# Supplementary material for: Cell cycle arrest combined with CDK1 inhibition suppresses genome-wide mutations by activating alternative DNA repair genes during genome editing
Source: J Biol Chem. 2024 Aug 17;300(9):107695. doi: 10.1016/j.jbc.2024.107695 (PMC11416245; doi:10.1016/j.jbc.2024.107695)
Supplement: Table S1 [file mmc2.xlsx]

## Sheet: nonSync
Table.S1. SNVs and indels in TSCE5cells edited with gRNA3/Cas9 (A) or I-SceI (B) under non-syn conditions
A, gRNA3/Cas9-edited cells
High impact
Location	Allele	Consequence	IMPACT	SYMBOL	BIOTYPE	HGVSc	HGVSp	cDNA_position	CDS_position	Protein_position	Amino_acids	Codons	HGNC_ID	MANE_SELECT
1:43690875-43690875	T	stop_gained	HIGH	KDM4A	protein_coding	-	-	2211	2068	690	G/*	Gga/Tga	HGNC:22978	NM_014663.3
1:45345172-45345172	A	stop_gained	HIGH	TESK2	protein_coding	-	-	1311	1297	433	E/*	Gag/Tag	HGNC:11732	-
1:71012271-71012271	A	stop_gained	HIGH	PTGER3	protein_coding	-	-	1342	1111	371	G/*	Gga/Tga	HGNC:9595	-
1:197057013-197057013	A	stop_gained,splice_region_variant	HIGH	F13B	protein_coding	-	-	1208	1171	391	E/*	Gaa/Taa	HGNC:3534	NM_001994.3
10:15687973-15687973	A	stop_gained	HIGH	ITGA8	protein_coding	-	-	560	409	137	G/*	Gga/Tga	HGNC:6144	NM_003638.3
10:22209449-22209449	A	stop_gained	HIGH	EBLN1	protein_coding	-	-	573	535	179	E/*	Gaa/Taa	HGNC:39430	-
10:73426732-73426732	A	splice_acceptor_variant	HIGH	MSS51	protein_coding	-	-	-	-	-	-	-	HGNC:21000	NM_001024593.2
11:49952852-49952852	T	stop_gained	HIGH	OR4C13	protein_coding	-	-	462	430	144	G/*	Gga/Tga	HGNC:15169	NM_001001955.2
11:60708701-60708701	T	stop_gained	HIGH	MS4A8	protein_coding	-	-	619	454	152	G/*	Gga/Tga	HGNC:13380	NM_031457.2
11:65976749-65976749	T	stop_gained	HIGH	SART1	protein_coding	-	-	1887	1840	614	E/*	Gag/Tag	HGNC:10538	NM_005146.5
11:101483166-101483166	A	splice_acceptor_variant	HIGH	TRPC6	protein_coding	-	-	-	-	-	-	-	HGNC:12338	NM_004621.6
11:101907121-101907121	A	stop_gained	HIGH	ANGPTL5	protein_coding	-	-	819	223	75	E/*	Gaa/Taa	HGNC:19705	NM_178127.5
12:22517986-22517986	A	stop_gained,splice_region_variant	HIGH	C2CD5	protein_coding	-	-	1208	952	318	G/*	Gga/Tga	HGNC:29062	-
14:23301858-23301858	A	stop_gained,splice_region_variant	HIGH	PPP1R3E	protein_coding	-	-	701	418	140	E/*	Gag/Tag	HGNC:14943	NM_001276318.2
14:23534479-23534479	A	stop_gained	HIGH	ZFHX2	protein_coding	-	-	1319	847	283	E/*	Gaa/Taa	HGNC:20152	NM_033400.3
14:58138005-58138005	A	stop_gained	HIGH	ARMH4	protein_coding	-	-	1549	1354	452	G/*	Gga/Tga	HGNC:19846	NM_001001872.4
17:4672185-4672185	A	stop_gained	HIGH	PELP1	protein_coding	-	-	3032	2956	986	E/*	Gag/Tag	HGNC:30134	-
17:7290032-7290032	A	stop_gained	HIGH	YBX2	protein_coding	-	-	923	784	262	E/*	Gag/Tag	HGNC:17948	NM_015982.4
17:7332178-7332178	T	splice_acceptor_variant,non_coding_transcript_variant	HIGH	AC026954.1	unitary_pseudogene	-	-	-	-	-	-	-	-	-
17:7466312-7466312	A	stop_gained	HIGH	ZBTB4	protein_coding	-	-	830	490	164	G/*	Gga/Tga	HGNC:23847	-
17:8257893-8257893	T	stop_gained	HIGH	PFAS	protein_coding	-	-	1292	1162	388	G/*	Gga/Tga	HGNC:8863	NM_012393.3
17:21004311-21004311	A	stop_gained	HIGH	USP22	protein_coding	-	-	1602	1426	476	E/*	Gag/Tag	HGNC:12621	NM_015276.2
17:28571463-28571463	A	stop_gained,splice_region_variant	HIGH	PIGS	protein_coding	-	-	62	34	12	E/*	Gag/Tag	HGNC:14937	NM_033198.4
17:38364751-38364751	T	splice_acceptor_variant	HIGH	SOCS7	protein_coding	-	-	-	-	-	-	-	HGNC:29846	NM_014598.4
17:40291247-40291247	A	stop_gained	HIGH	CDC6	protein_coding	-	-	593	368	123	S/*	tCa/tAa	HGNC:1744	NM_001254.4
17:41854672-41854672	A	stop_gained	HIGH	KLHL11	protein_coding	-	-	1248	1195	399	G/*	Gga/Tga	HGNC:19008	NM_018143.3
17:82080151-82080151	A	stop_gained	HIGH	FASN	protein_coding	-	-	7258	7135	2379	E/*	Gag/Tag	HGNC:3594	NM_004104.5
18:52340842-52340842	T	stop_gained	HIGH	DCC	protein_coding	-	-	646	55	19	G/*	Gga/Tga	HGNC:2701	NM_005215.4
19:53068934-53068934	A	stop_gained	HIGH	ZNF160	protein_coding	-	-	1899	1600	534	E/*	Gag/Tag	HGNC:12948	-
19:53456734-53456734	T	stop_gained	HIGH	ZNF761	protein_coding	-	-	2534	2227	743	E/*	Gaa/Taa	HGNC:23179	-
2:15945666-15945666	T	stop_gained	HIGH	MYCN	protein_coding	-	-	1275	964	322	R/*	Cga/Tga	HGNC:7559	NM_005378.6
2:55025206-55025206	A	stop_gained	HIGH	RTN4	protein_coding	-	-	3044	2893	965	E/*	Gag/Tag	HGNC:14085	NM_020532.5
2:120974975-120974975	T	stop_gained,splice_region_variant	HIGH	GLI2	protein_coding	-	-	1631	1183	395	E/*	Gag/Tag	HGNC:4318	NM_001374353.1
2:151855361-151855361	A	stop_gained	HIGH	CACNB4	protein_coding	-	-	895	883	295	E/*	Gaa/Taa	HGNC:1404	-
20:2860506-2860506	T	stop_gained	HIGH	VPS16	protein_coding	-	-	457	427	143	G/*	Gga/Tga	HGNC:14584	NM_022575.4
20:14002404-14002404	T	stop_gained,splice_region_variant	HIGH	MACROD2	protein_coding	-	-	558	163	55	E/*	Gaa/Taa	HGNC:16126	-
20:16731763-16731763	T	stop_gained	HIGH	SNRPB2	protein_coding	-	-	235	61	21	E/*	Gaa/Taa	HGNC:11155	NM_003092.5
21:41257326-41257326	T	stop_gained,splice_region_variant	HIGH	BACE2	protein_coding	-	-	1407	1303	435	E/*	Gaa/Taa	HGNC:934	NM_012105.5
3:7693635-7693635	T	stop_gained,splice_region_variant	HIGH	GRM7	protein_coding	-	-	2850	2701	901	E/*	Gag/Tag	HGNC:4599	-
3:15157489-15157489	A	splice_acceptor_variant,non_coding_transcript_variant	HIGH	COL6A4P1	transcribed_unprocessed_pseudogene	-	-	-	-	-	-	-	HGNC:33484	-
3:49683341-49683341	T	stop_lost	HIGH	APEH	protein_coding	-	-	2249	2198	733	*/L	tGa/tTa	HGNC:586	NM_001640.4
3:97875593-97875593	T	stop_gained	HIGH	CRYBG3	protein_coding	-	-	4595	4399	1467	E/*	Gag/Tag	HGNC:34427	NM_153605.4
3:108163730-108163730	A	splice_acceptor_variant	HIGH	IFT57	protein_coding	-	-	-	-	-	-	-	HGNC:17367	NM_018010.4
3:125027274-125027274	A	stop_gained	HIGH	HEG1	protein_coding	-	-	951	844	282	G/*	Gga/Tga	HGNC:29227	NM_020733.2
3:129499911-129499911	T	stop_gained	HIGH	IFT122	protein_coding	-	-	2563	2371	791	G/*	Gga/Tga	HGNC:13556	-
4:2304389-2304389	A	stop_gained	HIGH	ZFYVE28	protein_coding	-	-	2273	1951	651	G/*	Gga/Tga	HGNC:29334	NM_020972.3
4:69495264-69495264	A	stop_gained	HIGH	UGT2B4	protein_coding	-	-	642	598	200	E/*	Gaa/Taa	HGNC:12553	NM_021139.3
5:14358193-14358193	T	stop_gained	HIGH	TRIO	protein_coding	-	-	2446	2062	688	E/*	Gag/Tag	HGNC:12303	NM_007118.4
5:53078804-53078804	A	stop_gained	HIGH	ITGA2	protein_coding	-	-	2975	2858	953	S/*	tCg/tAg	HGNC:6137	NM_002203.4
5:69419914-69419914	T	stop_gained	HIGH	MARVELD2	protein_coding	-	-	599	529	177	E/*	Gag/Tag	HGNC:26401	NM_001038603.3
5:122452924-122452924	T	splice_acceptor_variant	HIGH	SNCAIP	protein_coding	-	-	-	-	-	-	-	HGNC:11139	-
6:41044123-41044123	T	stop_gained	HIGH	TSPO2	protein_coding	-	-	831	499	167	E/*	Gag/Tag	HGNC:21256	NM_001010873.3
6:43132143-43132143	T	stop_gained	HIGH	PTK7	protein_coding	-	-	1115	940	314	E/*	Gaa/Taa	HGNC:9618	NM_002821.5
6:87365010-87365010	T	stop_gained	HIGH	C6orf163	protein_coding	-	-	891	604	202	E/*	Gag/Tag	HGNC:21403	NM_001010868.3
6:122717786-122717786	T	splice_acceptor_variant	HIGH	PKIB	protein_coding	-	-	-	-	-	-	-	HGNC:9018	-
6:132751456-132751456	A	stop_gained	HIGH	VNN2	protein_coding	-	-	910	889	297	G/*	Gga/Tga	HGNC:12706	NM_004665.6
6:151305885-151305885	T	stop_gained	HIGH	AKAP12	protein_coding	-	-	490	301	101	E/*	Gaa/Taa	HGNC:370	-
6:158088716-158088716	T	stop_gained	HIGH	SYNJ2	protein_coding	-	-	3499	3400	1134	G/*	Gga/Tga	HGNC:11504	NM_003898.4
7:6602141-6602141	T	splice_donor_variant	HIGH	C7orf26	protein_coding	-	-	-	-	-	-	-	HGNC:21702	NM_024067.4
7:44535848-44535848	A	stop_gained	HIGH	NPC1L1	protein_coding	-	-	2031	1975	659	R/*	Cga/Tga	HGNC:7898	-
7:100750876-100750876	T	stop_gained	HIGH	ZAN	protein_coding	-	-	1649	1501	501	G/*	Gga/Tga	HGNC:12857	-
7:112973673-112973673	A	splice_acceptor_variant,non_coding_transcript_variant	HIGH	HRAT17	lncRNA	-	-	-	-	-	-	-	-	-
8:21976362-21976362	T	stop_gained	HIGH	XPO7	protein_coding	-	-	713	604	202	G/*	Gga/Tga	HGNC:14108	NM_015024.5
8:22284273-22284273	T	splice_donor_variant	HIGH	PIWIL2	protein_coding	-	-	-	-	-	-	-	HGNC:17644	NM_018068.5
8:94789877-94789877	A	stop_gained	HIGH	DPY19L4	protein_coding	-	-	2238	2139	713	Y/*	taT/taA	HGNC:27829	NM_181787.3
9:97374570-97374570	A	stop_gained	HIGH	CCDC180	protein_coding	-	-	4857	4628	1543	S/*	tCa/tAa	HGNC:29303	NM_020893.6
X:102127059-102127059	T	stop_gained	HIGH	TCEAL2	protein_coding	-	-	428	229	77	E/*	Gag/Tag	HGNC:29818	-
Moderate impact
Location	Allele	Consequence	IMPACT	SYMBOL	BIOTYPE	HGVSc	HGVSp	cDNA_position	CDS_position	Protein_position	Amino_acids	Codons	HGNC_ID	MANE_SELECT
1:1988619-1988619	A	missense_variant	MODERATE	CFAP74	protein_coding	-	-	345	189	63	L/F	ttG/ttT	HGNC:29368	-
1:2496998-2496998	A	missense_variant	MODERATE	PLCH2	protein_coding	-	-	2404	2104	702	G/S	Ggc/Agc	HGNC:29037	NM_014638.4
1:3796029-3796029	T	missense_variant	MODERATE	LRRC47	protein_coding	-	-	470	448	150	R/S	Cgc/Agc	HGNC:29207	NM_020710.3
1:9264201-9264201	T	missense_variant	MODERATE	H6PD	protein_coding	-	-	2011	1708	570	D/Y	Gac/Tac	HGNC:4795	NM_004285.4
1:11536462-11536462	T	missense_variant	MODERATE	DISP3	protein_coding	-	-	4176	3955	1319	G/C	Ggc/Tgc	HGNC:29251	NM_020780.2
1:11536462-11536462	T	missense_variant	MODERATE	DISP3	protein_coding	-	-	732	614	205	R/L	cGg/cTg	HGNC:29251	-
1:12719545-12719545	A	missense_variant	MODERATE	AADACL3	protein_coding	-	-	306	239	80	P/Q	cCg/cAg	HGNC:32037	NM_001103170.3
1:13369423-13369423	G	missense_variant	MODERATE	PRAMEF19	protein_coding	-	-	1084	1084	362	G/R	Ggg/Cgg	HGNC:24908	-
1:15219571-15219571	T	missense_variant	MODERATE	TMEM51	protein_coding	-	-	1064	590	197	R/L	cGa/cTa	HGNC:25488	NM_001136218.2
1:21256102-21256102	A	missense_variant	MODERATE	ECE1	protein_coding	-	-	915	856	286	G/W	Ggg/Tgg	HGNC:3146	-
1:23193693-23193693	A	missense_variant	MODERATE	HTR1D	protein_coding	-	-	1037	527	176	W/L	tGg/tTg	HGNC:5289	-
1:28334875-28334875	T	missense_variant	MODERATE	MED18	protein_coding	-	-	739	532	178	G/W	Ggg/Tgg	HGNC:25944	NM_017638.3
1:43232624-43232624	T	missense_variant,splice_region_variant	MODERATE	CFAP57	protein_coding	-	-	3269	3126	1042	K/N	aaG/aaT	HGNC:26485	NM_001378189.1
1:44806571-44806571	T	missense_variant	MODERATE	TCTEX1D4	protein_coding	-	-	191	98	33	P/H	cCc/cAc	HGNC:32315	NM_001377534.1
1:45566995-45566995	A	missense_variant	MODERATE	AKR1A1	protein_coding	-	-	667	331	111	L/M	Ctg/Atg	HGNC:380	NM_153326.3
1:48359591-48359591	A	missense_variant	MODERATE	SPATA6	protein_coding	-	-	1091	1089	363	R/S	agG/agT	HGNC:18309	-
1:48399478-48399478	T	missense_variant	MODERATE	SPATA6	protein_coding	-	-	655	653	218	P/Q	cCa/cAa	HGNC:18309	-
1:51878551-51878551	A	missense_variant	MODERATE	NRDC	protein_coding	-	-	177	65	22	R/L	cGg/cTg	HGNC:7995	NM_001101662.2
1:56524351-56524351	T	missense_variant	MODERATE	PLPP3	protein_coding	-	-	1048	501	167	S/R	agC/agA	HGNC:9229	NM_003713.5
1:56524351-56524351	T	missense_variant,NMD_transcript_variant	MODERATE	AC119674.2	nonsense_mediated_decay	-	-	145	147	49	S/R	agC/agA	-	-
1:56886105-56886105	T	missense_variant	MODERATE	C8A	protein_coding	-	-	1139	1034	345	G/V	gGa/gTa	HGNC:1352	NM_000562.3
1:59848357-59848357	T	missense_variant	MODERATE	HOOK1	protein_coding	-	-	1141	972	324	E/D	gaG/gaT	HGNC:19884	NM_015888.6
1:86863486-86863486	A	missense_variant	MODERATE	SELENOF	protein_coding	-	-	501	486	162	L/F	ttG/ttT	HGNC:17705	NM_004261.5
1:89383667-89383667	A	missense_variant	MODERATE	GBP6	protein_coding	-	-	1473	1381	461	Q/K	Cag/Aag	HGNC:25395	NM_198460.3
1:93129352-93129352	T	missense_variant	MODERATE	MTF2	protein_coding	-	-	1308	1064	355	P/L	cCa/cTa	HGNC:29535	NM_007358.4
1:94857335-94857335	T	missense_variant,splice_region_variant	MODERATE	SLC44A3	protein_coding	-	-	1168	1073	358	G/V	gGa/gTa	HGNC:28689	NM_001114106.3
1:99888108-99888108	T	missense_variant,splice_region_variant	MODERATE	AGL	protein_coding	-	-	3290	2812	938	G/C	Ggt/Tgt	HGNC:321	-
1:111314596-111314596	A	missense_variant,splice_region_variant	MODERATE	CHIA	protein_coding	-	-	408	314	105	P/H	cCt/cAt	HGNC:17432	-
1:112659762-112659762	T	missense_variant	MODERATE	CAPZA1	protein_coding	-	-	581	568	190	G/C	Ggc/Tgc	HGNC:1488	NM_006135.3
1:115740808-115740808	T	missense_variant	MODERATE	CASQ2	protein_coding	-	-	513	340	114	L/M	Ctg/Atg	HGNC:1513	NM_001232.4
1:117096266-117096266	T	missense_variant	MODERATE	TTF2	protein_coding	-	-	3174	3153	1051	L/F	ttG/ttT	HGNC:12398	NM_003594.4
1:119045586-119045586	A	missense_variant	MODERATE	WARS2	protein_coding	-	-	434	425	142	W/L	tGg/tTg	HGNC:12730	NM_015836.4
1:150579037-150579037	T	missense_variant	MODERATE	MCL1	protein_coding	-	-	494	494	165	P/Q	cCg/cAg	HGNC:6943	-
1:151895148-151895148	T	missense_variant	MODERATE	THEM4	protein_coding	-	-	199	146	49	P/H	cCc/cAc	HGNC:17947	NM_053055.5
1:152087207-152087207	T	missense_variant	MODERATE	TCHHL1	protein_coding	-	-	540	475	159	P/T	Cca/Aca	HGNC:31796	NM_001008536.2
1:152107522-152107522	A	missense_variant	MODERATE	TCHH	protein_coding	-	-	5695	5695	1899	G/W	Ggg/Tgg	HGNC:11791	-
1:152216540-152216540	A	missense_variant	MODERATE	HRNR	protein_coding	-	-	5165	5089	1697	R/C	Cgt/Tgt	HGNC:20846	NM_001009931.3
1:156533836-156533836	T	missense_variant	MODERATE	IQGAP3	protein_coding	-	-	3949	3913	1305	Q/K	Caa/Aaa	HGNC:20669	NM_178229.5
1:156534649-156534649	A	missense_variant	MODERATE	IQGAP3	protein_coding	-	-	3628	3592	1198	G/C	Ggt/Tgt	HGNC:20669	NM_178229.5
1:157697808-157697808	A	missense_variant	MODERATE	FCRL3	protein_coding	-	-	614	410	137	G/V	gGa/gTa	HGNC:18506	NM_052939.4
1:163072817-163072817	T	missense_variant	MODERATE	RGS4	protein_coding	-	-	218	108	36	E/D	gaG/gaT	HGNC:10000	-
1:170961899-170961899	A	missense_variant	MODERATE	MROH9	protein_coding	-	-	397	298	100	H/N	Cac/Aac	HGNC:26287	-
1:182384711-182384711	A	missense_variant	MODERATE	GLUL	protein_coding	-	-	1713	816	272	E/D	gaG/gaT	HGNC:4341	-
1:203503613-203503613	A	missense_variant	MODERATE	OPTC	protein_coding	-	-	998	892	298	R/S	Cgc/Agc	HGNC:8158	NM_014359.4
1:205620557-205620557	T	missense_variant	MODERATE	ELK4	protein_coding	-	-	829	489	163	F/L	ttC/ttA	HGNC:3326	-
1:213240863-213240863	T	missense_variant	MODERATE	RPS6KC1	protein_coding	-	-	1501	1351	451	G/C	Ggt/Tgt	HGNC:10439	-
1:220100649-220100649	T	missense_variant,splice_region_variant	MODERATE	IARS2	protein_coding	-	-	635	550	184	A/S	Gct/Tct	HGNC:29685	NM_018060.4
1:225874356-225874356	A	missense_variant	MODERATE	TMEM63A	protein_coding	-	-	480	198	66	L/F	ttG/ttT	HGNC:29118	NM_014698.3
1:226390465-226390465	A	missense_variant	MODERATE	PARP1	protein_coding	-	-	726	562	188	A/S	Gct/Tct	HGNC:270	NM_001618.4
1:226985294-226985294	T	missense_variant	MODERATE	COQ8A	protein_coding	-	-	1728	1613	538	R/L	cGg/cTg	HGNC:16812	NM_020247.5
1:234309299-234309299	T	missense_variant	MODERATE	SLC35F3	protein_coding	-	-	828	600	200	R/S	agG/agT	HGNC:23616	-
1:235160961-235160961	A	missense_variant	MODERATE	RBM34	protein_coding	-	-	184	160	54	G/C	Ggt/Tgt	HGNC:28965	NM_015014.4
1:247451945-247451945	T	missense_variant	MODERATE	OR2B11	protein_coding	-	-	62	38	13	P/H	cCt/cAt	HGNC:31249	-
1:248573866-248573866	A	missense_variant	MODERATE	OR2T34	protein_coding	-	-	892	892	298	R/C	Cgc/Tgc	HGNC:31256	NM_001001821.1
1:248574363-248574363	T	missense_variant	MODERATE	OR2T34	protein_coding	-	-	395	395	132	C/Y	tGc/tAc	HGNC:31256	NM_001001821.1
10:26219080-26219080	T	missense_variant	MODERATE	GAD2	protein_coding	-	-	469	324	108	L/F	ttG/ttT	HGNC:4093	-
10:37201325-37201325	T	missense_variant,splice_region_variant	MODERATE	ANKRD30A	protein_coding	-	-	2800	2701	901	D/Y	Gat/Tat	HGNC:17234	-
10:43206011-43206011	A	missense_variant	MODERATE	RASGEF1A	protein_coding	-	-	215	130	44	G/W	Ggg/Tgg	HGNC:24246	-
10:61765974-61765974	T	missense_variant	MODERATE	CABCOCO1	protein_coding	-	-	893	588	196	E/D	gaG/gaT	HGNC:28678	-
10:70541483-70541483	T	missense_variant	MODERATE	PALD1	protein_coding	-	-	2392	2070	690	E/D	gaG/gaT	HGNC:23530	NM_014431.3
10:70738927-70738927	T	missense_variant	MODERATE	ADAMTS14	protein_coding	-	-	1982	1685	562	G/V	gGg/gTg	HGNC:14899	NM_080722.4
10:74129935-74129935	A	missense_variant	MODERATE	AP3M1	protein_coding	-	-	718	641	214	G/V	gGa/gTa	HGNC:569	NM_012095.6
10:88582251-88582251	A	missense_variant	MODERATE	RNLS	protein_coding	-	-	303	175	59	G/C	Ggt/Tgt	HGNC:25641	NM_001031709.3
10:91959125-91959125	T	missense_variant	MODERATE	BTAF1	protein_coding	-	-	1268	961	321	G/C	Ggt/Tgt	HGNC:17307	-
10:93519784-93519784	A	missense_variant	MODERATE	CEP55	protein_coding	-	-	1492	1168	390	Q/K	Caa/Aaa	HGNC:1161	NM_018131.5
10:97664896-97664896	T	missense_variant	MODERATE	PI4K2A	protein_coding	-	-	1053	996	332	W/C	tgG/tgT	HGNC:30031	-
10:97664896-97664896	T	missense_variant	MODERATE	AL355315.1	protein_coding	-	-	1236	906	302	W/C	tgG/tgT	-	-
10:100980664-100980664	T	missense_variant	MODERATE	SEMA4G	protein_coding	-	-	1516	1438	480	V/L	Gtg/Ttg	HGNC:10735	-
10:112164582-112164582	T	missense_variant	MODERATE	GPAM	protein_coding	-	-	1450	1250	417	P/Q	cCg/cAg	HGNC:24865	NM_001244949.2
10:114045327-114045327	A	missense_variant	MODERATE	ADRB1	protein_coding	-	-	1462	1195	399	R/S	Cgc/Agc	HGNC:285	NM_000684.3
10:114222624-114222624	C	missense_variant	MODERATE	TDRD1	protein_coding	-	-	3081	2928	976	L/F	ttA/ttC	HGNC:11712	-
10:126330450-126330450	A	missense_variant	MODERATE	ADAM12	protein_coding	-	-	458	148	50	G/W	Ggg/Tgg	HGNC:190	-
11:2445172-2445172	T	missense_variant	MODERATE	KCNQ1	protein_coding	-	-	165	74	25	R/L	cGg/cTg	HGNC:6294	NM_000218.3
11:5632255-5632255	A	missense_variant,splice_region_variant	MODERATE	TRIM6-TRIM34	protein_coding	-	-	1159	986	329	A/D	gCc/gAc	HGNC:33440	-
11:7825215-7825215	A	missense_variant	MODERATE	OR5P3	protein_coding	-	-	796	758	253	G/V	gGg/gTg	HGNC:14784	-
11:25050067-25050067	T	missense_variant	MODERATE	LUZP2	protein_coding	-	-	986	795	265	E/D	gaG/gaT	HGNC:23206	NM_001009909.4
11:27658387-27658387	A	missense_variant	MODERATE	BDNF	protein_coding	-	-	846	202	68	A/S	Gct/Tct	HGNC:1033	-
11:28036244-28036244	T	missense_variant	MODERATE	KIF18A	protein_coding	-	-	2508	2369	790	P/Q	cCa/cAa	HGNC:29441	NM_031217.4
11:32927200-32927200	A	missense_variant	MODERATE	QSER1	protein_coding	-	-	568	253	85	L/I	Ctc/Atc	HGNC:26154	NM_001076786.3
11:44124971-44124971	A	missense_variant	MODERATE	EXT2	protein_coding	-	-	1055	926	309	P/Q	cCa/cAa	HGNC:3513	-
11:46542047-46542047	A	missense_variant	MODERATE	AMBRA1	protein_coding	-	-	2060	1700	567	W/L	tGg/tTg	HGNC:25990	-
11:58507673-58507673	A	missense_variant	MODERATE	OR5B21	protein_coding	-	-	433	433	145	G/C	Ggt/Tgt	HGNC:19616	-
11:59655616-59655616	T	missense_variant	MODERATE	PATL1	protein_coding	-	-	1080	938	313	P/Q	cCa/cAa	HGNC:26721	NM_152716.3
11:65581117-65581117	A	missense_variant	MODERATE	EHBP1L1	protein_coding	-	-	944	694	232	Q/K	Cag/Aag	HGNC:30682	NM_001099409.3
11:66813881-66813881	A	missense_variant	MODERATE	C11orf80	protein_coding	-	-	740	740	247	P/H	cCt/cAt	HGNC:26197	-
11:67304820-67304820	T	missense_variant	MODERATE	SSH3	protein_coding	-	-	248	152	51	G/V	gGa/gTa	HGNC:30581	NM_017857.4
11:67507675-67507675	T	missense_variant	MODERATE	CDK2AP2	protein_coding	-	-	177	97	33	P/T	Ccg/Acg	HGNC:30833	NM_005851.5
11:75441778-75441778	A	missense_variant	MODERATE	GDPD5	protein_coding	-	-	2069	1193	398	R/M	aGg/aTg	HGNC:28804	NM_030792.8
11:92354849-92354849	T	missense_variant	MODERATE	FAT3	protein_coding	-	-	2754	2737	913	G/C	Ggt/Tgt	HGNC:23112	-
11:101907126-101907126	A	missense_variant	MODERATE	ANGPTL5	protein_coding	-	-	814	218	73	R/L	cGa/cTa	HGNC:19705	NM_178127.5
11:113840757-113840757	A	missense_variant,splice_region_variant	MODERATE	USP28	protein_coding	-	-	444	375	125	R/S	agG/agT	HGNC:12625	-
11:117409004-117409004	A	missense_variant	MODERATE	CEP164	protein_coding	-	-	3872	3724	1242	R/S	Cgt/Agt	HGNC:29182	NM_014956.5
11:122903976-122903976	T	missense_variant	MODERATE	JHY	protein_coding	-	-	699	396	132	W/C	tgG/tgT	HGNC:26288	NM_024806.4
11:124397275-124397275	T	missense_variant	MODERATE	OR8B3	protein_coding	-	-	77	77	26	P/H	cCc/cAc	HGNC:8472	-
11:124619634-124619634	T	missense_variant	MODERATE	PANX3	protein_coding	-	-	1007	878	293	R/L	cGg/cTg	HGNC:20573	NM_052959.3
11:130109533-130109533	T	missense_variant	MODERATE	APLP2	protein_coding	-	-	282	210	70	W/C	tgG/tgT	HGNC:598	-
11:132657156-132657156	A	missense_variant	MODERATE	OPCML	protein_coding	-	-	910	331	111	G/C	Ggt/Tgt	HGNC:8143	-
12:333592-333592	A	missense_variant	MODERATE	KDM5A	protein_coding	-	-	1777	1548	516	E/D	gaG/gaT	HGNC:9886	NM_001042603.3
12:362963-362963	A	missense_variant,splice_region_variant	MODERATE	KDM5A	protein_coding	-	-	901	672	224	Q/H	caG/caT	HGNC:9886	NM_001042603.3
12:4352473-4352473	T	missense_variant	MODERATE	TIGAR	protein_coding	-	-	654	595	199	G/C	Ggt/Tgt	HGNC:1185	NM_020375.3
12:4352473-4352473	T	missense_variant,NMD_transcript_variant	MODERATE	AC008012.1	nonsense_mediated_decay	-	-	1402	1123	375	G/C	Ggt/Tgt	-	-
12:6573097-6573097	T	missense_variant	MODERATE	CHD4	protein_coding	-	-	5636	5501	1834	P/Q	cCa/cAa	HGNC:1919	-
12:6599923-6599923	A	missense_variant	MODERATE	CHD4	protein_coding	-	-	1428	1293	431	E/D	gaG/gaT	HGNC:1919	-
12:6599923-6599923	A	missense_variant,NMD_transcript_variant	MODERATE	AC006064.6	nonsense_mediated_decay	-	-	1457	1311	437	E/D	gaG/gaT	-	-
12:10012875-10012875	T	missense_variant	MODERATE	CLEC12B	protein_coding	-	-	310	182	61	G/V	gGg/gTg	HGNC:31966	-
12:12476903-12476903	A	missense_variant	MODERATE	DUSP16	protein_coding	-	-	3040	1928	643	R/L	cGg/cTg	HGNC:17909	NM_030640.3
12:41509870-41509870	T	missense_variant	MODERATE	PDZRN4	protein_coding	-	-	768	380	127	S/I	aGc/aTc	HGNC:30552	-
12:49793411-49793411	A	missense_variant	MODERATE	NCKAP5L	protein_coding	-	-	3471	3281	1094	R/L	cGg/cTg	HGNC:29321	NM_001037806.4
12:52314722-52314722	A	missense_variant	MODERATE	KRT83	protein_coding	-	-	1454	1391	464	G/V	gGg/gTg	HGNC:6460	NM_002282.3
12:53251894-53251894	T	missense_variant	MODERATE	MFSD5	protein_coding	-	-	309	162	54	R/S	agG/agT	HGNC:28156	-
12:54292646-54292646	T	missense_variant	MODERATE	NFE2	protein_coding	-	-	1123	850	284	R/S	Cgc/Agc	HGNC:7780	-
12:56349025-56349025	T	missense_variant	MODERATE	STAT2	protein_coding	-	-	1532	1475	492	P/H	cCc/cAc	HGNC:11363	NM_005419.4
12:57059930-57059930	A	missense_variant	MODERATE	NEMP1	protein_coding	-	-	1330	1284	428	E/D	gaG/gaT	HGNC:29001	NM_001130963.2
12:57764463-57764463	T	missense_variant	MODERATE	CYP27B1	protein_coding	-	-	1088	1051	351	L/M	Ctg/Atg	HGNC:2606	NM_000785.4
12:69795366-69795366	A	missense_variant	MODERATE	RAB3IP	protein_coding	-	-	1105	910	304	P/T	Cct/Act	HGNC:16508	-
12:80329119-80329119	T	missense_variant,splice_region_variant	MODERATE	OTOGL	protein_coding	-	-	4436	4348	1450	V/F	Gtt/Ttt	HGNC:26901	-
12:88086064-88086064	A	missense_variant	MODERATE	CEP290	protein_coding	-	-	4639	4412	1471	R/L	cGg/cTg	HGNC:29021	-
12:100971370-100971370	T	missense_variant	MODERATE	ANO4	protein_coding	-	-	913	521	174	R/I	aGa/aTa	HGNC:23837	NM_001286615.2
12:101659771-101659771	A	missense_variant	MODERATE	MYBPC1	protein_coding	-	-	1967	1867	623	H/N	Cac/Aac	HGNC:7549	NM_002465.4
12:111679290-111679290	C	missense_variant	MODERATE	BRAP	protein_coding	-	-	545	404	135	I/S	aTt/aGt	HGNC:1099	-
12:113077530-113077530	G	missense_variant	MODERATE	DTX1	protein_coding	-	-	869	366	122	D/E	gaT/gaG	HGNC:3060	-
12:113937058-113937058	T	missense_variant	MODERATE	RBM19	protein_coding	-	-	2115	2017	673	Q/K	Caa/Aaa	HGNC:29098	NM_016196.4
12:115983478-115983478	T	missense_variant	MODERATE	MED13L	protein_coding	-	-	5156	4594	1532	P/T	Cca/Aca	HGNC:22962	NM_015335.5
12:119674050-119674050	A	missense_variant	MODERATE	PRKAB1	protein_coding	-	-	522	410	137	P/H	cCt/cAt	HGNC:9378	NM_006253.5
12:120563031-120563031	T	missense_variant	MODERATE	RNF10	protein_coding	-	-	1671	1215	405	M/I	atG/atT	HGNC:10055	NM_014868.5
12:122575872-122575872	T	missense_variant	MODERATE	KNTC1	protein_coding	-	-	2735	2559	853	E/D	gaG/gaT	HGNC:17255	NM_014708.6
12:131764624-131764624	A	missense_variant	MODERATE	SFSWAP	protein_coding	-	-	2029	1889	630	P/H	cCc/cAc	HGNC:10790	NM_004592.4
12:132620520-132620520	A	missense_variant	MODERATE	P2RX2	protein_coding	-	-	604	604	202	H/N	Cat/Aat	HGNC:15459	-
12:132789110-132789110	T	missense_variant	MODERATE	GOLGA3	protein_coding	-	-	3454	2728	910	Q/K	Cag/Aag	HGNC:4426	-
12:133121168-133121168	A	missense_variant	MODERATE	ZNF891	protein_coding	-	-	905	751	251	D/Y	Gat/Tat	HGNC:38709	NM_001277291.2
13:33112913-33112913	A	missense_variant	MODERATE	STARD13	protein_coding	-	-	2333	2276	759	R/L	cGg/cTg	HGNC:19164	-
13:71681842-71681842	T	missense_variant	MODERATE	DACH1	protein_coding	-	-	1340	917	306	P/Q	cCg/cAg	HGNC:2663	-
13:72745089-72745089	A	missense_variant	MODERATE	BORA	protein_coding	-	-	720	620	207	S/Y	tCc/tAc	HGNC:24724	NM_024808.5
13:72747002-72747002	A	missense_variant	MODERATE	BORA	protein_coding	-	-	1473	1373	458	P/H	cCc/cAc	HGNC:24724	NM_024808.5
14:23104871-23104871	A	missense_variant	MODERATE	LMLN2	protein_coding	-	-	119	50	17	R/M	aGg/aTg	HGNC:53647	NM_001354640.2
14:39247437-39247437	A	missense_variant	MODERATE	MIA2	protein_coding	-	-	1062	863	288	P/Q	cCa/cAa	HGNC:18432	-
14:67302410-67302410	T	missense_variant,splice_region_variant	MODERATE	MPP5	protein_coding	-	-	1137	802	268	G/C	Ggt/Tgt	HGNC:18669	NM_022474.4
14:70459650-70459650	T	missense_variant	MODERATE	ADAM21	protein_coding	-	-	2392	2151	717	K/N	aaG/aaT	HGNC:200	NM_003813.4
14:75046841-75046841	A	missense_variant	MODERATE	MLH3	protein_coding	-	-	2966	2815	939	D/Y	Gat/Tat	HGNC:7128	NM_001040108.2
14:93694346-93694346	T	missense_variant	MODERATE	UNC79	protein_coding	-	-	7723	7068	2356	M/I	atG/atT	HGNC:19966	-
14:102082300-102082300	T	missense_variant	MODERATE	HSP90AA1	protein_coding	-	-	1959	1900	634	L/M	Ctg/Atg	HGNC:5253	NM_005348.4
14:104178699-104178699	T	missense_variant	MODERATE	KIF26A	protein_coding	-	-	5221	4843	1615	D/Y	Gat/Tat	HGNC:20226	-
14:105624667-105624667	A	missense_variant	MODERATE	IGHG4	IG_C_gene	-	-	793	793	265	G/W	Ggg/Tgg	HGNC:5528	-
15:25713797-25713797	A	missense_variant	MODERATE	ATP10A	protein_coding	-	-	2420	2221	741	G/C	Ggt/Tgt	HGNC:13542	-
15:31046207-31046207	A	missense_variant	MODERATE	TRPM1	protein_coding	-	-	1943	1791	597	M/I	atG/atT	HGNC:7146	NM_001252024.2
15:32629754-32629754	A	missense_variant	MODERATE	ARHGAP11A	protein_coding	-	-	1805	1097	366	P/Q	cCg/cAg	HGNC:15783	NM_014783.6
15:33067857-33067857	A	missense_variant	MODERATE	FMN1	protein_coding	-	-	28	28	10	G/C	Ggc/Tgc	HGNC:3768	-
15:34003123-34003123	A	missense_variant	MODERATE	AVEN	protein_coding	-	-	512	354	118	W/C	tgG/tgT	HGNC:13509	NM_020371.3
15:34910297-34910297	A	missense_variant	MODERATE	AQR	protein_coding	-	-	1630	1501	501	G/C	Ggt/Tgt	HGNC:29513	NM_014691.3
15:37947656-37947656	T	missense_variant,splice_region_variant	MODERATE	TMCO5A	protein_coding	-	-	730	628	210	G/C	Ggt/Tgt	HGNC:28558	-
15:41669805-41669805	A	missense_variant	MODERATE	MGA	protein_coding	-	-	1092	911	304	P/Q	cCa/cAa	HGNC:14010	-
15:42513356-42513356	T	missense_variant	MODERATE	SNAP23	protein_coding	-	-	195	120	40	L/F	ttG/ttT	HGNC:11131	-
15:43526427-43526427	C	missense_variant	MODERATE	MAP1A	protein_coding	-	-	5421	4954	1652	E/Q	Gaa/Caa	HGNC:6835	NM_002373.6
15:44459136-44459136	A	missense_variant	MODERATE	CTDSPL2	protein_coding	-	-	290	122	41	P/Q	cCa/cAa	HGNC:26936	NM_016396.3
15:58883669-58883669	A	missense_variant	MODERATE	SLTM	protein_coding	-	-	3067	2953	985	G/C	Ggt/Tgt	HGNC:20709	NM_024755.4
15:63127689-63127689	T	missense_variant,splice_region_variant	MODERATE	LACTB	protein_coding	-	-	963	952	318	G/C	Ggt/Tgt	HGNC:16468	NM_032857.5
15:69440426-69440426	A	missense_variant	MODERATE	KIF23	protein_coding	-	-	2226	2006	669	P/H	cCc/cAc	HGNC:6392	-
15:73293429-73293429	A	missense_variant	MODERATE	NEO1	protein_coding	-	-	3995	3782	1261	P/H	cCt/cAt	HGNC:7754	NM_002499.4
15:78098017-78098017	A	missense_variant	MODERATE	SH2D7	protein_coding	-	-	355	355	119	L/M	Ctg/Atg	HGNC:34549	-
15:78796735-78796735	A	missense_variant	MODERATE	ADAMTS7	protein_coding	-	-	918	674	225	W/L	tGg/tTg	HGNC:223	NM_014272.5
15:81351749-81351749	A	missense_variant	MODERATE	TMC3	protein_coding	-	-	1164	1028	343	R/L	cGg/cTg	HGNC:22995	NM_001080532.3
15:82823217-82823217	T	missense_variant	MODERATE	WHAMM	protein_coding	-	-	1487	1388	463	R/M	aGg/aTg	HGNC:30493	NM_001080435.3
15:90815213-90815213	T	missense_variant	MODERATE	BLM	protein_coding	-	-	4287	4188	1396	L/F	ttG/ttT	HGNC:1058	NM_000057.4
16:262502-262502	A	missense_variant	MODERATE	FAM234A	protein_coding	-	-	1064	920	307	P/Q	cCg/cAg	HGNC:14163	-
16:2930625-2930625	A	missense_variant	MODERATE	FLYWCH1	protein_coding	-	-	952	541	181	L/M	Ctg/Atg	HGNC:25404	NM_001308068.2
16:3408356-3408356	A	missense_variant	MODERATE	ZNF174	protein_coding	-	-	1451	661	221	P/T	Cca/Aca	HGNC:12963	NM_003450.3
16:4114161-4114161	T	missense_variant	MODERATE	ADCY9	protein_coding	-	-	2078	1282	428	R/S	Cgc/Agc	HGNC:240	NM_001116.4
16:4335284-4335284	T	missense_variant	MODERATE	GLIS2	protein_coding	-	-	1487	666	222	M/I	atG/atT	HGNC:29450	-
16:23090651-23090651	A	missense_variant	MODERATE	USP31	protein_coding	-	-	1388	1388	463	R/L	cGa/cTa	HGNC:20060	-
16:30001433-30001433	A	missense_variant	MODERATE	INO80E	protein_coding	-	-	486	416	139	P/H	cCc/cAc	HGNC:26905	NM_173618.3
16:53442858-53442858	T	missense_variant,splice_region_variant	MODERATE	RBL2	protein_coding	-	-	658	572	191	R/L	cGg/cTg	HGNC:9894	NM_005611.4
16:58675994-58675994	A	missense_variant	MODERATE	SLC38A7	protein_coding	-	-	1222	829	277	G/C	Ggt/Tgt	HGNC:25582	NM_018231.3
16:61727083-61727083	T	missense_variant	MODERATE	CDH8	protein_coding	-	-	2069	1547	516	S/Y	tCc/tAc	HGNC:1767	-
16:66751546-66751546	A	missense_variant	MODERATE	DYNC1LI2	protein_coding	-	-	64	46	16	G/W	Ggg/Tgg	HGNC:2966	NM_006141.3
16:67821207-67821207	A	missense_variant	MODERATE	TSNAXIP1	protein_coding	-	-	641	256	86	P/T	Cca/Aca	HGNC:18586	-
16:70258160-70258160	G	missense_variant	MODERATE	AARS1	protein_coding	-	-	2157	2050	684	A/P	Gct/Cct	HGNC:20	NM_001605.3
16:89227140-89227140	T	missense_variant	MODERATE	ZNF778	protein_coding	-	-	812	642	214	R/S	agG/agT	HGNC:26479	-
17:3716765-3716765	T	missense_variant	MODERATE	ITGAE	protein_coding	-	-	3411	3367	1123	H/N	Cat/Aat	HGNC:6147	NM_002208.5
17:4592995-4592995	A	missense_variant	MODERATE	SMTNL2	protein_coding	-	-	255	122	41	P/H	cCt/cAt	HGNC:24764	-
17:16025049-16025049	T	missense_variant	MODERATE	TTC19	protein_coding	-	-	734	709	237	G/C	Ggc/Tgc	HGNC:26006	NM_017775.4
17:16444047-16444047	A	missense_variant	MODERATE	LRRC75A	protein_coding	-	-	623	460	154	G/C	Ggt/Tgt	HGNC:32403	-
17:18225752-18225752	T	missense_variant	MODERATE	LLGL1	protein_coding	-	-	118	70	24	A/S	Gcc/Tcc	HGNC:6628	NM_004140.4
17:18329355-18329355	A	missense_variant	MODERATE	SHMT1	protein_coding	-	-	1403	1205	402	R/L	cGg/cTg	HGNC:10850	NM_004169.5
17:28580050-28580050	A	missense_variant	MODERATE	SPAG5	protein_coding	-	-	2835	2756	919	R/M	aGg/aTg	HGNC:13452	NM_006461.4
17:28580050-28580050	A	missense_variant	MODERATE	AC005726.1	protein_coding	-	-	995	971	324	R/M	aGg/aTg	-	-
17:30804066-30804066	T	missense_variant	MODERATE	CRLF3	protein_coding	-	-	213	172	58	H/N	Cat/Aat	HGNC:17177	NM_015986.4
17:35101339-35101339	A	missense_variant	MODERATE	RAD51D	protein_coding	-	-	561	429	143	R/S	agG/agT	HGNC:9823	-
17:35101339-35101339	A	missense_variant	MODERATE	AC004223.3	protein_coding	-	-	488	288	96	R/S	agG/agT	-	-
17:38327942-38327942	A	missense_variant	MODERATE	GPR179	protein_coding	-	-	5794	5627	1876	W/L	tGg/tTg	HGNC:31371	NM_001004334.4
17:41029955-41029955	A	missense_variant	MODERATE	KRTAP1-4	protein_coding	-	-	150	124	42	G/C	Ggt/Tgt	HGNC:18904	-
17:42300800-42300800	T	missense_variant	MODERATE	STAT5A	protein_coding	-	-	1561	919	307	G/C	Ggc/Tgc	HGNC:11366	-
17:42849334-42849334	A	missense_variant	MODERATE	AOC2	protein_coding	-	-	1884	1837	613	L/M	Ctg/Atg	HGNC:549	NM_009590.4
17:46876638-46876638	A	missense_variant	MODERATE	WNT9B	protein_coding	-	-	1050	994	332	H/N	Cac/Aac	HGNC:12779	NM_003396.3
17:48789940-48789940	A	missense_variant	MODERATE	TTLL6	protein_coding	-	-	1533	1391	464	R/L	cGg/cTg	HGNC:26664	-
17:51079629-51079629	T	missense_variant	MODERATE	SPAG9	protein_coding	-	-	591	379	127	Q/K	Caa/Aaa	HGNC:14524	NM_001130528.3
17:61982211-61982211	A	missense_variant	MODERATE	MED13	protein_coding	-	-	3865	3792	1264	W/C	tgG/tgT	HGNC:22474	NM_005121.3
17:63941586-63941586	A	missense_variant	MODERATE	SCN4A	protein_coding	-	-	4773	4696	1566	G/C	Ggt/Tgt	HGNC:10591	NM_000334.4
17:64859587-64859587	A	missense_variant	MODERATE	LRRC37A3	protein_coding	-	-	4962	4559	1520	R/M	aGg/aTg	HGNC:32427	-
17:68351643-68351643	A	missense_variant	MODERATE	ARSG	protein_coding	-	-	1319	523	175	H/N	Cac/Aac	HGNC:24102	-
17:68426158-68426158	A	missense_variant	MODERATE	WIPI1	protein_coding	-	-	1285	1210	404	G/W	Ggg/Tgg	HGNC:25471	NM_017983.7
17:69113302-69113302	A	missense_variant	MODERATE	ABCA6	protein_coding	-	-	2157	1961	654	W/L	tGg/tTg	HGNC:36	NM_080284.3
17:73169380-73169380	A	missense_variant	MODERATE	SSTR2	protein_coding	-	-	432	61	21	L/I	Ctc/Atc	HGNC:11331	NM_001050.3
17:75668618-75668618	T	missense_variant	MODERATE	SAP30BP	protein_coding	-	-	236	209	70	R/I	aGa/aTa	HGNC:30785	-
17:76292008-76292008	A	missense_variant	MODERATE	QRICH2	protein_coding	-	-	2401	2221	741	G/C	Ggt/Tgt	HGNC:25326	-
17:76566175-76566175	A	missense_variant	MODERATE	ST6GALNAC2	protein_coding	-	-	1106	1054	352	D/Y	Gat/Tat	HGNC:10867	NM_006456.3
17:78124950-78124950	T	missense_variant	MODERATE	TMC6	protein_coding	-	-	665	572	191	G/D	gGc/gAc	HGNC:18021	-
17:78507312-78507312	A	missense_variant	MODERATE	DNAH17	protein_coding	-	-	4769	4642	1548	G/C	Ggc/Tgc	HGNC:2946	NM_173628.4
17:80213807-80213807	T	missense_variant	MODERATE	SGSH	protein_coding	-	-	762	742	248	Q/K	Caa/Aaa	HGNC:10818	NM_000199.5
18:3126891-3126891	T	missense_variant	MODERATE	MYOM1	protein_coding	-	-	2588	2513	838	P/Q	cCa/cAa	HGNC:7613	-
18:6947216-6947216	A	missense_variant	MODERATE	LAMA1	protein_coding	-	-	8868	8791	2931	G/W	Ggg/Tgg	HGNC:6481	NM_005559.4
18:8379246-8379246	T	missense_variant	MODERATE	PTPRM	protein_coding	-	-	4690	3653	1218	R/L	cGg/cTg	HGNC:9675	-
18:14852391-14852391	A	missense_variant	MODERATE	ANKRD30B	protein_coding	-	-	4270	4090	1364	Q/K	Caa/Aaa	HGNC:24165	-
18:22171474-22171474	T	missense_variant	MODERATE	GATA6	protein_coding	-	-	461	330	110	E/D	gaG/gaT	HGNC:4174	NM_005257.6
18:22993476-22993476	A	missense_variant	MODERATE	RBBP8	protein_coding	-	-	1984	1649	550	P/Q	cCa/cAa	HGNC:9891	NM_002894.3
18:23475021-23475021	T	missense_variant	MODERATE	RIOK3	protein_coding	-	-	1240	1087	363	G/C	Ggc/Tgc	HGNC:11451	NM_003831.5
18:23815240-23815240	T	missense_variant,splice_region_variant	MODERATE	LAMA3	protein_coding	-	-	2172	1941	647	Q/H	caG/caT	HGNC:6483	NM_198129.4
18:42923718-42923718	A	missense_variant	MODERATE	RIT2	protein_coding	-	-	446	280	94	G/C	Ggc/Tgc	HGNC:10017	NM_002930.4
18:42923718-42923718	A	missense_variant	MODERATE	RIT2	protein_coding	-	-	472	342	114	K/N	aaG/aaT	HGNC:10017	-
18:42949023-42949023	A	missense_variant	MODERATE	RIT2	protein_coding	-	-	390	260	87	W/L	tGg/tTg	HGNC:10017	-
18:62138983-62138983	A	missense_variant,splice_region_variant	MODERATE	PIGN	protein_coding	-	-	1420	1116	372	K/N	aaG/aaT	HGNC:8967	-
18:63960221-63960221	T	missense_variant	MODERATE	HMSD	protein_coding	-	-	488	286	96	D/Y	Gat/Tat	HGNC:23037	NM_001123366.2
19:3547522-3547522	A	missense_variant	MODERATE	MFSD12	protein_coding	-	-	1046	863	288	R/M	aGg/aTg	HGNC:28299	NM_174983.5
19:4254432-4254432	T	missense_variant	MODERATE	YJU2	protein_coding	-	-	415	348	116	E/D	gaG/gaT	HGNC:25518	NM_018074.6
19:5654399-5654399	T	missense_variant	MODERATE	SAFB	protein_coding	-	-	1805	1698	566	M/I	atG/atT	HGNC:10520	-
19:7899321-7899321	A	missense_variant	MODERATE	LRRC8E	protein_coding	-	-	895	799	267	L/M	Ctg/Atg	HGNC:26272	NM_025061.6
19:8465413-8465413	T	missense_variant	MODERATE	HNRNPM	protein_coding	-	-	552	528	176	M/I	atG/atT	HGNC:5046	NM_005968.5
19:8811879-8811879	A	missense_variant	MODERATE	ZNF558	protein_coding	-	-	841	611	204	G/V	gGg/gTg	HGNC:26422	-
19:8947702-8947702	T	missense_variant	MODERATE	MUC16	protein_coding	-	-	29272	29068	9690	H/N	Cac/Aac	HGNC:15582	-
19:11576269-11576269	T	missense_variant	MODERATE	ACP5	protein_coding	-	-	1011	709	237	L/M	Ctg/Atg	HGNC:124	-
19:12930295-12930295	A	missense_variant	MODERATE	FARSA	protein_coding	-	-	446	431	144	R/L	cGg/cTg	HGNC:3592	NM_004461.3
19:14170707-14170707	A	missense_variant	MODERATE	ADGRL1	protein_coding	-	-	667	369	123	E/D	gaG/gaT	HGNC:20973	-
19:15022904-15022904	A	missense_variant	MODERATE	CCDC105	protein_coding	-	-	1385	1285	429	L/M	Ctg/Atg	HGNC:26866	NM_173482.3
19:16812808-16812808	T	missense_variant	MODERATE	NWD1	protein_coding	-	-	4476	4225	1409	G/C	Ggc/Tgc	HGNC:27619	-
19:18266638-18266638	A	missense_variant	MODERATE	IQCN	protein_coding	-	-	1061	902	301	R/M	aGg/aTg	HGNC:29350	NM_001145304.2
19:21423518-21423518	A	missense_variant	MODERATE	ZNF493	protein_coding	-	-	741	475	159	H/N	Cat/Aat	HGNC:23708	-
19:21941383-21941383	T	missense_variant	MODERATE	ZNF208	protein_coding	-	-	417	268	90	H/N	Cat/Aat	HGNC:12999	-
19:21972770-21972770	A	missense_variant	MODERATE	ZNF208	protein_coding	-	-	2413	2264	755	G/V	gGc/gTc	HGNC:12999	NM_007153.3
19:22858350-22858350	T	missense_variant	MODERATE	ZNF723	protein_coding	-	-	1548	1459	487	G/C	Ggc/Tgc	HGNC:32286	NM_001349726.2
19:31278762-31278762	A	missense_variant	MODERATE	TSHZ3	protein_coding	-	-	1248	1031	344	T/I	aCc/aTc	HGNC:30700	NM_020856.4
19:37357965-37357965	T	missense_variant	MODERATE	ZNF875	protein_coding	-	-	423	134	45	G/V	gGa/gTa	HGNC:4928	-
19:38440823-38440823	T	missense_variant	MODERATE	RYR1	protein_coding	-	-	255	124	42	G/C	Ggc/Tgc	HGNC:10483	-
19:40677397-40677397	A	missense_variant	MODERATE	NUMBL	protein_coding	-	-	733	565	189	G/C	Ggc/Tgc	HGNC:8061	NM_004756.5
19:41194629-41194629	T	missense_variant	MODERATE	CYP2S1	protein_coding	-	-	309	263	88	R/L	cGg/cTg	HGNC:15654	NM_030622.8
19:41981983-41981983	T	missense_variant	MODERATE	ATP1A3	protein_coding	-	-	1186	1150	384	Q/K	Cag/Aag	HGNC:801	-
19:41981983-41981983	T	missense_variant,NMD_transcript_variant	MODERATE	AC010616.1	nonsense_mediated_decay	-	-	1273	1117	373	Q/K	Cag/Aag	-	-
19:42022263-42022263	A	missense_variant	MODERATE	GRIK5	protein_coding	-	-	1565	1565	522	S/I	aGc/aTc	HGNC:4583	-
19:42056733-42056733	T	missense_variant	MODERATE	GRIK5	protein_coding	-	-	832	832	278	P/T	Cct/Act	HGNC:4583	-
19:42589631-42589631	T	missense_variant	MODERATE	CEACAM8	protein_coding	-	-	625	529	177	L/M	Ctg/Atg	HGNC:1820	NM_001816.4
19:49829920-49829920	T	missense_variant	MODERATE	MED25	protein_coding	-	-	713	660	220	M/I	atG/atT	HGNC:28845	NM_030973.4
19:51003729-51003729	A	missense_variant,NMD_transcript_variant	MODERATE	AC011473.4	nonsense_mediated_decay	-	-	612	578	193	W/L	tGg/tTg	-	-
19:51003729-51003729	A	missense_variant	MODERATE	KLK9	protein_coding	-	-	623	578	193	W/L	tGg/tTg	HGNC:6370	NM_012315.2
19:51499701-51499701	T	missense_variant	MODERATE	SIGLEC12	protein_coding	-	-	891	824	275	P/H	cCc/cAc	HGNC:15482	NM_053003.4
19:53140789-53140789	T	missense_variant	MODERATE	ZNF347	protein_coding	-	-	2130	2039	680	P/H	cCt/cAt	HGNC:16447	NM_032584.3
19:53140883-53140883	A	missense_variant	MODERATE	ZNF347	protein_coding	-	-	2036	1945	649	G/C	Ggt/Tgt	HGNC:16447	NM_032584.3
19:53906414-53906414	T	missense_variant	MODERATE	PRKCG	protein_coding	-	-	2160	1862	621	R/L	cGg/cTg	HGNC:9402	NM_002739.5
19:54595215-54595215	T	missense_variant	MODERATE	LILRA1	protein_coding	-	-	672	474	158	K/N	aaG/aaT	HGNC:6602	NM_006863.4
19:54934595-54934595	T	missense_variant	MODERATE	NLRP7	protein_coding	-	-	2320	2281	761	Q/K	Cag/Aag	HGNC:22947	-
19:55852349-55852349	T	missense_variant	MODERATE	NLRP4	protein_coding	-	-	729	269	90	R/M	aGg/aTg	HGNC:22943	NM_134444.5
19:56384223-56384223	A	missense_variant	MODERATE	ZNF582	protein_coding	-	-	1353	1194	398	K/N	aaG/aaT	HGNC:26421	-
19:57621062-57621062	A	missense_variant	MODERATE	ZNF134	protein_coding	-	-	1262	943	315	P/T	Cct/Act	HGNC:12918	NM_003435.5
19:58067857-58067857	T	missense_variant	MODERATE	ZNF135	protein_coding	-	-	1436	1373	458	R/L	cGg/cTg	HGNC:12919	NM_001289401.2
2:247545-247545	A	missense_variant	MODERATE	SH3YL1	protein_coding	-	-	332	284	95	G/V	gGa/gTa	HGNC:29546	NM_015677.4
2:11197552-11197552	T	missense_variant	MODERATE	ROCK2	protein_coding	-	-	3753	3253	1085	Q/K	Cag/Aag	HGNC:10252	NM_004850.5
2:27580132-27580132	A	missense_variant	MODERATE	C2orf16	protein_coding	-	-	3611	3560	1187	P/H	cCc/cAc	HGNC:25275	-
2:32515210-32515210	G	missense_variant	MODERATE	BIRC6	protein_coding	-	-	10923	10789	3597	K/E	Aaa/Gaa	HGNC:13516	-
2:38959937-38959937	T	missense_variant	MODERATE	ARHGEF33	protein_coding	-	-	1717	1632	544	R/S	agG/agT	HGNC:37252	-
2:61350352-61350352	A	missense_variant	MODERATE	USP34	protein_coding	-	-	1810	1415	472	W/L	tGg/tTg	HGNC:20066	NM_014709.4
2:66571263-66571263	A	missense_variant	MODERATE	MEIS1	protein_coding	-	-	1464	1126	376	G/R	Ggg/Agg	HGNC:7000	-
2:69518954-69518954	A	missense_variant,splice_region_variant	MODERATE	AAK1	protein_coding	-	-	1874	1497	499	Q/H	caG/caT	HGNC:19679	-
2:73452856-73452856	A	missense_variant	MODERATE	ALMS1	protein_coding	-	-	6314	6203	2068	P/Q	cCa/cAa	HGNC:428	-
2:74047856-74047856	A	missense_variant	MODERATE	TET3	protein_coding	-	-	1725	1660	554	P/T	Cct/Act	HGNC:28313	-
2:74886393-74886393	T	missense_variant,splice_region_variant	MODERATE	HK2	protein_coding	-	-	2489	2035	679	G/C	Ggc/Tgc	HGNC:4923	NM_000189.5
2:84619741-84619741	A	missense_variant	MODERATE	DNAH6	protein_coding	-	-	3723	3629	1210	P/Q	cCa/cAa	HGNC:2951	NM_001370.2
2:96130068-96130068	A	missense_variant	MODERATE	ASTL	protein_coding	-	-	715	715	239	G/W	Ggg/Tgg	HGNC:31704	-
2:96195001-96195001	A	missense_variant	MODERATE	STARD7	protein_coding	-	-	899	506	169	G/V	gGa/gTa	HGNC:18063	NM_020151.4
2:100473535-100473535	A	missense_variant	MODERATE	NMS	protein_coding	-	-	186	179	60	P/H	cCt/cAt	HGNC:32203	NM_001011717.1
2:109564388-109564388	A	missense_variant	MODERATE	SEPTIN10	protein_coding	-	-	1322	1006	336	G/C	Ggc/Tgc	HGNC:14349	-
2:130193919-130193919	A	missense_variant	MODERATE	TUBA3E	protein_coding	-	-	1002	923	308	R/L	cGc/cTc	HGNC:20765	NM_207312.3
2:134954121-134954121	A	missense_variant	MODERATE	CCNT2	protein_coding	-	-	1699	1666	556	H/N	Cat/Aat	HGNC:1600	NM_058241.3
2:154709642-154709642	A	missense_variant	MODERATE	KCNJ3	protein_coding	-	-	823	742	248	Q/K	Caa/Aaa	HGNC:6264	NM_002239.4
2:161905781-161905781	A	missense_variant	MODERATE	SLC4A10	protein_coding	-	-	1894	1801	601	L/M	Ctg/Atg	HGNC:13811	-
2:162517825-162517825	A	missense_variant	MODERATE	KCNH7	protein_coding	-	-	1009	797	266	S/I	aGc/aTc	HGNC:18863	-
2:165146876-165146876	T	missense_variant	MODERATE	SCN3A	protein_coding	-	-	2009	1534	512	L/I	Ctt/Att	HGNC:10590	NM_006922.4
2:173191073-173191073	A	missense_variant	MODERATE	MAP3K20	protein_coding	-	-	673	478	160	H/N	Cat/Aat	HGNC:17797	-
2:173363242-173363242	T	missense_variant	MODERATE	CDCA7	protein_coding	-	-	493	401	134	R/L	cGg/cTg	HGNC:14628	NM_031942.5
2:178711313-178711313	A	missense_variant	MODERATE	TTN	protein_coding	-	-	24414	24191	8064	R/I	aGa/aTa	HGNC:12403	-
2:178794490-178794490	T	missense_variant	MODERATE	TTN	protein_coding	-	-	1307	1307	436	A/D	gCc/gAc	HGNC:12403	-
2:182957497-182957497	A	missense_variant	MODERATE	NCKAP1	protein_coding	-	-	2758	1999	667	G/C	Ggt/Tgt	HGNC:7666	-
2:191836156-191836156	A	missense_variant	MODERATE	CAVIN2	protein_coding	-	-	1208	1045	349	G/W	Ggg/Tgg	HGNC:10690	NM_004657.6
2:201195913-201195913	A	missense_variant	MODERATE	CASP10	protein_coding	-	-	833	649	217	Q/K	Caa/Aaa	HGNC:1500	-
2:202726355-202726355	A	missense_variant	MODERATE	FAM117B	protein_coding	-	-	1171	952	318	Q/K	Cag/Aag	HGNC:14440	NM_173511.4
2:208355290-208355290	T	missense_variant	MODERATE	PIKFYVE	protein_coding	-	-	6452	6282	2094	L/F	ttG/ttT	HGNC:23785	NM_015040.4
2:215379147-215379147	A	missense_variant	MODERATE	FN1	protein_coding	-	-	5871	5605	1869	V/F	Gtt/Ttt	HGNC:3778	-
2:218663382-218663382	T	missense_variant	MODERATE	BCS1L	protein_coding	-	-	1366	1256	419	R/M	aGg/aTg	HGNC:1020	NM_001079866.2
2:231239998-231239998	T	missense_variant	MODERATE	ARMC9	protein_coding	-	-	1030	836	279	R/L	cGg/cTg	HGNC:20730	-
2:233779786-233779786	T	missense_variant	MODERATE	MROH2A	protein_coding	-	-	376	210	70	M/I	atG/atT	HGNC:27936	-
2:241249939-241249939	T	missense_variant	MODERATE	HDLBP	protein_coding	-	-	1619	1414	472	P/T	Cct/Act	HGNC:4857	-
20:1297156-1297156	A	missense_variant	MODERATE	SNPH	protein_coding	-	-	897	194	65	P/Q	cCa/cAa	HGNC:15931	NM_001318234.2
20:3228901-3228901	T	missense_variant	MODERATE	SLC4A11	protein_coding	-	-	2225	2177	726	P/Q	cCg/cAg	HGNC:16438	-
20:10639808-10639808	A	missense_variant	MODERATE	JAG1	protein_coding	-	-	3816	3347	1116	R/L	cGg/cTg	HGNC:6188	NM_000214.3
20:17436759-17436759	A	missense_variant	MODERATE	PCSK2	protein_coding	-	-	1027	761	254	S/Y	tCc/tAc	HGNC:8744	NM_002594.5
20:17968325-17968325	T	missense_variant	MODERATE	SNX5	protein_coding	-	-	450	101	34	P/Q	cCg/cAg	HGNC:14969	-
20:17970130-17970130	T	missense_variant	MODERATE	MGME1	protein_coding	-	-	357	271	91	G/C	Ggt/Tgt	HGNC:16205	-
20:17970130-17970130	T	missense_variant,splice_region_variant	MODERATE	MGME1	protein_coding	-	-	399	271	91	D/Y	Gac/Tac	HGNC:16205	-
20:18452634-18452634	T	missense_variant	MODERATE	DZANK1	protein_coding	-	-	733	524	175	P/Q	cCa/cAa	HGNC:15858	-
20:42756636-42756636	T	missense_variant,splice_region_variant	MODERATE	PTPRT	protein_coding	-	-	685	685	229	Q/K	Caa/Aaa	HGNC:9682	-
20:45949227-45949227	A	missense_variant	MODERATE	ZNF335	protein_coding	-	-	3976	3844	1282	G/C	Ggc/Tgc	HGNC:15807	NM_022095.4
20:46355124-46355124	A	missense_variant	MODERATE	SLC35C2	protein_coding	-	-	1009	526	176	G/C	Ggt/Tgt	HGNC:17117	-
20:56631296-56631296	A	missense_variant	MODERATE	TFAP2C	protein_coding	-	-	379	140	47	S/Y	tCc/tAc	HGNC:11744	NM_003222.4
21:32352732-32352732	T	missense_variant	MODERATE	URB1	protein_coding	-	-	2693	2591	864	P/Q	cCg/cAg	HGNC:17344	NM_014825.3
21:46381789-46381789	T	missense_variant	MODERATE	PCNT	protein_coding	-	-	3334	3261	1087	E/D	gaG/gaT	HGNC:16068	NM_006031.6
22:22244822-22244822	T	missense_variant	MODERATE	VPREB1	protein_coding	-	-	43	20	7	G/V	gGg/gTg	HGNC:12709	-
22:22244822-22244822	T	missense_variant	MODERATE	VPREB1	protein_coding	-	-	37	9	3	W/C	tgG/tgT	HGNC:12709	NM_007128.4
22:37679675-37679675	A	missense_variant	MODERATE	LGALS1	protein_coding	-	-	401	334	112	R/S	Cgc/Agc	HGNC:6561	NM_002305.4
3:11299368-11299368	A	missense_variant	MODERATE	ATG7	protein_coding	-	-	192	167	56	S/Y	tCt/tAt	HGNC:16935	-
3:15474009-15474009	A	missense_variant	MODERATE	COLQ	protein_coding	-	-	882	597	199	L/F	ttG/ttT	HGNC:2226	-
3:17011368-17011368	T	missense_variant	MODERATE	PLCL2	protein_coding	-	-	1897	1644	548	R/S	agG/agT	HGNC:9064	-
3:39185358-39185358	A	missense_variant	MODERATE	XIRP1	protein_coding	-	-	4318	4088	1363	R/L	cGa/cTa	HGNC:14301	NM_194293.4
3:42223223-42223223	A	missense_variant	MODERATE	TRAK1	protein_coding	-	-	2461	2348	783	P/Q	cCg/cAg	HGNC:29947	NM_001042646.3
3:42536169-42536169	A	missense_variant	MODERATE	VIPR1	protein_coding	-	-	1355	1262	421	P/Q	cCg/cAg	HGNC:12694	NM_004624.4
3:47877457-47877457	T	missense_variant	MODERATE	MAP4	protein_coding	-	-	2585	2066	689	P/Q	cCg/cAg	HGNC:6862	-
3:48328334-48328334	A	missense_variant	MODERATE	SPINK8	protein_coding	-	-	8	8	3	G/V	gGg/gTg	HGNC:33160	-
3:48573533-48573533	T	missense_variant	MODERATE	COL7A1	protein_coding	-	-	6706	6598	2200	Q/K	Caa/Aaa	HGNC:2214	-
3:49172923-49172923	A	missense_variant	MODERATE	KLHDC8B	protein_coding	-	-	376	154	52	L/M	Ctg/Atg	HGNC:28557	NM_173546.3
3:49652816-49652816	A	missense_variant	MODERATE	BSN	protein_coding	-	-	3386	3260	1087	R/Q	cGa/cAa	HGNC:1117	NM_003458.4
3:51392177-51392177	A	missense_variant	MODERATE	RBM15B	protein_coding	-	-	893	778	260	Q/K	Cag/Aag	HGNC:24303	NM_013286.5
3:58534408-58534408	A	missense_variant	MODERATE	ACOX2	protein_coding	-	-	438	275	92	R/L	cGg/cTg	HGNC:120	NM_003500.4
3:64613356-64613356	T	missense_variant	MODERATE	ADAMTS9	protein_coding	-	-	3281	3259	1087	P/T	Ccc/Acc	HGNC:13202	-
3:69196958-69196958	T	missense_variant	MODERATE	FRMD4B	protein_coding	-	-	1133	1034	345	S/Y	tCc/tAc	HGNC:24886	NM_015123.3
3:97873209-97873209	A	missense_variant	MODERATE	CRYBG3	protein_coding	-	-	2211	2015	672	P/H	cCt/cAt	HGNC:34427	NM_153605.4
3:97888445-97888446	AA	missense_variant	MODERATE	CRYBG3	protein_coding	-	-	7590-7591	7394-7395	2465	P/Q	cCG/cAA	HGNC:34427	NM_153605.4
3:98469737-98469737	T	missense_variant	MODERATE	OR5K1	protein_coding	-	-	258	161	54	R/L	cGg/cTg	HGNC:8349	-
3:105853618-105853618	T	missense_variant	MODERATE	CBLB	protein_coding	-	-	506	215	72	P/Q	cCa/cAa	HGNC:1542	NM_170662.5
3:111991645-111991645	T	missense_variant	MODERATE	ABHD10	protein_coding	-	-	881	845	282	R/M	aGg/aTg	HGNC:25656	NM_018394.4
3:113658682-113658682	A	missense_variant	MODERATE	USF3	protein_coding	-	-	3407	3000	1000	K/N	aaG/aaT	HGNC:30494	NM_001009899.4
3:124422900-124422900	T	missense_variant	MODERATE	KALRN	protein_coding	-	-	2782	2625	875	L/F	ttG/ttT	HGNC:4814	-
3:128486065-128486065	T	missense_variant	MODERATE	GATA2	protein_coding	-	-	881	533	178	P/H	cCc/cAc	HGNC:4171	NM_032638.5
3:134620782-134620782	T	missense_variant	MODERATE	KY	protein_coding	-	-	621	559	187	R/S	Cgc/Agc	HGNC:26576	NM_178554.6
3:141778486-141778486	A	missense_variant	MODERATE	GRK7	protein_coding	-	-	339	202	68	R/S	Cgc/Agc	HGNC:17031	-
3:195568914-195568914	T	missense_variant	MODERATE	APOD	protein_coding	-	-	653	556	186	P/T	Ccc/Acc	HGNC:612	NM_001647.4
3:195780954-195780960	-	inframe_deletion	MODERATE	MUC4	protein_coding	-	-	10732-10737	10620-10625	3540-3542	TSL/T	acCAGCCTt/act	HGNC:7514	NM_018406.7
3:195783140-195783140	T	missense_variant	MODERATE	MUC4	protein_coding	-	-	8552	8440	2814	A/T	Gcc/Acc	HGNC:7514	NM_018406.7
3:195784834-195784834	A	missense_variant	MODERATE	MUC4	protein_coding	-	-	6858	6746	2249	A/V	gCa/gTa	HGNC:7514	NM_018406.7
4:2672322-2672322	A	missense_variant	MODERATE	FAM193A	protein_coding	-	-	1759	1408	470	P/T	Cct/Act	HGNC:16822	-
4:7689518-7689518	T	missense_variant	MODERATE	SORCS2	protein_coding	-	-	1051	1005	335	W/C	tgG/tgT	HGNC:16698	-
4:7778827-7778827	A	missense_variant	MODERATE	AFAP1	protein_coding	-	-	1853	1580	527	G/V	gGg/gTg	HGNC:24017	-
4:16163415-16163415	A	missense_variant	MODERATE	TAPT1	protein_coding	-	-	1611	1597	533	D/Y	Gac/Tac	HGNC:26887	NM_153365.3
4:42035302-42035302	T	missense_variant	MODERATE	SLC30A9	protein_coding	-	-	760	638	213	R/I	aGa/aTa	HGNC:1329	NM_006345.4
4:69286883-69286883	T	missense_variant,splice_region_variant	MODERATE	UGT2B28	protein_coding	-	-	1028	1002	334	K/N	aaG/aaT	HGNC:13479	NM_053039.2
4:75603902-75603902	A	missense_variant	MODERATE	CDKL2	protein_coding	-	-	1226	710	237	G/V	gGa/gTa	HGNC:1782	NM_001330724.2
4:76163240-76163240	A	missense_variant	MODERATE	SCARB2	protein_coding	-	-	1664	1383	461	Q/H	caG/caT	HGNC:1665	NM_005506.4
4:78534483-78534483	A	missense_variant	MODERATE	FRAS1	protein_coding	-	-	11647	10960	3654	R/S	Cgc/Agc	HGNC:19185	NM_025074.7
4:84829046-84829046	A	missense_variant	MODERATE	WDFY3	protein_coding	-	-	1621	914	305	R/L	cGg/cTg	HGNC:20751	NM_014991.6
4:88268260-88268260	T	missense_variant	MODERATE	PPM1K	protein_coding	-	-	1014	782	261	T/K	aCa/aAa	HGNC:25415	-
4:121854793-121854793	A	missense_variant	MODERATE	BBS7	protein_coding	-	-	790	629	210	G/V	gGg/gTg	HGNC:18758	NM_176824.3
4:134200229-134200229	A	missense_variant	MODERATE	PABPC4L	protein_coding	-	-	1089	791	264	R/L	cGg/cTg	HGNC:31955	NM_001114734.2
4:143696007-143696007	T	missense_variant	MODERATE	FREM3	protein_coding	-	-	4669	4669	1557	L/I	Ctc/Atc	HGNC:25172	NM_001168235.2
4:163350593-163350593	T	missense_variant	MODERATE	NPY5R	protein_coding	-	-	549	320	107	W/L	tGg/tTg	HGNC:7958	NM_006174.4
4:186285718-186285718	T	missense_variant	MODERATE	F11	protein_coding	-	-	1257	1223	408	G/V	gGg/gTg	HGNC:3529	-
5:6609868-6609868	A	missense_variant	MODERATE	NSUN2	protein_coding	-	-	1346	1281	427	L/F	ttG/ttT	HGNC:25994	NM_017755.6
5:32270882-32270882	T	missense_variant	MODERATE	MTMR12	protein_coding	-	-	555	424	142	H/N	Cac/Aac	HGNC:18191	-
5:35691188-35691188	A	missense_variant	MODERATE	SPEF2	protein_coding	-	-	1811	1676	559	A/D	gCt/gAt	HGNC:26293	NM_024867.4
5:40746830-40746830	A	missense_variant	MODERATE	TTC33	protein_coding	-	-	328	189	63	K/N	aaG/aaT	HGNC:29959	NM_012382.3
5:45645575-45645575	A	missense_variant	MODERATE	HCN1	protein_coding	-	-	746	459	153	M/I	atG/atT	HGNC:4845	NM_021072.4
5:52918896-52918896	A	missense_variant,splice_region_variant	MODERATE	ITGA1	protein_coding	-	-	2591	2153	718	A/D	gCt/gAt	HGNC:6134	NM_181501.2
5:53100481-53100481	A	missense_variant	MODERATE	MOCS2	protein_coding	-	-	1107	431	144	R/I	aGa/aTa	HGNC:7193	NM_004531.5
5:75138945-75138945	A	missense_variant	MODERATE	ANKRD31	protein_coding	-	-	3655	3463	1155	G/W	Ggg/Tgg	HGNC:26853	-
5:79730423-79730423	A	missense_variant	MODERATE	CMYA5	protein_coding	-	-	1730	1658	553	P/H	cCt/cAt	HGNC:14305	NM_153610.5
5:80072396-80072396	T	missense_variant,splice_region_variant	MODERATE	THBS4	protein_coding	-	-	2029	1839	613	Q/H	caG/caT	HGNC:11788	NM_003248.6
5:82164420-82164420	T	missense_variant	MODERATE	ATG10	protein_coding	-	-	534	238	80	D/Y	Gat/Tat	HGNC:20315	NM_031482.5
5:83541911-83541911	T	missense_variant	MODERATE	VCAN	protein_coding	-	-	9194	8908	2970	G/C	Ggt/Tgt	HGNC:2464	NM_004385.5
5:95467942-95467942	T	missense_variant	MODERATE	TTC37	protein_coding	-	-	4813	4544	1515	P/H	cCc/cAc	HGNC:23639	NM_014639.4
5:95906637-95906637	A	missense_variant	MODERATE	ELL2	protein_coding	-	-	757	627	209	R/S	agG/agT	HGNC:17064	NM_012081.6
5:98899664-98899664	A	missense_variant	MODERATE	CHD1	protein_coding	-	-	1049	901	301	G/C	Ggt/Tgt	HGNC:1915	-
5:110642267-110642267	A	missense_variant	MODERATE	TMEM232	protein_coding	-	-	287	230	77	R/I	aGa/aTa	HGNC:37270	NM_001039763.4
5:112767231-112767231	T	missense_variant	MODERATE	APC	protein_coding	-	-	322	263	88	R/L	cGg/cTg	HGNC:583	NM_000038.6
5:128138719-128138719	A	missense_variant	MODERATE	SLC12A2	protein_coding	-	-	1720	1531	511	L/I	Ctt/Att	HGNC:10911	NM_001046.3
5:140672522-140672522	T	missense_variant	MODERATE	DND1	protein_coding	-	-	561	527	176	P/Q	cCg/cAg	HGNC:23799	NM_194249.3
5:141210654-141210654	T	missense_variant	MODERATE	PCDHB12	protein_coding	-	-	1936	1747	583	G/C	Ggc/Tgc	HGNC:8683	NM_018932.4
5:160349497-160349497	A	missense_variant	MODERATE	C1QTNF2	protein_coding	-	-	668	664	222	G/C	Ggt/Tgt	HGNC:14325	-
5:176878502-176878502	T	missense_variant	MODERATE	UNC5A	protein_coding	-	-	2239	2047	683	G/C	Ggc/Tgc	HGNC:12567	NM_133369.3
5:178712178-178712178	T	missense_variant	MODERATE	ZNF354A	protein_coding	-	-	1855	1700	567	A/E	gCa/gAa	HGNC:11628	NM_005649.3
6:2893457-2893457	T	missense_variant	MODERATE	SERPINB9	protein_coding	-	-	640	521	174	P/Q	cCg/cAg	HGNC:8955	NM_004155.6
6:4069100-4069100	A	missense_variant	MODERATE	FAM217A	protein_coding	-	-	1443	1123	375	G/C	Ggc/Tgc	HGNC:21362	NM_173563.3
6:24528111-24528111	A	missense_variant	MODERATE	ALDH5A1	protein_coding	-	-	1355	1327	443	Q/K	Cag/Aag	HGNC:408	-
6:28088828-28088828	A	missense_variant	MODERATE	ZNF165	protein_coding	-	-	1779	816	272	H/Q	caC/caA	HGNC:12953	NM_003447.4
6:29944375-29944376	AG	missense_variant	MODERATE	HLA-A	protein_coding	-	-	878-879	873-874	291-292	PK/PE	ccCAag/ccAGag	HGNC:4931	-
6:30705788-30705788	T	missense_variant	MODERATE	MDC1	protein_coding	-	-	3435	3395	1132	S/Y	tCc/tAc	HGNC:21163	NM_014641.3
6:31154560-31154560	A	missense_variant	MODERATE	CCHCR1	protein_coding	-	-	593	470	157	R/L	cGg/cTg	HGNC:13930	-
6:32187772-32187772	T	missense_variant	MODERATE	PBX2	protein_coding	-	-	1032	745	249	R/S	Cgt/Agt	HGNC:8633	NM_002586.5
6:33209780-33209780	T	missense_variant	MODERATE	RING1	protein_coding	-	-	436	233	78	R/L	cGg/cTg	HGNC:10018	NM_002931.4
6:35870293-35870293	T	missense_variant	MODERATE	SRPK1	protein_coding	-	-	1021	979	327	Q/K	Caa/Aaa	HGNC:11305	NM_003137.5
6:43017965-43017965	T	missense_variant	MODERATE	KLHDC3	protein_coding	-	-	603	444	148	Q/H	caG/caT	HGNC:20704	NM_057161.4
6:46858500-46858500	A	missense_variant	MODERATE	ADGRF5	protein_coding	-	-	3637	3403	1135	G/C	Ggc/Tgc	HGNC:19030	-
6:83179881-83179881	T	missense_variant	MODERATE	PGM3	protein_coding	-	-	758	631	211	H/N	Cac/Aac	HGNC:8907	-
6:84737085-84737085	A	missense_variant	MODERATE	TBX18	protein_coding	-	-	1841	1424	475	G/V	gGg/gTg	HGNC:11595	NM_001080508.3
6:87257044-87257044	T	missense_variant	MODERATE	ZNF292	protein_coding	-	-	3411	3400	1134	G/C	Ggt/Tgt	HGNC:18410	-
6:89379267-89379267	T	missense_variant	MODERATE	RRAGD	protein_coding	-	-	497	263	88	P/Q	cCa/cAa	HGNC:19903	-
6:99412595-99412595	A	missense_variant	MODERATE	PNISR	protein_coding	-	-	438	233	78	G/V	gGg/gTg	HGNC:21222	NM_032870.4
6:109162889-109162889	T	missense_variant	MODERATE	CEP57L1	protein_coding	-	-	1494	1302	434	Q/H	caG/caT	HGNC:21561	-
6:109481624-109481624	T	missense_variant	MODERATE	ZBTB24	protein_coding	-	-	553	403	135	P/T	Cca/Aca	HGNC:21143	NM_014797.3
6:109633224-109633224	A	missense_variant	MODERATE	AK9	protein_coding	-	-	1115	1033	345	D/Y	Gat/Tat	HGNC:33814	-
6:110888956-110888956	T	missense_variant	MODERATE	AMD1	protein_coding	-	-	235	90	30	R/S	agG/agT	HGNC:457	-
6:116121766-116121766	T	missense_variant	MODERATE	COL10A1	protein_coding	-	-	446	350	117	P/Q	cCa/cAa	HGNC:2185	-
6:116437123-116437123	T	missense_variant	MODERATE	DSE	protein_coding	-	-	3099	2655	885	M/I	atG/atT	HGNC:21144	-
6:122717786-122717786	T	missense_variant	MODERATE	PKIB	protein_coding	-	-	225	19	7	D/Y	Gat/Tat	HGNC:9018	-
6:122796831-122796831	A	missense_variant	MODERATE	SMPDL3A	protein_coding	-	-	423	334	112	P/T	Cca/Aca	HGNC:17389	NM_006714.5
6:136656343-136656343	A	missense_variant	MODERATE	MAP3K5	protein_coding	-	-	1964	1644	548	E/D	gaG/gaT	HGNC:6857	NM_005923.4
6:137009424-137009424	T	missense_variant	MODERATE	IL20RA	protein_coding	-	-	708	472	158	P/T	Cca/Aca	HGNC:6003	-
6:149742422-149742422	A	missense_variant	MODERATE	NUP43	protein_coding	-	-	504	470	157	R/I	aGa/aTa	HGNC:21182	NM_198887.3
6:151548407-151548407	A	missense_variant	MODERATE	CCDC170	protein_coding	-	-	804	692	231	T/K	aCg/aAg	HGNC:21177	NM_025059.4
6:152436068-152436068	T	missense_variant	MODERATE	SYNE1	protein_coding	-	-	4983	4330	1444	Q/K	Cag/Aag	HGNC:17089	-
6:153024269-153024269	T	missense_variant	MODERATE	RGS17	protein_coding	-	-	621	437	146	P/Q	cCa/cAa	HGNC:14088	NM_012419.5
6:165430303-165430303	T	missense_variant	MODERATE	PDE10A	protein_coding	-	-	874	787	263	L/I	Cta/Ata	HGNC:8772	-
6:166158491-166158491	A	missense_variant	MODERATE	TBXT	protein_coding	-	-	1601	1132	378	G/C	Ggc/Tgc	HGNC:11515	-
7:1540292-1540292	G	missense_variant	MODERATE	MAFK	protein_coding	-	-	629	388	130	K/E	Aag/Gag	HGNC:6782	NM_002360.4
7:2944261-2944261	A	missense_variant	MODERATE	CARD11	protein_coding	-	-	961	635	212	S/I	aGt/aTt	HGNC:16393	NM_032415.7
7:5491266-5491266	T	missense_variant	MODERATE	FBXL18	protein_coding	-	-	691	643	215	H/N	Cac/Aac	HGNC:21874	-
7:29990228-29990228	A	missense_variant	MODERATE	SCRN1	protein_coding	-	-	62	13	5	G/C	Ggc/Tgc	HGNC:22192	-
7:39690456-39690456	T	missense_variant	MODERATE	RALA	protein_coding	-	-	480	189	63	Q/H	caG/caT	HGNC:9839	NM_005402.4
7:49775788-49775788	A	missense_variant	MODERATE	VWC2	protein_coding	-	-	932	353	118	P/Q	cCg/cAg	HGNC:30200	NM_198570.5
7:53036372-53036372	T	missense_variant	MODERATE	POM121L12	protein_coding	-	-	740	701	234	G/V	gGg/gTg	HGNC:25369	NM_182595.4
7:64219849-64219849	T	missense_variant	MODERATE	ZNF735	protein_coding	-	-	911	798	266	E/D	gaG/gaT	HGNC:32466	-
7:64707163-64707163	A	missense_variant	MODERATE	ZNF107	protein_coding	-	-	1311	859	287	L/I	Ctt/Att	HGNC:12887	-
7:65399410-65399410	T	missense_variant	MODERATE	ZNF92	protein_coding	-	-	1439	1296	432	K/N	aaG/aaT	HGNC:13168	NM_152626.4
7:75148237-75148237	C	missense_variant	MODERATE	GTF2IRD2B	protein_coding	-	-	1971	1790	597	L/S	tTg/tCg	HGNC:33125	NM_001003795.3
7:75981540-75981540	T	missense_variant	MODERATE	POR	protein_coding	-	-	685	665	222	W/L	tGg/tTg	HGNC:9208	-
7:77196916-77196916	A	missense_variant	MODERATE	FGL2	protein_coding	-	-	709	683	228	R/I	aGa/aTa	HGNC:3696	NM_006682.3
7:77260206-77260206	T	missense_variant	MODERATE	CCDC146	protein_coding	-	-	1085	956	319	R/I	aGa/aTa	HGNC:29296	NM_020879.3
7:86850499-86850499	A	missense_variant	MODERATE	GRM3	protein_coding	-	-	3620	2521	841	L/I	Ctc/Atc	HGNC:4595	-
7:86850499-86850499	A	missense_variant	MODERATE	GRM3	protein_coding	-	-	1625	1454	485	P/H	cCt/cAt	HGNC:4595	-
7:92126253-92126253	A	missense_variant,splice_region_variant	MODERATE	CYP51A1	protein_coding	-	-	883	770	257	R/I	aGa/aTa	HGNC:2649	NM_000786.4
7:93303548-93303548	A	missense_variant,splice_region_variant	MODERATE	VPS50	protein_coding	-	-	1552	1450	484	H/N	Cat/Aat	HGNC:25956	NM_017667.4
7:95290292-95290292	T	missense_variant	MODERATE	PPP1R9A	protein_coding	-	-	3911	3880	1294	G/C	Ggt/Tgt	HGNC:14946	-
7:99386708-99386708	A	missense_variant	MODERATE	ARPC1B	protein_coding	-	-	235	88	30	H/N	Cat/Aat	HGNC:704	-
7:99386708-99386708	A	missense_variant	MODERATE	AC004922.1	protein_coding	-	-	1239	1084	362	H/N	Cat/Aat	-	-
7:99499725-99499725	A	missense_variant	MODERATE	ZNF394	protein_coding	-	-	557	369	123	W/C	tgG/tgT	HGNC:18832	NM_032164.4
7:108103084-108103084	A	missense_variant	MODERATE	LAMB4	protein_coding	-	-	1220	1140	380	R/S	agG/agT	HGNC:6491	-
7:111940156-111940156	T	missense_variant	MODERATE	DOCK4	protein_coding	-	-	1192	931	311	L/M	Ctg/Atg	HGNC:19192	NM_001363540.2
7:117666930-117666930	T	missense_variant	MODERATE	CFTR	protein_coding	-	-	4335	4265	1422	R/L	cGg/cTg	HGNC:1884	NM_000492.4
7:124032514-124032514	T	missense_variant	MODERATE	TMEM229A	protein_coding	-	-	554	490	164	V/M	Gtg/Atg	HGNC:37279	NM_001136002.2
7:128351892-128351892	A	missense_variant	MODERATE	PRRT4	protein_coding	-	-	1978	1664	555	R/L	cGg/cTg	HGNC:37280	-
7:129209385-129209385	T	missense_variant	MODERATE	SMO	protein_coding	-	-	1973	1454	485	R/L	cGg/cTg	HGNC:11119	NM_005631.5
7:134958079-134958079	T	missense_variant	MODERATE	CALD1	protein_coding	-	-	2191	1946	649	R/L	cGa/cTa	HGNC:1441	NM_033138.4
7:150793174-150793174	T	missense_variant	MODERATE	TMEM176B	protein_coding	-	-	586	514	172	P/T	Cct/Act	HGNC:29596	NM_001101312.2
7:151176262-151176262	A	missense_variant	MODERATE	ASB10	protein_coding	-	-	1401	1140	380	L/F	ttG/ttT	HGNC:17185	-
7:152181058-152181058	T	missense_variant	MODERATE	KMT2C	protein_coding	-	-	7019	6802	2268	P/T	Cca/Aca	HGNC:13726	NM_170606.3
7:157207439-157207439	A	missense_variant	MODERATE	UBE3C	protein_coding	-	-	1807	1460	487	P/H	cCt/cAt	HGNC:16803	NM_014671.3
8:8328177-8328177	A	missense_variant	MODERATE	PRAG1	protein_coding	-	-	2811	2605	869	G/W	Ggg/Tgg	HGNC:25438	NM_001080826.3
8:22163486-22163486	T	missense_variant	MODERATE	SFTPC	protein_coding	-	-	549	375	125	K/N	aaG/aaT	HGNC:10802	-
8:22617481-22617481	T	missense_variant	MODERATE	CCAR2	protein_coding	-	-	2156	1907	636	R/L	cGg/cTg	HGNC:23360	-
8:27430392-27430392	A	missense_variant	MODERATE	PTK2B	protein_coding	-	-	810	643	215	P/T	Cca/Aca	HGNC:9612	NM_173176.3
8:56966255-56966255	A	missense_variant	MODERATE	BPNT2	protein_coding	-	-	1026	744	248	M/I	atG/atT	HGNC:26019	NM_017813.5
8:68022140-68022140	T	missense_variant,splice_region_variant	MODERATE	PREX2	protein_coding	-	-	790	441	147	L/F	ttG/ttT	HGNC:22950	NM_024870.4
8:97699847-97699847	T	missense_variant	MODERATE	MTDH	protein_coding	-	-	1465	1142	381	G/V	gGg/gTg	HGNC:29608	NM_178812.4
8:103942873-103942873	A	missense_variant	MODERATE	RIMS2	protein_coding	-	-	2413	2165	722	P/Q	cCa/cAa	HGNC:17283	-
8:109427057-109427057	T	missense_variant	MODERATE	PKHD1L1	protein_coding	-	-	3021	2901	967	E/D	gaG/gaT	HGNC:20313	NM_177531.6
8:116852686-116852686	T	missense_variant	MODERATE	RAD21	protein_coding	-	-	1382	1184	395	P/Q	cCg/cAg	HGNC:9811	NM_006265.3
8:119785202-119785202	A	missense_variant,splice_region_variant	MODERATE	TAF2	protein_coding	-	-	2135	1858	620	D/Y	Gat/Tat	HGNC:11536	NM_003184.4
8:120266872-120266872	A	missense_variant	MODERATE	COL14A1	protein_coding	-	-	3338	3062	1021	P/Q	cCa/cAa	HGNC:2191	NM_021110.4
8:123651656-123651656	T	missense_variant	MODERATE	KLHL38	protein_coding	-	-	1295	1271	424	P/H	cCc/cAc	HGNC:34435	-
8:138152474-138152474	A	missense_variant	MODERATE	FAM135B	protein_coding	-	-	2611	2001	667	E/D	gaG/gaT	HGNC:28029	NM_015912.4
8:140532516-140532516	A	missense_variant	MODERATE	AGO2	protein_coding	-	-	2498	2371	791	V/L	Gtg/Ttg	HGNC:3263	NM_012154.5
8:140539334-140539334	A	missense_variant	MODERATE	AGO2	protein_coding	-	-	2282	2155	719	D/Y	Gac/Tac	HGNC:3263	NM_012154.5
8:141221699-141221699	T	missense_variant	MODERATE	SLC45A4	protein_coding	-	-	463	155	52	P/H	cCt/cAt	HGNC:29196	-
8:142701621-142701621	T	missense_variant	MODERATE	LY6K	protein_coding	-	-	542	125	42	W/L	tGg/tTg	HGNC:24225	NM_017527.4
8:142741262-142741262	T	missense_variant	MODERATE	SLURP1	protein_coding	-	-	214	193	65	Q/K	Cag/Aag	HGNC:18746	NM_020427.3
8:142877758-142877758	C	missense_variant,splice_region_variant	MODERATE	CYP11B1	protein_coding	-	-	614	607	203	R/G	Agg/Ggg	HGNC:2591	-
8:143721594-143721594	A	missense_variant	MODERATE	MAPK15	protein_coding	-	-	1279	1250	417	P/H	cCc/cAc	HGNC:24667	NM_139021.3
9:5920193-5920193	T	missense_variant	MODERATE	KIAA2026	protein_coding	-	-	5713	5713	1905	P/T	Cca/Aca	HGNC:23378	-
9:13147589-13147589	T	missense_variant	MODERATE	MPDZ	protein_coding	-	-	4050	3700	1234	P/T	Cct/Act	HGNC:7208	NM_001378778.1
9:15848947-15848947	T	missense_variant,splice_region_variant	MODERATE	CCDC171	protein_coding	-	-	3839	3468	1156	K/N	aaG/aaT	HGNC:29828	NM_173550.4
9:27206675-27206675	T	missense_variant	MODERATE	TEK	protein_coding	-	-	2824	2458	820	D/Y	Gac/Tac	HGNC:11724	NM_000459.5
9:33933536-33933536	T	missense_variant	MODERATE	UBAP2	protein_coding	-	-	2175	2062	688	Q/K	Cag/Aag	HGNC:14185	-
9:35302108-35302108	A	missense_variant	MODERATE	UNC13B	protein_coding	-	-	2926	2704	902	Q/K	Cag/Aag	HGNC:12566	-
9:35819197-35819197	A	missense_variant,splice_region_variant	MODERATE	FAM221B	protein_coding	-	-	1321	1051	351	G/C	Ggc/Tgc	HGNC:30762	NM_001012446.4
9:83299175-83299175	T	missense_variant	MODERATE	FRMD3	protein_coding	-	-	1108	938	313	S/Y	tCc/tAc	HGNC:24125	NM_174938.6
9:84280810-84280810	A	missense_variant	MODERATE	SLC28A3	protein_coding	-	-	1845	1720	574	G/C	Ggc/Tgc	HGNC:16484	NM_001199633.2
9:92976303-92976303	A	missense_variant	MODERATE	FGD3	protein_coding	-	-	529	47	16	A/D	gCc/gAc	HGNC:16027	-
9:97369992-97369992	A	missense_variant	MODERATE	CCDC180	protein_coding	-	-	4489	4260	1420	F/L	ttC/ttA	HGNC:29303	NM_020893.6
9:100327787-100327787	A	missense_variant,splice_region_variant	MODERATE	TEX10	protein_coding	-	-	1981	1801	601	D/Y	Gat/Tat	HGNC:25988	NM_017746.4
9:106927498-106927498	A	missense_variant	MODERATE	ZNF462	protein_coding	-	-	3806	3586	1196	Q/K	Cag/Aag	HGNC:21684	NM_021224.6
9:121737624-121737624	A	missense_variant	MODERATE	DAB2IP	protein_coding	-	-	474	88	30	H/N	Cat/Aat	HGNC:17294	-
9:128945911-128945911	T	missense_variant	MODERATE	DOLK	protein_coding	-	-	1693	1393	465	R/S	Cgc/Agc	HGNC:23406	NM_014908.4
9:133379058-133379058	T	missense_variant	MODERATE	STKLD1	protein_coding	-	-	218	110	37	G/V	gGg/gTg	HGNC:28669	NM_153710.5
9:137206309-137206309	T	missense_variant,splice_region_variant	MODERATE	NDOR1	protein_coding	-	-	296	213	71	K/N	aaG/aaT	HGNC:29838	-
MT:6541-6541	A	missense_variant	MODERATE	MT-CO1	protein_coding	-	-	638	638	213	R/H	cGc/cAc	HGNC:7419	-
MT:11484-11485	AC	missense_variant	MODERATE	MT-ND4	protein_coding	-	-	725-726	725-726	242	G/D	gGT/gAC	HGNC:7459	-
X:17732322-17732322	T	missense_variant	MODERATE	NHS	protein_coding	-	-	5089	4751	1584	R/L	cGg/cTg	HGNC:7820	-
X:43803307-43803307	A	missense_variant	MODERATE	MAOB	protein_coding	-	-	528	377	126	G/V	gGg/gTg	HGNC:6834	NM_000898.5
X:48467887-48467887	T	missense_variant	MODERATE	SLC38A5	protein_coding	-	-	882	38	13	P/H	cCt/cAt	HGNC:18070	-
X:63655510-63655510	A	missense_variant	MODERATE	ARHGEF9	protein_coding	-	-	2085	1284	428	Q/H	caG/caT	HGNC:14561	-
X:106662245-106662245	A	missense_variant	MODERATE	RADX	protein_coding	-	-	2069	1918	640	P/T	Cca/Aca	HGNC:25486	-
X:116454991-116454991	T	missense_variant	MODERATE	SLC6A14	protein_coding	-	-	1523	1419	473	W/C	tgG/tgT	HGNC:11047	NM_007231.5
X:118543517-118543517	G	missense_variant	MODERATE	DOCK11	protein_coding	-	-	473	316	106	K/E	Aaa/Gaa	HGNC:23483	NM_144658.4
X:118791839-118791839	T	missense_variant	MODERATE	IL13RA1	protein_coding	-	-	1302	1269	423	K/N	aaG/aaT	HGNC:5974	NM_001560.3
X:129507985-129507985	T	missense_variant	MODERATE	SMARCA1	protein_coding	-	-	1042	922	308	L/M	Ctg/Atg	HGNC:11097	NM_001282874.2
X:131275057-131275057	A	missense_variant	MODERATE	IGSF1	protein_coding	-	-	3574	3414	1138	L/F	ttG/ttT	HGNC:5948	NM_001555.5
X:154786362-154786362	A	missense_variant	MODERATE	MPP1	protein_coding	-	-	631	519	173	K/N	aaG/aaT	HGNC:7219	NM_002436.4
Low impact
Location	Allele	Consequence	IMPACT	SYMBOL	BIOTYPE	HGVSc	HGVSp	cDNA_position	CDS_position	Protein_position	Amino_acids	Codons	HGNC_ID	MANE_SELECT
1:1290544-1290544	A	synonymous_variant	LOW	SCNN1D	protein_coding	-	-	1704	1554	518	P	ccC/ccA	HGNC:10601	-
1:1523575-1523575	T	splice_region_variant,intron_variant	LOW	ATAD3A	protein_coding	-	-	-	-	-	-	-	HGNC:25567	-
1:2395838-2395838	T	synonymous_variant	LOW	RER1	protein_coding	-	-	124	48	16	S	tcG/tcT	HGNC:30309	-
1:3945149-3945149	T	splice_region_variant,intron_variant,non_coding_transcript_variant	LOW	LINC01345	lncRNA	-	-	-	-	-	-	-	HGNC:50564	-
1:16205432-16205432	T	splice_region_variant,intron_variant	LOW	ARHGEF19	protein_coding	-	-	-	-	-	-	-	HGNC:26604	NM_153213.5
1:19285011-19285011	A	splice_region_variant,intron_variant	LOW	AKR7A3	protein_coding	-	-	-	-	-	-	-	HGNC:390	NM_012067.3
1:27374432-27374432	T	synonymous_variant	LOW	FCN3	protein_coding	-	-	117	111	37	A	gcC/gcA	HGNC:3625	NM_003665.4
1:44645019-44645019	A	synonymous_variant	LOW	RNF220	protein_coding	-	-	1698	1248	416	P	ccC/ccA	HGNC:25552	-
1:52375492-52375492	T	synonymous_variant	LOW	ORC1	protein_coding	-	-	2385	2241	747	T	acC/acA	HGNC:8487	-
1:84489704-84489704	A	synonymous_variant	LOW	RPF1	protein_coding	-	-	454	438	146	I	atC/atA	HGNC:30350	NM_025065.7
1:84952534-84952534	T	splice_region_variant,intron_variant	LOW	MCOLN2	protein_coding	-	-	-	-	-	-	-	HGNC:13357	-
1:94042801-94042801	A	synonymous_variant	LOW	ABCA4	protein_coding	-	-	3391	3288	1096	S	tcG/tcT	HGNC:34	NM_000350.3
1:109271425-109271425	T	synonymous_variant	LOW	CELSR2	protein_coding	-	-	8257	7716	2572	L	ctG/ctT	HGNC:3231	NM_001408.3
1:111314596-111314596	A	splice_region_variant,5_prime_UTR_variant	LOW	CHIA	protein_coding	-	-	115	-	-	-	-	HGNC:17432	-
1:150579037-150579037	T	splice_region_variant,intron_variant	LOW	MCL1	protein_coding	-	-	-	-	-	-	-	HGNC:6943	-
1:154212629-154212629	T	splice_region_variant,intron_variant	LOW	C1orf43	protein_coding	-	-	-	-	-	-	-	HGNC:29876	-
1:175079330-175079330	A	splice_region_variant,intron_variant	LOW	TNN	protein_coding	-	-	-	-	-	-	-	HGNC:22942	NM_022093.2
1:183569168-183569168	T	synonymous_variant	LOW	NCF2	protein_coding	-	-	817	687	229	P	ccC/ccA	HGNC:7661	NM_000433.4
1:193457757-193457757	T	splice_region_variant,intron_variant,non_coding_transcript_variant	LOW	AL138778.1	lncRNA	-	-	-	-	-	-	-	-	-
1:202003415-202003415	T	synonymous_variant	LOW	RNPEP	protein_coding	-	-	1624	1605	535	L	ctG/ctT	HGNC:10078	NM_020216.4
1:215086444-215086444	A	synonymous_variant	LOW	KCNK2	protein_coding	-	-	261	78	26	P	ccC/ccA	HGNC:6277	-
1:232402431-232402431	A	synonymous_variant	LOW	SIPA1L2	protein_coding	-	-	5210	4983	1661	L	ctG/ctT	HGNC:23800	-
1:240294856-240294856	T	synonymous_variant	LOW	FMN2	protein_coding	-	-	4415	4188	1396	L	ctG/ctT	HGNC:14074	NM_020066.5
1:248453727-248453727	C	synonymous_variant	LOW	OR2T2	protein_coding	-	-	952	930	310	G	ggT/ggC	HGNC:14725	-
10:17853129-17853129	T	splice_region_variant,intron_variant	LOW	MRC1	protein_coding	-	-	-	-	-	-	-	HGNC:7228	NM_002438.4
10:18541165-18541165	A	splice_region_variant,intron_variant,non_coding_transcript_variant	LOW	AL450384.2	lncRNA	-	-	-	-	-	-	-	-	-
10:29533101-29533101	T	synonymous_variant	LOW	SVIL	protein_coding	-	-	2019	1266	422	V	gtC/gtA	HGNC:11480	-
10:58786979-58786979	A	synonymous_variant	LOW	BICC1	protein_coding	-	-	716	444	148	I	atC/atA	HGNC:19351	NM_001080512.3
10:80280263-80280263	T	synonymous_variant	LOW	MAT1A	protein_coding	-	-	694	459	153	T	acC/acA	HGNC:6903	NM_000429.3
10:92052446-92052446	A	splice_region_variant,intron_variant	LOW	CPEB3	protein_coding	-	-	-	-	-	-	-	HGNC:21746	NM_014912.5
10:93640561-93640561	T	splice_region_variant,intron_variant	LOW	PDE6C	protein_coding	-	-	-	-	-	-	-	HGNC:8787	NM_006204.4
10:95354918-95354918	A	synonymous_variant	LOW	SORBS1	protein_coding	-	-	2271	2244	748	T	acG/acT	HGNC:14565	-
10:96156919-96156919	A	synonymous_variant	LOW	ZNF518A	protein_coding	-	-	1454	597	199	S	tcC/tcA	HGNC:29009	-
10:97771585-97771585	T	synonymous_variant	LOW	SFRP5	protein_coding	-	-	415	249	83	A	gcC/gcA	HGNC:10779	NM_003015.3
10:103378325-103378325	A	synonymous_variant	LOW	TAF5	protein_coding	-	-	902	888	296	T	acC/acA	HGNC:11539	NM_006951.5
10:114975145-114975145	T	synonymous_variant	LOW	TRUB1	protein_coding	-	-	875	816	272	V	gtG/gtT	HGNC:16060	NM_139169.5
10:121841252-121841252	T	synonymous_variant	LOW	ATE1	protein_coding	-	-	1078	987	329	P	ccC/ccA	HGNC:782	-
10:129700879-129700879	A	splice_region_variant,non_coding_transcript_exon_variant	LOW	AL157832.2	lncRNA	-	-	552	-	-	-	-	-	-
11:1182423-1182423	T	synonymous_variant	LOW	MUC5AC	protein_coding	-	-	4325	4278	1426	S	tcG/tcT	HGNC:7515	NM_001304359.2
11:5632255-5632255	A	splice_region_variant,5_prime_UTR_variant	LOW	TRIM34	protein_coding	-	-	61	-	-	-	-	HGNC:10063	NM_021616.6
11:7450446-7450446	A	splice_region_variant,intron_variant,non_coding_transcript_variant	LOW	AC107884.1	lncRNA	-	-	-	-	-	-	-	-	-
11:8919432-8919432	T	synonymous_variant	LOW	AKIP1	protein_coding	-	-	595	504	168	V	gtG/gtT	HGNC:1170	-
11:49056364-49056364	A	synonymous_variant	LOW	TRIM64C	protein_coding	-	-	756	756	252	S	tcG/tcT	HGNC:37148	NM_001206631.1
11:50409188-50409188	T	splice_region_variant,non_coding_transcript_exon_variant	LOW	AC024405.1	unprocessed_pseudogene	-	-	147	-	-	-	-	-	-
11:56105522-56105522	T	synonymous_variant	LOW	OR8H2	protein_coding	-	-	952	480	160	V	gtG/gtT	HGNC:15308	NM_001386064.1
11:61008577-61008577	A	synonymous_variant	LOW	CD6	protein_coding	-	-	699	513	171	A	gcC/gcA	HGNC:1691	NM_006725.5
11:71401879-71401879	T	splice_region_variant,intron_variant,non_coding_transcript_variant	LOW	ACTE1P	transcribed_unitary_pseudogene	-	-	-	-	-	-	-	HGNC:51491	-
11:75088979-75088979	T	synonymous_variant	LOW	OR2AT4	protein_coding	-	-	776	735	245	T	acC/acA	HGNC:19620	-
11:78174102-78174102	T	synonymous_variant	LOW	KCTD21	protein_coding	-	-	536	453	151	T	acC/acA	HGNC:27452	NM_001029859.3
11:93699772-93699772	A	synonymous_variant	LOW	CEP295	protein_coding	-	-	4979	4860	1620	P	ccC/ccA	HGNC:29366	NM_033395.2
11:102713393-102713393	T	synonymous_variant	LOW	MMP8	protein_coding	-	-	1458	1359	453	T	acC/acA	HGNC:7175	NM_002424.3
11:105034263-105034263	T	synonymous_variant	LOW	CASP1	protein_coding	-	-	356	219	73	I	atC/atA	HGNC:1499	-
11:108334998-108334998	T	synonymous_variant	LOW	ATM	protein_coding	-	-	8425	8040	2680	L	ctG/ctT	HGNC:795	-
11:113840757-113840757	A	splice_region_variant,5_prime_UTR_variant	LOW	USP28	protein_coding	-	-	233	-	-	-	-	HGNC:12625	-
11:114312207-114312207	A	synonymous_variant	LOW	NNMT	protein_coding	-	-	683	525	175	T	acC/acA	HGNC:7861	NM_006169.3
12:6548163-6548163	T	splice_region_variant,intron_variant	LOW	IFFO1	protein_coding	-	-	-	-	-	-	-	HGNC:24970	-
12:8830662-8830662	A	splice_region_variant,non_coding_transcript_exon_variant	LOW	A2ML1-AS1	lncRNA	-	-	286	-	-	-	-	HGNC:41022	-
12:9109922-9109922	A	synonymous_variant	LOW	A2M	protein_coding	-	-	688	618	206	V	gtG/gtT	HGNC:7	NM_000014.6
12:11092194-11092194	T	synonymous_variant	LOW	TAS2R43	protein_coding	-	-	120	36	12	L	ctG/ctA	HGNC:18875	NM_176884.2
12:16761068-16761068	T	splice_region_variant,non_coding_transcript_exon_variant	LOW	AC007529.2	lncRNA	-	-	542	-	-	-	-	-	-
12:49186990-49186990	A	splice_region_variant,5_prime_UTR_variant	LOW	TUBA1A	protein_coding	-	-	415	-	-	-	-	HGNC:20766	-
12:54363612-54363612	T	synonymous_variant	LOW	GPR84	protein_coding	-	-	342	240	80	T	acC/acA	HGNC:4535	NM_020370.3
12:55957337-55957337	T	synonymous_variant	LOW	PMEL	protein_coding	-	-	977	966	322	T	acC/acA	HGNC:10880	-
12:56170216-56170216	A	splice_region_variant,intron_variant	LOW	SMARCC2	protein_coding	-	-	-	-	-	-	-	HGNC:11105	-
12:56328328-56328328	T	synonymous_variant	LOW	PAN2	protein_coding	-	-	742	483	161	L	ctC/ctA	HGNC:20074	-
12:57158574-57158574	A	synonymous_variant	LOW	LRP1	protein_coding	-	-	2216	1734	578	T	acC/acA	HGNC:6692	NM_002332.3
12:57206706-57206706	A	synonymous_variant	LOW	LRP1	protein_coding	-	-	12306	11824	3942	R	Cgg/Agg	HGNC:6692	NM_002332.3
12:57280490-57280490	T	synonymous_variant	LOW	R3HDM2	protein_coding	-	-	1561	1170	390	T	acC/acA	HGNC:29167	-
12:103472016-103472016	T	splice_region_variant,intron_variant	LOW	C12orf42	protein_coding	-	-	-	-	-	-	-	HGNC:24729	-
12:113077416-113077416	T	splice_region_variant,intron_variant	LOW	DTX1	protein_coding	-	-	-	-	-	-	-	HGNC:3060	-
12:122730253-122730253	T	synonymous_variant	LOW	HCAR1	protein_coding	-	-	592	87	29	G	ggC/ggA	HGNC:4532	NM_032554.4
12:122978459-122978459	A	synonymous_variant	LOW	OGFOD2	protein_coding	-	-	453	421	141	R	Cgg/Agg	HGNC:25823	-
12:122980646-122980646	A	synonymous_variant	LOW	ARL6IP4	protein_coding	-	-	587	442	148	R	Cgg/Agg	HGNC:18076	-
12:123881702-123881702	A	synonymous_variant	LOW	DNAH10	protein_coding	-	-	8690	8541	2847	T	acC/acA	HGNC:2941	-
12:132620520-132620520	A	synonymous_variant	LOW	P2RX2	protein_coding	-	-	711	711	237	P	ccC/ccA	HGNC:15459	-
12:132777036-132777036	T	synonymous_variant	LOW	GOLGA3	protein_coding	-	-	4503	3777	1259	A	gcC/gcA	HGNC:4426	-
13:25267882-25267882	T	synonymous_variant	LOW	MTMR6	protein_coding	-	-	442	201	67	P	ccC/ccA	HGNC:7453	NM_004685.5
13:73564274-73564274	A	splice_region_variant,non_coding_transcript_exon_variant	LOW	LINC00393	lncRNA	-	-	286	-	-	-	-	HGNC:42721	-
13:98463732-98463732	T	synonymous_variant	LOW	STK24	protein_coding	-	-	1070	924	308	A	gcC/gcA	HGNC:11403	-
14:23427622-23427622	T	synonymous_variant	LOW	MYH7	protein_coding	-	-	1956	1851	617	L	ctC/ctA	HGNC:7577	NM_000257.4
14:24151821-24151821	A	synonymous_variant	LOW	RNF31	protein_coding	-	-	2160	1959	653	L	ctC/ctA	HGNC:16031	NM_017999.5
14:24151821-24151821	A	synonymous_variant,NMD_transcript_variant	LOW	AL136295.5	nonsense_mediated_decay	-	-	2110	1959	653	L	ctC/ctA	-	-
14:24367069-24367069	A	synonymous_variant	LOW	NFATC4	protein_coding	-	-	159	15	5	L	ctC/ctA	HGNC:7778	-
14:35123270-35123270	A	synonymous_variant	LOW	PRORP	protein_coding	-	-	391	25	9	R	Cga/Aga	HGNC:19958	-
14:35123270-35123270	A	synonymous_variant,NMD_transcript_variant	LOW	AL121594.1	nonsense_mediated_decay	-	-	406	25	9	R	Cga/Aga	-	-
14:54774958-54774958	A	synonymous_variant	LOW	SAMD4A	protein_coding	-	-	1781	1476	492	S	tcC/tcA	HGNC:23023	-
14:70459386-70459386	A	synonymous_variant	LOW	ADAM21	protein_coding	-	-	2128	1887	629	V	gtC/gtA	HGNC:200	NM_003813.4
14:73713436-73713436	T	synonymous_variant	LOW	PNMA1	protein_coding	-	-	949	204	68	L	ctC/ctA	HGNC:9158	NM_006029.5
14:78403878-78403878	T	splice_region_variant,5_prime_UTR_variant	LOW	NRXN3	protein_coding	-	-	129	-	-	-	-	HGNC:8010	-
14:80216153-80216153	T	splice_region_variant,intron_variant	LOW	DIO2	protein_coding	-	-	-	-	-	-	-	HGNC:2884	-
14:94001279-94001279	A	synonymous_variant	LOW	CCDC197	protein_coding	-	-	726	322	108	R	Cgg/Agg	HGNC:19860	NM_001351596.2
14:96306834-96306834	T	synonymous_variant	LOW	ATG2B	protein_coding	-	-	4751	4386	1462	S	tcC/tcA	HGNC:20187	NM_018036.7
14:102940133-102940133	T	splice_region_variant,intron_variant	LOW	CDC42BPB	protein_coding	-	-	-	-	-	-	-	HGNC:1738	NM_006035.4
14:105641848-105641848	C	synonymous_variant	LOW	IGHG2	IG_C_gene	-	-	1035	1035	345	T	acC/acG	HGNC:5526	-
15:19987955-19987955	T	synonymous_variant	LOW	IGHV3OR15-7	IG_V_gene	-	-	60	60	20	E	gaG/gaA	HGNC:5633	-
15:37366985-37366985	A	splice_region_variant,non_coding_transcript_exon_variant	LOW	AC068875.1	lncRNA	-	-	431	-	-	-	-	-	-
15:41523816-41523816	T	synonymous_variant	LOW	RPAP1	protein_coding	-	-	2506	2391	797	A	gcC/gcA	HGNC:24567	NM_015540.4
15:41995425-41995425	A	synonymous_variant	LOW	PLA2G4E	protein_coding	-	-	1669	1182	394	L	ctG/ctT	HGNC:24791	-
15:43376500-43376500	A	splice_region_variant,intron_variant	LOW	TUBGCP4	protein_coding	-	-	-	-	-	-	-	HGNC:16691	-
15:43420647-43420647	T	synonymous_variant	LOW	TP53BP1	protein_coding	-	-	4577	4324	1442	R	Cga/Aga	HGNC:11999	-
15:43522454-43522454	A	synonymous_variant	LOW	MAP1A	protein_coding	-	-	1448	981	327	T	acC/acA	HGNC:6835	NM_002373.6
15:50254192-50254192	T	synonymous_variant	LOW	HDC	protein_coding	-	-	761	658	220	R	Cga/Aga	HGNC:4855	NM_002112.4
15:62840583-62840583	A	synonymous_variant	LOW	TLN2	protein_coding	-	-	7832	7602	2534	P	ccC/ccA	HGNC:15447	-
15:72695216-72695216	A	synonymous_variant	LOW	BBS4	protein_coding	-	-	85	64	22	R	Cgg/Agg	HGNC:969	NM_033028.5
15:81652343-81652343	T	splice_region_variant,non_coding_transcript_exon_variant	LOW	AC023034.1	lncRNA	-	-	112	-	-	-	-	-	-
15:85768353-85768353	T	synonymous_variant	LOW	KLHL25	protein_coding	-	-	1628	1458	486	A	gcC/gcA	HGNC:25732	NM_022480.4
15:88873972-88873972	A	synonymous_variant	LOW	ACAN	protein_coding	-	-	7841	7464	2488	I	atC/atA	HGNC:319	-
15:101684241-101684241	T	splice_region_variant,intron_variant	LOW	TARS3	protein_coding	-	-	-	-	-	-	-	HGNC:24728	NM_152334.3
16:1564120-1564120	T	synonymous_variant	LOW	IFT140	protein_coding	-	-	2270	1944	648	P	ccC/ccA	HGNC:29077	NM_014714.4
16:1775088-1775088	A	synonymous_variant	LOW	EME2	protein_coding	-	-	943	525	175	T	acC/acA	HGNC:27289	-
16:2100569-2100569	T	splice_region_variant,intron_variant	LOW	PKD1	protein_coding	-	-	-	-	-	-	-	HGNC:9008	NM_001009944.3
16:2237385-2237385	T	synonymous_variant	LOW	DNASE1L2	protein_coding	-	-	483	327	109	A	gcG/gcT	HGNC:2958	NM_001374.3
16:4512853-4512853	T	synonymous_variant	LOW	CDIP1	protein_coding	-	-	1002	453	151	T	acC/acA	HGNC:13234	-
16:10902096-10902096	A	synonymous_variant	LOW	CIITA	protein_coding	-	-	669	540	180	S	tcC/tcA	HGNC:7067	NM_000246.4
16:30494708-30494708	A	splice_region_variant,intron_variant	LOW	ITGAL	protein_coding	-	-	-	-	-	-	-	HGNC:6148	NM_002209.3
16:50742829-50742829	A	splice_region_variant,intron_variant	LOW	CYLD	protein_coding	-	-	-	-	-	-	-	HGNC:2584	-
16:57659612-57659612	A	synonymous_variant	LOW	ADGRG1	protein_coding	-	-	1913	1486	496	R	Cga/Aga	HGNC:4512	-
16:66566936-66566936	A	synonymous_variant	LOW	CMTM1	protein_coding	-	-	423	423	141	I	atC/atA	HGNC:19172	-
16:67570840-67570840	T	splice_region_variant,5_prime_UTR_variant	LOW	CTCF	protein_coding	-	-	100	-	-	-	-	HGNC:13723	-
16:67821207-67821207	A	synonymous_variant	LOW	TSNAXIP1	protein_coding	-	-	584	207	69	T	acC/acA	HGNC:18586	-
16:75541427-75541427	T	synonymous_variant	LOW	TMEM231	protein_coding	-	-	736	693	231	P	ccC/ccA	HGNC:37234	NM_001077418.3
16:76355519-76355519	A	splice_region_variant,intron_variant	LOW	CNTNAP4	protein_coding	-	-	-	-	-	-	-	HGNC:18747	-
16:76355519-76355519	A	splice_region_variant,intron_variant,NMD_transcript_variant	LOW	AC106741.1	nonsense_mediated_decay	-	-	-	-	-	-	-	-	-
17:791949-791949	A	synonymous_variant	LOW	MRM3	protein_coding	-	-	1169	1143	381	P	ccC/ccA	HGNC:18485	NM_018146.4
17:4173371-4173371	T	synonymous_variant	LOW	ANKFY1	protein_coding	-	-	3035	2997	999	A	gcC/gcA	HGNC:20763	NM_001330063.2
17:7855594-7855594	A	synonymous_variant	LOW	TMEM88	protein_coding	-	-	369	360	120	A	gcC/gcA	HGNC:32371	NM_203411.2
17:9600102-9600102	A	synonymous_variant	LOW	CFAP52	protein_coding	-	-	726	672	224	T	acC/acA	HGNC:16053	NM_145054.5
17:10523317-10523317	T	synonymous_variant	LOW	MYH2	protein_coding	-	-	5654	5568	1856	L	ctC/ctA	HGNC:7572	NM_017534.6
17:16444047-16444047	A	synonymous_variant	LOW	LRRC75A	protein_coding	-	-	779	576	192	R	cgG/cgT	HGNC:32403	NM_001113567.3
17:18138930-18138930	A	synonymous_variant	LOW	MYO15A	protein_coding	-	-	5465	5127	1709	T	acC/acA	HGNC:7594	-
17:19386460-19386460	A	synonymous_variant	LOW	MFAP4	protein_coding	-	-	125	90	30	L	ctG/ctT	HGNC:7035	NM_002404.3
17:19940950-19940950	T	synonymous_variant	LOW	AKAP10	protein_coding	-	-	1271	1122	374	T	acC/acA	HGNC:368	NM_007202.4
17:27780910-27780910	T	splice_region_variant,intron_variant	LOW	NOS2	protein_coding	-	-	-	-	-	-	-	HGNC:7873	NM_000625.4
17:41477544-41477544	A	synonymous_variant	LOW	KRT35	protein_coding	-	-	1237	1104	368	R	cgG/cgT	HGNC:6453	-
17:42130386-42130386	T	synonymous_variant	LOW	RAB5C	protein_coding	-	-	302	117	39	L	ctC/ctA	HGNC:9785	NM_004583.4
17:42130386-42130386	T	synonymous_variant	LOW	AC099811.2	protein_coding	-	-	229	117	39	L	ctC/ctA	-	-
17:43814288-43814288	T	synonymous_variant	LOW	MPP3	protein_coding	-	-	1225	1083	361	S	tcC/tcA	HGNC:7221	NM_001932.6
17:50551150-50551150	A	synonymous_variant	LOW	SPATA20	protein_coding	-	-	1571	1536	512	P	ccC/ccA	HGNC:26125	NM_022827.4
17:73438100-73438100	T	synonymous_variant	LOW	SDK2	protein_coding	-	-	1137	780	260	G	ggC/ggA	HGNC:19308	NM_001144952.2
17:75828085-75828085	A	splice_region_variant,synonymous_variant	LOW	UNC13D	protein_coding	-	-	3220	3153	1051	G	ggG/ggT	HGNC:23147	NM_199242.3
17:76014573-76014573	T	synonymous_variant	LOW	EVPL	protein_coding	-	-	2334	2226	742	E	gaG/gaA	HGNC:3503	NM_001988.4
17:78050310-78050310	T	synonymous_variant	LOW	TNRC6C	protein_coding	-	-	1817	1248	416	T	acG/acT	HGNC:29318	-
17:80213807-80213807	T	synonymous_variant	LOW	SGSH	protein_coding	-	-	802	777	259	T	acC/acA	HGNC:10818	-
17:81550375-81550375	A	synonymous_variant	LOW	FAAP100	protein_coding	-	-	1142	1119	373	R	cgG/cgT	HGNC:26171	NM_025161.6
17:81899369-81899369	A	synonymous_variant	LOW	ANAPC11	protein_coding	-	-	373	237	79	T	acC/acA	HGNC:14452	-
18:10681661-10681661	T	splice_region_variant,synonymous_variant	LOW	PIEZO2	protein_coding	-	-	7251	7251	2417	T	acC/acA	HGNC:26270	-
18:33224862-33224862	T	synonymous_variant	LOW	CCDC178	protein_coding	-	-	1942	1731	577	A	gcC/gcA	HGNC:29588	-
18:33852956-33852956	A	synonymous_variant	LOW	NOL4	protein_coding	-	-	3463	1803	601	L	ctG/ctT	HGNC:7870	NM_003787.5
18:74781428-74781428	T	splice_region_variant,synonymous_variant	LOW	ZNF407	protein_coding	-	-	4803	4803	1601	G	ggG/ggT	HGNC:19904	-
19:2834528-2834528	A	synonymous_variant	LOW	ZNF554	protein_coding	-	-	1497	1293	431	T	acC/acA	HGNC:26629	NM_001102651.2
19:4550796-4550796	A	splice_region_variant,intron_variant	LOW	SEMA6B	protein_coding	-	-	-	-	-	-	-	HGNC:10739	NM_032108.4
19:5844372-5844372	T	synonymous_variant	LOW	FUT3	protein_coding	-	-	1103	468	156	T	acC/acA	HGNC:4014	-
19:8888090-8888090	T	splice_region_variant,intron_variant	LOW	MUC16	protein_coding	-	-	-	-	-	-	-	HGNC:15582	-
19:14767036-14767036	A	synonymous_variant	LOW	ADGRE2	protein_coding	-	-	904	429	143	Y	taC/taT	HGNC:3337	NM_013447.4
19:14767045-14767045	A	synonymous_variant	LOW	ADGRE2	protein_coding	-	-	895	420	140	L	ctC/ctT	HGNC:3337	NM_013447.4
19:40494951-40494951	A	synonymous_variant	LOW	SPTBN4	protein_coding	-	-	744	642	214	A	gcC/gcA	HGNC:14896	-
19:46022968-46022968	T	synonymous_variant	LOW	PGLYRP1	protein_coding	-	-	86	54	18	L	ctC/ctA	HGNC:8904	NM_005091.3
19:48955544-48955544	A	splice_region_variant,intron_variant	LOW	BAX	protein_coding	-	-	-	-	-	-	-	HGNC:959	-
19:49836375-49836375	A	synonymous_variant	LOW	MED25	protein_coding	-	-	2168	2115	705	P	ccC/ccA	HGNC:28845	NM_030973.4
19:51056671-51056671	G	synonymous_variant	LOW	KLK13	protein_coding	-	-	294	294	98	R	cgT/cgC	HGNC:6361	-
19:52416295-52416295	A	synonymous_variant	LOW	ZNF528	protein_coding	-	-	1888	1443	481	T	acC/acA	HGNC:29384	NM_032423.3
19:55027672-55027672	T	synonymous_variant	LOW	GP6	protein_coding	-	-	544	516	172	A	gcC/gcA	HGNC:14388	NM_001083899.2
19:55027672-55027672	T	splice_region_variant,intron_variant,non_coding_transcript_variant	LOW	AC011476.3	lncRNA	-	-	-	-	-	-	-	-	-
19:57476667-57476667	T	synonymous_variant	LOW	ZNF772	protein_coding	-	-	300	39	13	P	ccC/ccA	HGNC:33106	-
19:57476667-57476667	T	synonymous_variant	LOW	AC004076.1	protein_coding	-	-	233	39	13	P	ccC/ccA	-	-
2:25249657-25249657	A	splice_region_variant,synonymous_variant	LOW	DNMT3A	protein_coding	-	-	186	72	24	T	acG/acT	HGNC:2978	-
2:53892874-53892874	T	synonymous_variant	LOW	PSME4	protein_coding	-	-	4334	4125	1375	T	acC/acA	HGNC:20635	NM_014614.3
2:72480643-72480643	T	synonymous_variant	LOW	EXOC6B	protein_coding	-	-	1896	1773	591	T	acC/acA	HGNC:17085	NM_015189.3
2:74464583-74464583	A	synonymous_variant	LOW	MOGS	protein_coding	-	-	630	492	164	G	ggG/ggT	HGNC:24862	-
2:87253576-87253576	A	splice_region_variant,non_coding_transcript_exon_variant	LOW	LINC01955	lncRNA	-	-	175	-	-	-	-	HGNC:52780	-
2:98300174-98300174	A	synonymous_variant	LOW	VWA3B	protein_coding	-	-	3607	3378	1126	A	gcC/gcA	HGNC:28385	NM_144992.5
2:108907863-108907863	T	synonymous_variant	LOW	EDAR	protein_coding	-	-	1239	960	320	A	gcC/gcA	HGNC:2895	NM_022336.4
2:111153911-111153911	T	splice_region_variant,intron_variant	LOW	BCL2L11	protein_coding	-	-	-	-	-	-	-	HGNC:994	-
2:127625395-127625395	A	synonymous_variant	LOW	MYO7B	protein_coding	-	-	904	556	186	R	Cgg/Agg	HGNC:7607	-
2:151562629-151562629	T	synonymous_variant	LOW	NEB	protein_coding	-	-	19065	18873	6291	A	gcC/gcA	HGNC:7720	NM_001164508.2
2:151674474-151674474	A	splice_region_variant,intron_variant	LOW	NEB	protein_coding	-	-	-	-	-	-	-	HGNC:7720	NM_001164508.2
2:151855361-151855361	A	synonymous_variant,NMD_transcript_variant	LOW	AC068547.1	nonsense_mediated_decay	-	-	848	612	204	V	gtG/gtT	-	-
2:152656336-152656336	T	synonymous_variant	LOW	PRPF40A	protein_coding	-	-	3305	2955	985	T	acC/acA	HGNC:16463	-
2:162073337-162073337	T	splice_region_variant,non_coding_transcript_exon_variant	LOW	DPP4-DT	lncRNA	-	-	82	-	-	-	-	HGNC:40191	-
2:181656766-181656766	A	splice_region_variant,intron_variant	LOW	CERKL	protein_coding	-	-	-	-	-	-	-	HGNC:21699	-
2:209697047-209697047	A	synonymous_variant	LOW	MAP2	protein_coding	-	-	5024	4518	1506	T	acC/acA	HGNC:6839	-
2:219026097-219026097	A	synonymous_variant	LOW	CFAP65	protein_coding	-	-	2351	2274	758	T	acG/acT	HGNC:25325	NM_194302.4
2:232329990-232329990	A	synonymous_variant	LOW	DIS3L2	protein_coding	-	-	2063	1917	639	A	gcC/gcA	HGNC:28648	NM_152383.5
2:232480464-232480464	T	synonymous_variant	LOW	ECEL1	protein_coding	-	-	2380	2163	721	I	atC/atA	HGNC:3147	NM_004826.4
2:233831423-233831423	A	synonymous_variant	LOW	MROH2A	protein_coding	-	-	4783	4617	1539	T	acC/acA	HGNC:27936	-
20:31640069-31640069	A	synonymous_variant	LOW	COX4I2	protein_coding	-	-	270	219	73	T	acC/acA	HGNC:16232	NM_032609.3
20:38574874-38574874	A	synonymous_variant	LOW	RALGAPB	protein_coding	-	-	4649	4392	1464	T	acC/acA	HGNC:29221	NM_020336.4
20:49266139-49266139	A	synonymous_variant	LOW	ZNFX1	protein_coding	-	-	2083	1998	666	L	ctG/ctT	HGNC:29271	-
20:49906192-49906192	T	synonymous_variant	LOW	SPATA2	protein_coding	-	-	1242	990	330	S	tcC/tcA	HGNC:14681	NM_006038.4
20:58701041-58701041	A	synonymous_variant	LOW	NPEPL1	protein_coding	-	-	806	705	235	A	gcC/gcA	HGNC:16244	NM_024663.4
21:38383850-38383850	T	synonymous_variant	LOW	ERG	protein_coding	-	-	1090	993	331	T	acC/acA	HGNC:3446	NM_182918.4
22:29138670-29138670	T	synonymous_variant	LOW	KREMEN1	protein_coding	-	-	1024	1011	337	T	acG/acT	HGNC:17550	-
22:30370892-30370892	T	synonymous_variant	LOW	CCDC157	protein_coding	-	-	1647	987	329	A	gcG/gcT	HGNC:33854	-
22:37207441-37207441	A	synonymous_variant	LOW	SSTR3	protein_coding	-	-	1052	363	121	A	gcG/gcT	HGNC:11332	NM_001051.5
22:40922447-40922447	A	synonymous_variant	LOW	XPNPEP3	protein_coding	-	-	1204	1170	390	T	acC/acA	HGNC:28052	NM_022098.4
22:50505464-50505464	C	synonymous_variant	LOW	LMF2	protein_coding	-	-	1084	915	305	G	ggC/ggG	HGNC:25096	-
3:37328491-37328491	T	synonymous_variant	LOW	GOLGA4	protein_coding	-	-	6380	6081	2027	L	ctG/ctT	HGNC:4427	-
3:38597804-38597804	T	synonymous_variant	LOW	SCN5A	protein_coding	-	-	2396	2187	729	L	ctC/ctA	HGNC:10593	-
3:46265395-46265395	T	synonymous_variant	LOW	CCR3	protein_coding	-	-	780	237	79	S	tcG/tcT	HGNC:1604	-
3:46995777-46995777	T	synonymous_variant	LOW	NBEAL2	protein_coding	-	-	2158	1962	654	V	gtG/gtT	HGNC:31928	NM_015175.3
3:47241019-47241019	T	splice_region_variant,intron_variant	LOW	KIF9	protein_coding	-	-	-	-	-	-	-	HGNC:16666	-
3:48404576-48404576	A	synonymous_variant	LOW	PLXNB1	protein_coding	-	-	6456	6318	2106	L	ctG/ctT	HGNC:9103	NM_001130082.3
3:48419718-48419718	A	synonymous_variant	LOW	PLXNB1	protein_coding	-	-	2706	2568	856	T	acG/acT	HGNC:9103	NM_001130082.3
3:49487250-49487250	A	splice_region_variant,intron_variant	LOW	DAG1	protein_coding	-	-	-	-	-	-	-	HGNC:2666	-
3:50105105-50105105	A	synonymous_variant	LOW	RBM5	protein_coding	-	-	821	657	219	T	acC/acA	HGNC:9902	NM_005778.4
3:51441063-51441063	T	synonymous_variant	LOW	DCAF1	protein_coding	-	-	1165	1035	345	P	ccC/ccA	HGNC:30911	-
3:53665739-53665739	A	synonymous_variant	LOW	CACNA1D	protein_coding	-	-	1402	846	282	I	atC/atA	HGNC:1391	-
3:63823409-63823409	A	synonymous_variant	LOW	C3orf49	protein_coding	-	-	458	285	95	S	tcC/tcA	HGNC:25190	NM_001355236.2
3:75673238-75673238	A	splice_region_variant,non_coding_transcript_exon_variant	LOW	LINC00960	lncRNA	-	-	424	-	-	-	-	HGNC:48710	-
3:121584954-121584954	A	synonymous_variant	LOW	ARGFX	protein_coding	-	-	335	258	86	T	acC/acA	HGNC:30146	NM_001012659.2
3:122261638-122261638	A	synonymous_variant	LOW	CASR	protein_coding	-	-	845	603	201	I	atC/atA	HGNC:1514	-
3:129670895-129670895	T	synonymous_variant	LOW	TMCC1	protein_coding	-	-	1287	946	316	R	Cgg/Agg	HGNC:29116	-
3:133380497-133380497	A	synonymous_variant	LOW	TMEM108	protein_coding	-	-	996	786	262	T	acC/acA	HGNC:28451	NM_023943.4
3:133764199-133764199	A	synonymous_variant	LOW	TF	protein_coding	-	-	1269	1221	407	A	gcC/gcA	HGNC:11740	NM_001063.4
4:443516-443516	T	synonymous_variant	LOW	ZNF721	protein_coding	-	-	964	915	305	S	tcC/tcA	HGNC:29425	-
4:2952267-2952267	A	splice_region_variant,intron_variant	LOW	NOP14	protein_coding	-	-	-	-	-	-	-	HGNC:16821	-
4:6610951-6610951	T	synonymous_variant	LOW	MAN2B2	protein_coding	-	-	2353	2331	777	R	cgG/cgT	HGNC:29623	NM_015274.3
4:65145591-65145591	A	splice_region_variant,intron_variant,non_coding_transcript_variant	LOW	EFL1P2	processed_pseudogene	-	-	-	-	-	-	-	HGNC:44202	-
4:99210172-99210172	T	synonymous_variant	LOW	ADH6	protein_coding	-	-	862	477	159	A	gcC/gcA	HGNC:255	-
4:105682754-105682754	T	synonymous_variant	LOW	INTS12	protein_coding	-	-	1591	1368	456	A	gcC/gcA	HGNC:25067	NM_020395.4
4:109473020-109473020	A	synonymous_variant	LOW	SEC24B	protein_coding	-	-	949	894	298	S	tcC/tcA	HGNC:10704	NM_006323.5
5:51384650-51384650	T	synonymous_variant	LOW	ISL1	protein_coding	-	-	362	138	46	A	gcG/gcT	HGNC:6132	NM_002202.3
5:59039058-59039058	A	splice_region_variant,5_prime_UTR_variant	LOW	PDE4D	protein_coding	-	-	455	-	-	-	-	HGNC:8783	-
5:132378486-132378486	T	splice_region_variant,intron_variant	LOW	SLC22A5	protein_coding	-	-	-	-	-	-	-	HGNC:10969	NM_003060.4
5:139817517-139817517	A	synonymous_variant	LOW	PSD2	protein_coding	-	-	1271	1053	351	L	ctC/ctA	HGNC:19092	NM_032289.4
5:141415467-141415467	A	synonymous_variant	LOW	PCDHGA10	protein_coding	-	-	2292	2292	764	T	acC/acA	HGNC:8697	-
5:176881366-176881366	T	synonymous_variant	LOW	HK3	protein_coding	-	-	2669	2563	855	R	Cgg/Agg	HGNC:4925	NM_002115.3
5:178991562-178991562	T	splice_region_variant,intron_variant	LOW	GRM6	protein_coding	-	-	-	-	-	-	-	HGNC:4598	-
6:393167-393167	A	synonymous_variant	LOW	IRF4	protein_coding	-	-	128	15	5	G	ggC/ggA	HGNC:6119	NM_002460.4
6:29044303-29044303	T	synonymous_variant	LOW	OR2W1	protein_coding	-	-	938	873	291	T	acC/acA	HGNC:8281	-
6:31028272-31028272	A	synonymous_variant	LOW	MUC22	protein_coding	-	-	3074	2841	947	V	gtC/gtA	HGNC:39755	-
6:31734183-31734183	T	synonymous_variant	LOW	CLIC1	protein_coding	-	-	260	120	40	T	acC/acA	HGNC:2062	-
6:31949277-31949277	A	synonymous_variant	LOW	CFB	protein_coding	-	-	1330	1203	401	V	gtC/gtA	HGNC:1037	NM_001710.6
6:31949277-31949277	A	synonymous_variant	LOW	AL645922.1	protein_coding	-	-	2764	2709	903	V	gtC/gtA	-	-
6:32553974-32553974	T	splice_region_variant,intron_variant,non_coding_transcript_variant	LOW	HLA-DRB6	processed_transcript	-	-	-	-	-	-	-	HGNC:4954	-
6:43678572-43678572	T	synonymous_variant	LOW	MRPS18A	protein_coding	-	-	210	198	66	P	ccC/ccA	HGNC:14515	-
6:56511230-56511230	A	synonymous_variant	LOW	DST	protein_coding	-	-	11086	10878	3626	V	gtG/gtT	HGNC:1090	-
6:106543481-106543481	T	synonymous_variant	LOW	CRYBG1	protein_coding	-	-	5115	4923	1641	V	gtG/gtT	HGNC:356	NM_001371242.2
6:107906512-107906512	A	synonymous_variant	LOW	SEC63	protein_coding	-	-	1096	897	299	L	ctG/ctT	HGNC:21082	NM_007214.5
6:111567052-111567052	A	splice_region_variant,5_prime_UTR_variant	LOW	TRAF3IP2	protein_coding	-	-	228	-	-	-	-	HGNC:1343	-
6:123571080-123571080	T	synonymous_variant	LOW	TRDN	protein_coding	-	-	250	75	25	P	ccC/ccA	HGNC:12261	NM_006073.4
6:125889215-125889215	T	synonymous_variant	LOW	NCOA7	protein_coding	-	-	1074	816	272	V	gtG/gtT	HGNC:21081	-
6:130956018-130956018	T	synonymous_variant	LOW	EPB41L2	protein_coding	-	-	573	468	156	P	ccC/ccA	HGNC:3379	NM_001431.4
6:150021167-150021167	G	synonymous_variant	LOW	RAET1L	protein_coding	-	-	430	369	123	A	gcA/gcC	HGNC:16798	-
6:152453655-152453655	T	synonymous_variant	LOW	SYNE1	protein_coding	-	-	3758	3105	1035	T	acC/acA	HGNC:17089	-
6:159168526-159168526	A	splice_region_variant,intron_variant,non_coding_transcript_variant	LOW	AL356417.2	lncRNA	-	-	-	-	-	-	-	-	-
7:5376145-5376145	T	synonymous_variant	LOW	TNRC18	protein_coding	-	-	3037	2688	896	A	gcC/gcA	HGNC:11962	-
7:5491266-5491266	T	synonymous_variant	LOW	FBXL18	protein_coding	-	-	2100	1965	655	A	gcC/gcA	HGNC:21874	NM_024963.6
7:5528145-5528145	T	synonymous_variant	LOW	ACTB	protein_coding	-	-	953	843	281	S	tcC/tcA	HGNC:132	-
7:17298349-17298349	A	splice_region_variant,intron_variant,non_coding_transcript_variant	LOW	AC073332.1	lncRNA	-	-	-	-	-	-	-	-	-
7:45084338-45084338	C	synonymous_variant	LOW	NACAD	protein_coding	-	-	1917	1842	614	S	tcA/tcG	HGNC:22196	NM_001146334.2
7:47346283-47346283	A	synonymous_variant	LOW	TNS3	protein_coding	-	-	2680	2355	785	G	ggG/ggT	HGNC:21616	NM_022748.12
7:66120738-66120738	A	splice_region_variant,intron_variant,non_coding_transcript_variant	LOW	AC068533.3	lncRNA	-	-	-	-	-	-	-	-	-
7:69899336-69899336	A	synonymous_variant	LOW	AUTS2	protein_coding	-	-	1539	360	120	P	ccC/ccA	HGNC:14262	NM_015570.4
7:80478858-80478858	T	synonymous_variant	LOW	GNAT3	protein_coding	-	-	582	444	148	L	ctC/ctA	HGNC:22800	NM_001102386.3
7:95269482-95269482	A	synonymous_variant	LOW	PPP1R9A	protein_coding	-	-	3010	2979	993	T	acC/acA	HGNC:14946	-
7:97928323-97928323	G	splice_region_variant,intron_variant,non_coding_transcript_variant	LOW	AC079781.5	lncRNA	-	-	-	-	-	-	-	-	-
7:98194407-98194407	A	synonymous_variant	LOW	LMTK2	protein_coding	-	-	4258	3942	1314	T	acC/acA	HGNC:17880	NM_014916.4
7:98231126-98231126	T	splice_region_variant,intron_variant	LOW	TECPR1	protein_coding	-	-	-	-	-	-	-	HGNC:22214	NM_015395.3
7:98362437-98362437	A	splice_region_variant,intron_variant	LOW	BAIAP2L1	protein_coding	-	-	-	-	-	-	-	HGNC:21649	NM_018842.5
7:100767032-100767032	T	synonymous_variant	LOW	ZAN	protein_coding	-	-	4783	4635	1545	S	tcG/tcT	HGNC:12857	-
7:100789304-100789304	A	synonymous_variant	LOW	ZAN	protein_coding	-	-	7462	7314	2438	T	acC/acA	HGNC:12857	-
7:130411126-130411126	A	synonymous_variant	LOW	CEP41	protein_coding	-	-	323	273	91	L	ctG/ctT	HGNC:12370	NM_018718.3
7:139261456-139261456	T	synonymous_variant	LOW	UBN2	protein_coding	-	-	1358	1110	370	P	ccG/ccT	HGNC:21931	NM_173569.4
7:142864052-142864052	A	synonymous_variant	LOW	EPHB6	protein_coding	-	-	431	252	84	T	acC/acA	HGNC:3396	-
8:25889852-25889852	A	synonymous_variant	LOW	EBF2	protein_coding	-	-	564	207	69	T	acG/acT	HGNC:19090	-
8:26624210-26624210	A	synonymous_variant	LOW	DPYSL2	protein_coding	-	-	793	381	127	A	gcC/gcA	HGNC:3014	-
8:30684167-30684167	T	synonymous_variant	LOW	GSR	protein_coding	-	-	1085	1074	358	I	atC/atA	HGNC:4623	NM_000637.5
8:30838043-30838043	T	synonymous_variant	LOW	TEX15	protein_coding	-	-	7092	7092	2364	P	ccC/ccA	HGNC:11738	-
8:37835395-37835395	A	synonymous_variant	LOW	ADGRA2	protein_coding	-	-	2216	1830	610	I	atC/atA	HGNC:17849	NM_032777.10
8:67134852-67134852	A	splice_region_variant,intron_variant,non_coding_transcript_variant	LOW	AC087359.1	unprocessed_pseudogene	-	-	-	-	-	-	-	-	-
8:90060214-90060214	T	synonymous_variant	LOW	CALB1	protein_coding	-	-	927	745	249	R	Cga/Aga	HGNC:1434	NM_004929.4
8:91318248-91318248	A	synonymous_variant	LOW	SLC26A7	protein_coding	-	-	718	510	170	A	gcC/gcA	HGNC:14467	NM_052832.4
8:105782387-105782387	A	splice_region_variant,non_coding_transcript_exon_variant	LOW	ZFPM2-AS1	lncRNA	-	-	426	-	-	-	-	HGNC:50698	-
8:119067329-119067329	T	synonymous_variant	LOW	COLEC10	protein_coding	-	-	83	48	16	L	ctG/ctT	HGNC:2220	NM_006438.5
8:124013538-124013538	T	splice_region_variant,intron_variant	LOW	FER1L6	protein_coding	-	-	-	-	-	-	-	HGNC:28065	NM_001039112.2
8:143870233-143870233	T	synonymous_variant	LOW	EPPK1	protein_coding	-	-	3034	2946	982	A	gcC/gcA	HGNC:15577	-
8:144394779-144394779	A	synonymous_variant	LOW	CPSF1	protein_coding	-	-	3493	3432	1144	V	gtG/gtT	HGNC:2324	NM_013291.3
9:8460503-8460503	A	synonymous_variant	LOW	PTPRD	protein_coding	-	-	2653	2550	850	T	acG/acT	HGNC:9668	-
9:9397449-9397449	A	splice_region_variant,5_prime_UTR_variant	LOW	PTPRD	protein_coding	-	-	342	-	-	-	-	HGNC:9668	-
9:33038798-33038798	T	synonymous_variant	LOW	DNAJA1	protein_coding	-	-	1210	1089	363	L	ctG/ctT	HGNC:5229	NM_001539.4
9:94299488-94299488	A	synonymous_variant	LOW	ZNF169	protein_coding	-	-	370	297	99	A	gcC/gcA	HGNC:12957	-
9:114049327-114049327	T	synonymous_variant	LOW	ZNF618	protein_coding	-	-	1845	1746	582	T	acG/acT	HGNC:29416	-
9:129739836-129739836	T	synonymous_variant	LOW	PTGES	protein_coding	-	-	264	234	78	T	acC/acA	HGNC:9599	NM_004878.5
9:136200635-136200635	T	synonymous_variant	LOW	LHX3	protein_coding	-	-	363	213	71	A	gcC/gcA	HGNC:6595	-
9:136363054-136363054	T	synonymous_variant	LOW	DNLZ	protein_coding	-	-	333	303	101	P	ccC/ccA	HGNC:33879	NM_001080849.3
X:13040480-13040480	A	splice_region_variant,3_prime_UTR_variant	LOW	FAM9C	protein_coding	-	-	2863	-	-	-	-	HGNC:18405	-
X:23393669-23393669	T	synonymous_variant	LOW	PTCHD1	protein_coding	-	-	2178	2151	717	L	ctG/ctT	HGNC:26392	NM_173495.3
X:48791214-48791214	A	synonymous_variant	LOW	GATA1	protein_coding	-	-	197	105	35	P	ccC/ccA	HGNC:4170	-
X:70375324-70375324	A	synonymous_variant	LOW	KIF4A	protein_coding	-	-	1967	1899	633	V	gtC/gtA	HGNC:13339	NM_012310.5
X:101625804-101625804	A	synonymous_variant	LOW	ARMCX3	protein_coding	-	-	1691	825	275	A	gcC/gcA	HGNC:24065	-
X:135581096-135581096	T	synonymous_variant	LOW	INTS6L	protein_coding	-	-	2764	2430	810	L	ctG/ctT	HGNC:27334	-
X:155033560-155033560	T	splice_region_variant,intron_variant	LOW	FUNDC2	protein_coding	-	-	-	-	-	-	-	HGNC:24925	NM_023934.4
B, I-SceI-edited cells
High impact
Location	Allele	Consequence	IMPACT	SYMBOL	BIOTYPE	HGVSc	HGVSp	cDNA_position	CDS_position	Protein_position	Amino_acids	Codons	HGNC_ID	MANE_SELECT
1:8360194-8360194	A	stop_gained	HIGH	RERE	protein_coding	-	-	3948	3313	1105	E/*	Gag/Tag	HGNC:9965	-
1:20840887-20840887	A	stop_gained	HIGH	EIF4G3	protein_coding	-	-	4057	3862	1288	E/*	Gaa/Taa	HGNC:3298	-
1:39332766-39332766	T	stop_gained	HIGH	MACF1	protein_coding	-	-	6280	6193	2065	E/*	Gaa/Taa	HGNC:13664	-
1:100210759-100210759	A	stop_gained	HIGH	DBT	protein_coding	-	-	966	952	318	G/*	Gga/Tga	HGNC:2698	NM_001918.5
1:152221412-152221412	A	stop_gained	HIGH	HRNR	protein_coding	-	-	293	217	73	E/*	Gag/Tag	HGNC:20846	NM_001009931.3
1:156879129-156879129	T	stop_gained	HIGH	NTRK1	protein_coding	-	-	1845	1804	602	G/*	Gga/Tga	HGNC:8031	-
1:167021667-167021667	T	splice_acceptor_variant	HIGH	MAEL	protein_coding	-	-	-	-	-	-	-	HGNC:25929	-
1:181796667-181796667	T	splice_acceptor_variant	HIGH	CACNA1E	protein_coding	-	-	-	-	-	-	-	HGNC:1392	-
1:182881268-182881268	T	stop_gained	HIGH	DHX9	protein_coding	-	-	2761	2629	877	G/*	Gga/Tga	HGNC:2750	NM_001357.5
1:186088159-186088159	T	stop_gained	HIGH	HMCN1	protein_coding	-	-	9849	9460	3154	E/*	Gaa/Taa	HGNC:19194	NM_031935.3
1:201153960-201153960	A	splice_acceptor_variant	HIGH	TMEM9	protein_coding	-	-	-	-	-	-	-	HGNC:18823	-
10:18672679-18672679	T	stop_gained	HIGH	ARL5B	protein_coding	-	-	520	313	105	E/*	Gaa/Taa	HGNC:23052	NM_178815.5
10:68978968-68978968	T	stop_gained	HIGH	DDX21	protein_coding	-	-	2085	2029	677	G/*	Gga/Tga	HGNC:2744	NM_004728.4
10:69572824-69572824	A	stop_gained	HIGH	NEUROG3	protein_coding	-	-	434	220	74	E/*	Gag/Tag	HGNC:13806	NM_020999.4
10:70708779-70708779	T	splice_donor_variant	HIGH	ADAMTS14	protein_coding	-	-	-	-	-	-	-	HGNC:14899	NM_080722.4
10:89762641-89762641	T	stop_gained	HIGH	KIF20B	protein_coding	-	-	4747	4675	1559	G/*	Gga/Tga	HGNC:7212	-
10:112168891-112168891	A	stop_gained	HIGH	GPAM	protein_coding	-	-	1056	856	286	G/*	Gga/Tga	HGNC:24865	NM_001244949.2
11:3705326-3705326	A	stop_gained	HIGH	NUP98	protein_coding	-	-	3139	2956	986	E/*	Gaa/Taa	HGNC:8068	NM_016320.5
11:5947866-5947866	T	stop_gained	HIGH	OR56A3	protein_coding	-	-	520	520	174	G/*	Gga/Tga	HGNC:14786	-
11:14907615-14907615	T	splice_donor_variant,non_coding_transcript_variant	HIGH	CALCP	unprocessed_pseudogene	-	-	-	-	-	-	-	HGNC:1439	-
11:15557217-15557217	T	splice_acceptor_variant,non_coding_transcript_variant	HIGH	LINC02751	lncRNA	-	-	-	-	-	-	-	HGNC:54271	-
11:64601487-64601487	T	splice_acceptor_variant	HIGH	SLC22A12	protein_coding	-	-	-	-	-	-	-	HGNC:17989	-
11:72016047-72016047	A	stop_gained	HIGH	NUMA1	protein_coding	-	-	1714	1456	486	E/*	Gag/Tag	HGNC:8059	-
11:113255876-113255876	T	splice_acceptor_variant	HIGH	NCAM1	protein_coding	-	-	-	-	-	-	-	HGNC:7656	NM_181351.5
11:118262649-118262649	A	splice_acceptor_variant	HIGH	MPZL2	protein_coding	-	-	-	-	-	-	-	HGNC:3496	NM_005797.4
12:880890-880890	A	stop_gained	HIGH	WNK1	protein_coding	-	-	3989	3002	1001	S/*	tCa/tAa	HGNC:14540	NM_018979.4
12:56598716-56598716	A	stop_gained	HIGH	BAZ2A	protein_coding	-	-	5711	5530	1844	E/*	Gag/Tag	HGNC:962	-
12:71628933-71628933	A	stop_gained	HIGH	ZFC3H1	protein_coding	-	-	4169	3931	1311	G/*	Gga/Tga	HGNC:28328	NM_144982.5
12:117484550-117484550	A	splice_acceptor_variant	HIGH	KSR2	protein_coding	-	-	-	-	-	-	-	HGNC:18610	NM_173598.6
13:36853637-36853637	A	stop_gained	HIGH	SMAD9	protein_coding	-	-	1240	931	311	E/*	Gag/Tag	HGNC:6774	-
13:67225398-67225398	A	stop_gained	HIGH	PCDH9	protein_coding	-	-	3844	3043	1015	E/*	Gag/Tag	HGNC:8661	-
13:112862576-112862576	T	splice_donor_variant	HIGH	ATP11A	protein_coding	-	-	-	-	-	-	-	HGNC:13552	-
14:55397435-55397435	A	splice_acceptor_variant	HIGH	ATG14	protein_coding	-	-	-	-	-	-	-	HGNC:19962	NM_014924.5
14:59568297-59568297	A	stop_gained	HIGH	CCDC175	protein_coding	-	-	439	439	147	E/*	Gag/Tag	HGNC:19847	-
14:94062172-94062172	A	stop_gained	HIGH	DDX24	protein_coding	-	-	1073	1003	335	G/*	Gga/Tga	HGNC:13266	-
14:96521019-96521019	T	stop_gained	HIGH	PAPOLA	protein_coding	-	-	416	196	66	G/*	Gga/Tga	HGNC:14981	-
14:102507060-102507060	T	stop_gained	HIGH	ANKRD9	protein_coding	-	-	1412	830	277	S/*	tCg/tAg	HGNC:20096	NM_152326.4
14:106389697-106389697	A	splice_acceptor_variant	HIGH	IGHV3-35	IG_V_gene	-	-	-	-	-	-	-	HGNC:5598	-
15:43021325-43021325	A	stop_gained	HIGH	UBR1	protein_coding	-	-	2906	2890	964	G/*	Gga/Tga	HGNC:16808	NM_174916.3
15:54627112-54627112	T	stop_lost	HIGH	UNC13C	protein_coding	-	-	6644	6644	2215	*/L	tGa/tTa	HGNC:23149	-
15:78998793-78998793	A	stop_gained	HIGH	RASGRF1	protein_coding	-	-	1653	475	159	E/*	Gag/Tag	HGNC:9875	-
15:82676601-82676601	A	stop_gained	HIGH	AP3B2	protein_coding	-	-	1738	1525	509	G/*	Gga/Tga	HGNC:567	-
16:553367-553367	T	stop_gained	HIGH	CAPN15	protein_coding	-	-	3619	3112	1038	E/*	Gag/Tag	HGNC:11182	NM_005632.3
16:71475319-71475319	A	stop_gained	HIGH	ZNF19	protein_coding	-	-	1470	1228	410	E/*	Gag/Tag	HGNC:12981	NM_006961.4
16:77191540-77191540	T	stop_gained	HIGH	MON1B	protein_coding	-	-	134	55	19	E/*	Gag/Tag	HGNC:25020	NM_014940.4
16:78028115-78028115	T	stop_gained	HIGH	CLEC3A	protein_coding	-	-	203	124	42	G/*	Gga/Tga	HGNC:2052	NM_005752.6
16:84054646-84054646	A	splice_acceptor_variant	HIGH	MBTPS1	protein_coding	-	-	-	-	-	-	-	HGNC:15456	NM_003791.4
17:7592590-7592590	T	stop_gained	HIGH	FXR2	protein_coding	-	-	2104	1739	580	S/*	tCa/tAa	HGNC:4024	NM_004860.4
17:10311929-10311929	A	stop_gained	HIGH	MYH13	protein_coding	-	-	4604	4513	1505	E/*	Gag/Tag	HGNC:7571	NM_003802.3
17:18245841-18245841	A	stop_gained	HIGH	FLII	protein_coding	-	-	3454	3406	1136	E/*	Gaa/Taa	HGNC:3750	NM_002018.4
17:42814666-42814666	A	stop_gained	HIGH	BECN1	protein_coding	-	-	971	838	280	G/*	Gga/Tga	HGNC:1034	-
17:44311456-44311456	A	splice_acceptor_variant,non_coding_transcript_variant	HIGH	RUNDC3A-AS1	lncRNA	-	-	-	-	-	-	-	HGNC:51344	-
17:63713474-63713474	A	stop_gained	HIGH	STRADA	protein_coding	-	-	316	106	36	G/*	Gga/Tga	HGNC:30172	-
17:75843191-75843191	A	stop_gained	HIGH	UNC13D	protein_coding	-	-	296	229	77	E/*	Gag/Tag	HGNC:23147	NM_199242.3
18:14706400-14706400	T	splice_donor_variant,non_coding_transcript_variant	HIGH	GTF2IP8	unprocessed_pseudogene	-	-	-	-	-	-	-	HGNC:51719	-
18:68838706-68838706	T	stop_gained,splice_region_variant	HIGH	CCDC102B	protein_coding	-	-	724	607	203	E/*	Gaa/Taa	HGNC:26295	NM_024781.3
19:6826646-6826646	T	stop_gained	HIGH	VAV1	protein_coding	-	-	956	862	288	E/*	Gag/Tag	HGNC:12657	-
19:13805109-13805109	T	stop_gained	HIGH	ZSWIM4	protein_coding	-	-	862	673	225	E/*	Gag/Tag	HGNC:25704	-
19:16520200-16520200	T	stop_gained	HIGH	CHERP	protein_coding	-	-	2481	2444	815	S/*	tCg/tAg	HGNC:16930	-
19:17197791-17197791	T	splice_acceptor_variant	HIGH	MYO9B	protein_coding	-	-	-	-	-	-	-	HGNC:7609	-
19:18927971-18927971	T	stop_gained	HIGH	DDX49	protein_coding	-	-	1225	1198	400	E/*	Gag/Tag	HGNC:18684	NM_019070.5
19:47801921-47801921	A	stop_gained	HIGH	TPRX1	protein_coding	-	-	1246	1090	364	E/*	Gag/Tag	HGNC:32174	-
2:10129343-10129343	A	stop_gained	HIGH	RRM2	protein_coding	-	-	1187	1127	376	S/*	tCa/tAa	HGNC:10452	NM_001034.4
2:73958210-73958210	T	stop_gained	HIGH	DGUOK	protein_coding	-	-	803	772	258	E/*	Gag/Tag	HGNC:2858	NM_080916.3
2:196793153-196793153	A	splice_acceptor_variant	HIGH	GTF3C3	protein_coding	-	-	-	-	-	-	-	HGNC:4666	NM_012086.5
2:206309224-206309224	T	stop_gained	HIGH	ZDBF2	protein_coding	-	-	5082	4696	1566	E/*	Gaa/Taa	HGNC:29313	NM_020923.3
2:207767544-207767544	T	stop_gained	HIGH	FZD5	protein_coding	-	-	2093	1196	399	S/*	tCg/tAg	HGNC:4043	NM_003468.4
2:237540955-237540955	T	stop_gained,splice_region_variant	HIGH	MLPH	protein_coding	-	-	1655	1444	482	E/*	Gag/Tag	HGNC:29643	NM_024101.7
21:25891856-25891856	A	stop_gained	HIGH	APP	protein_coding	-	-	2227	2077	693	E/*	Gaa/Taa	HGNC:620	NM_000484.4
22:28094201-28094201	A	stop_gained	HIGH	TTC28	protein_coding	-	-	3953	3811	1271	E/*	Gaa/Taa	HGNC:29179	-
22:37057397-37057397	T	splice_acceptor_variant	HIGH	KCTD17	protein_coding	-	-	-	-	-	-	-	HGNC:25705	-
22:41152010-41152010	T	stop_gained,splice_region_variant	HIGH	EP300	protein_coding	-	-	3408	2995	999	E/*	Gag/Tag	HGNC:3373	NM_001429.4
3:10149871-10149871	A	stop_gained	HIGH	VHL	protein_coding	-	-	618	548	183	S/*	tCg/tAg	HGNC:12687	NM_000551.4
3:44721856-44721856	T	stop_gained	HIGH	ZNF502	protein_coding	-	-	1295	1039	347	G/*	Gga/Tga	HGNC:23718	-
3:49841065-49841065	A	stop_gained	HIGH	TRAIP	protein_coding	-	-	736	625	209	E/*	Gag/Tag	HGNC:30764	NM_005879.3
3:50295215-50295215	A	stop_gained	HIGH	HYAL3	protein_coding	-	-	598	388	130	E/*	Gag/Tag	HGNC:5322	NM_003549.4
3:121522024-121522024	A	stop_gained	HIGH	POLQ	protein_coding	-	-	1345	1234	412	G/*	Gga/Tga	HGNC:9186	NM_199420.4
3:130391377-130391377	A	stop_gained	HIGH	COL6A5	protein_coding	-	-	3109	2615	872	S/*	tCg/tAg	HGNC:26674	-
3:130598413-130598413	T	stop_gained	HIGH	COL6A6	protein_coding	-	-	4613	4582	1528	G/*	Gga/Tga	HGNC:27023	-
4:16166746-16166746	T	stop_gained	HIGH	TAPT1	protein_coding	-	-	1375	1361	454	S/*	tCg/tAg	HGNC:26887	NM_153365.3
4:57201216-57201216	T	splice_donor_variant,non_coding_transcript_variant	HIGH	IGFBP7-AS1	lncRNA	-	-	-	-	-	-	-	HGNC:40296	-
4:70055497-70055497	T	splice_acceptor_variant	HIGH	HTN1	protein_coding	-	-	-	-	-	-	-	HGNC:5283	NM_002159.4
4:107035459-107035459	A	stop_gained	HIGH	DKK2	protein_coding	-	-	855	133	45	E/*	Gag/Tag	HGNC:2892	NM_014421.3
4:144181560-144181560	T	splice_acceptor_variant,non_coding_transcript_variant	HIGH	AC107223.1	lncRNA	-	-	-	-	-	-	-	-	-
4:157336626-157336626	T	stop_gained	HIGH	GRIA2	protein_coding	-	-	2038	1723	575	E/*	Gag/Tag	HGNC:4572	NM_001083619.3
5:31552772-31552772	T	splice_acceptor_variant	HIGH	C5orf22	protein_coding	-	-	-	-	-	-	-	HGNC:25639	NM_018356.3
5:38482219-38482219	A	splice_acceptor_variant	HIGH	LIFR	protein_coding	-	-	-	-	-	-	-	HGNC:6597	-
5:71754805-71754805	T	splice_acceptor_variant,non_coding_transcript_variant	HIGH	AC143336.1	processed_pseudogene	-	-	-	-	-	-	-	-	-
5:94940196-94940196	A	splice_acceptor_variant	HIGH	MCTP1	protein_coding	-	-	-	-	-	-	-	HGNC:26183	-
5:122449855-122449855	T	stop_gained	HIGH	SNCAIP	protein_coding	-	-	3172	1744	582	E/*	Gaa/Taa	HGNC:11139	-
5:139813373-139813373	T	stop_gained	HIGH	PSD2	protein_coding	-	-	654	436	146	E/*	Gag/Tag	HGNC:19092	NM_032289.4
5:146503393-146503393	T	stop_gained	HIGH	TCERG1	protein_coding	-	-	2439	2401	801	E/*	Gaa/Taa	HGNC:15630	-
6:28162767-28162767	T	splice_donor_variant,non_coding_transcript_variant	HIGH	ZNF192P1	processed_transcript	-	-	-	-	-	-	-	HGNC:18777	-
6:29440580-29440580	T	stop_gained	HIGH	OR10C1	protein_coding	-	-	1275	565	189	G/*	Gga/Tga	HGNC:8165	-
6:32980341-32980341	T	splice_acceptor_variant	HIGH	BRD2	protein_coding	-	-	-	-	-	-	-	HGNC:1103	NM_005104.4
6:33659020-33659020	T	splice_acceptor_variant	HIGH	ITPR3	protein_coding	-	-	-	-	-	-	-	HGNC:6182	-
6:57507455-57507455	T	splice_donor_variant	HIGH	PRIM2	protein_coding	-	-	-	-	-	-	-	HGNC:9370	NM_000947.5
6:85528285-85528285	A	stop_gained	HIGH	SNX14	protein_coding	-	-	2112	1972	658	E/*	Gaa/Taa	HGNC:14977	NM_153816.6
6:105373459-105373459	A	stop_gained	HIGH	PREP	protein_coding	-	-	1270	307	103	E/*	Gaa/Taa	HGNC:9358	-
6:155129749-155129749	T	stop_gained	HIGH	TIAM2	protein_coding	-	-	578	526	176	E/*	Gag/Tag	HGNC:11806	-
7:20381736-20381736	T	stop_gained	HIGH	ITGB8	protein_coding	-	-	1718	811	271	G/*	Gga/Tga	HGNC:6163	NM_002214.3
7:92242132-92242132	A	stop_gained	HIGH	KRIT1	protein_coding	-	-	1023	4	2	G/*	Gga/Tga	HGNC:1573	-
7:92242132-92242132	A	stop_gained	HIGH	AC000120.3	protein_coding	-	-	522	4	2	G/*	Gga/Tga	-	-
7:101033586-101033586	T	stop_gained	HIGH	MUC17	protein_coding	-	-	2225	2170	724	E/*	Gaa/Taa	HGNC:16800	NM_001040105.2
7:117594986-117594986	A	stop_gained	HIGH	CFTR	protein_coding	-	-	2617	2547	849	Y/*	taC/taA	HGNC:1884	NM_000492.4
7:130192757-130192757	A	stop_gained	HIGH	TMEM209	protein_coding	-	-	671	640	214	G/*	Gga/Tga	HGNC:21898	NM_032842.4
8:41507058-41507058	T	splice_acceptor_variant	HIGH	GOLGA7	protein_coding	-	-	-	-	-	-	-	HGNC:24876	NM_001002296.2
8:86214532-86214532	A	stop_gained	HIGH	SLC7A13	protein_coding	-	-	1398	1294	432	G/*	Gga/Tga	HGNC:23092	NM_138817.3
8:98428388-98428388	T	stop_gained	HIGH	KCNS2	protein_coding	-	-	823	409	137	E/*	Gag/Tag	HGNC:6301	NM_020697.4
8:124941462-124941462	T	splice_acceptor_variant,non_coding_transcript_variant	HIGH	LINC00964	lncRNA	-	-	-	-	-	-	-	HGNC:27226	-
9:420948-420948	T	splice_acceptor_variant	HIGH	DOCK8	protein_coding	-	-	-	-	-	-	-	HGNC:19191	-
9:110785684-110785684	T	stop_gained	HIGH	MUSK	protein_coding	-	-	1532	1486	496	G/*	Gga/Tga	HGNC:7525	-
X:53593423-53593423	A	stop_gained	HIGH	HUWE1	protein_coding	-	-	4075	3682	1228	G/*	Gga/Tga	HGNC:30892	NM_031407.7
X:54133961-54133961	A	stop_gained	HIGH	FAM120C	protein_coding	-	-	1759	1702	568	G/*	Gga/Tga	HGNC:16949	-
X:108178846-108178846	A	splice_acceptor_variant	HIGH	COL4A6	protein_coding	-	-	-	-	-	-	-	HGNC:2208	NM_033641.4
Moderate impact
Location	Allele	Consequence	IMPACT	SYMBOL	BIOTYPE	HGVSc	HGVSp	cDNA_position	CDS_position	Protein_position	Amino_acids	Codons	HGNC_ID	MANE_SELECT
1:1255261-1255261	A	missense_variant	MODERATE	UBE2J2	protein_coding	-	-	1040	566	189	G/V	gGg/gTg	HGNC:19268	-
1:5863925-5863925	T	missense_variant	MODERATE	NPHP4	protein_coding	-	-	4325	4105	1369	P/T	Ccg/Acg	HGNC:19104	NM_015102.5
1:5875042-5875042	A	missense_variant	MODERATE	NPHP4	protein_coding	-	-	3096	2876	959	R/L	cGg/cTg	HGNC:19104	NM_015102.5
1:11020553-11020553	A	missense_variant	MODERATE	TARDBP	protein_coding	-	-	770	668	223	P/H	cCc/cAc	HGNC:11571	NM_007375.4
1:11077394-11077394	T	missense_variant	MODERATE	EXOSC10	protein_coding	-	-	1888	1850	617	P/Q	cCg/cAg	HGNC:9138	-
1:11772240-11772240	A	missense_variant	MODERATE	C1orf167	protein_coding	-	-	2041	2041	681	Q/K	Cag/Aag	HGNC:25262	-
1:12267878-12267878	T	missense_variant	MODERATE	VPS13D	protein_coding	-	-	1889	1759	587	G/C	Ggt/Tgt	HGNC:23595	-
1:16954765-16954765	T	missense_variant	MODERATE	CROCC	protein_coding	-	-	3441	3353	1118	R/L	cGg/cTg	HGNC:21299	NM_014675.5
1:19700866-19700866	A	missense_variant	MODERATE	TMCO4	protein_coding	-	-	1525	1284	428	E/D	gaG/gaT	HGNC:27393	NM_181719.7
1:20354095-20354095	T	missense_variant	MODERATE	VWA5B1	protein_coding	-	-	3676	3480	1160	W/C	tgG/tgT	HGNC:26538	-
1:21885371-21885371	T	missense_variant	MODERATE	HSPG2	protein_coding	-	-	1252	1159	387	H/N	Cac/Aac	HGNC:5273	NM_005529.7
1:23068582-23068582	T	missense_variant	MODERATE	KDM1A	protein_coding	-	-	1300	1151	384	R/L	cGg/cTg	HGNC:29079	-
1:33633452-33633452	T	missense_variant	MODERATE	CSMD2	protein_coding	-	-	2010	1789	597	L/I	Ctc/Atc	HGNC:19290	-
1:33700617-33700617	A	missense_variant	MODERATE	CSMD2	protein_coding	-	-	473	252	84	E/D	gaG/gaT	HGNC:19290	-
1:33726677-33726677	A	missense_variant	MODERATE	CSMD2	protein_coding	-	-	2554	2377	793	G/C	Ggt/Tgt	HGNC:19290	-
1:34795042-34795042	A	missense_variant	MODERATE	GJA4	protein_coding	-	-	916	829	277	P/T	Cca/Aca	HGNC:4278	NM_002060.3
1:35506652-35506652	T	missense_variant	MODERATE	KIAA0319L	protein_coding	-	-	851	626	209	S/Y	tCc/tAc	HGNC:30071	NM_024874.5
1:37960172-37960172	A	missense_variant	MODERATE	SF3A3	protein_coding	-	-	1433	1376	459	W/L	tGg/tTg	HGNC:10767	NM_006802.4
1:39297698-39297698	A	missense_variant	MODERATE	MACF1	protein_coding	-	-	2628	2449	817	H/N	Cac/Aac	HGNC:13664	-
1:43443660-43443660	T	missense_variant	MODERATE	SZT2	protein_coding	-	-	8591	8518	2840	D/Y	Gat/Tat	HGNC:29040	-
1:43947650-43947650	A	missense_variant	MODERATE	IPO13	protein_coding	-	-	701	50	17	P/Q	cCa/cAa	HGNC:16853	NM_014652.4
1:44644784-44644784	T	missense_variant	MODERATE	RNF220	protein_coding	-	-	1663	1213	405	G/W	Ggg/Tgg	HGNC:25552	-
1:45500395-45500395	A	missense_variant	MODERATE	MMACHC	protein_coding	-	-	96	63	21	F/L	ttC/ttA	HGNC:24525	NM_015506.3
1:56695972-56695972	T	missense_variant	MODERATE	PRKAA2	protein_coding	-	-	675	601	201	G/C	Ggt/Tgt	HGNC:9377	NM_006252.4
1:68429811-68429811	T	missense_variant	MODERATE	RPE65	protein_coding	-	-	1616	1567	523	P/T	Cct/Act	HGNC:10294	NM_000329.3
1:84144543-84144543	T	missense_variant	MODERATE	PRKACB	protein_coding	-	-	273	182	61	R/I	aGa/aTa	HGNC:9381	NM_182948.4
1:85129992-85129992	T	missense_variant,splice_region_variant	MODERATE	DNAI3	protein_coding	-	-	2586	2412	804	M/I	atG/atT	HGNC:30711	NM_145172.5
1:86450600-86450600	T	missense_variant	MODERATE	CLCA2	protein_coding	-	-	2099	2022	674	R/S	agG/agT	HGNC:2016	NM_006536.7
1:91514936-91514936	A	missense_variant	MODERATE	CDC7	protein_coding	-	-	1197	1036	346	P/T	Cca/Aca	HGNC:1745	NM_003503.4
1:92180352-92180352	A	missense_variant	MODERATE	BTBD8	protein_coding	-	-	1520	1520	507	T/K	aCa/aAa	HGNC:21019	-
1:97079034-97079034	A	missense_variant	MODERATE	DPYD	protein_coding	-	-	3132	3020	1007	R/M	aGg/aTg	HGNC:3012	NM_000110.4
1:99876597-99876597	T	missense_variant,splice_region_variant	MODERATE	AGL	protein_coding	-	-	1901	1423	475	G/C	Ggt/Tgt	HGNC:321	-
1:100240791-100240791	T	missense_variant	MODERATE	DBT	protein_coding	-	-	145	145	49	H/N	Cat/Aat	HGNC:2698	-
1:103535414-103535414	T	missense_variant	MODERATE	RNPC3	protein_coding	-	-	900	528	176	L/F	ttG/ttT	HGNC:18666	NM_017619.4
1:111196005-111196005	T	missense_variant	MODERATE	DENND2D	protein_coding	-	-	743	556	186	P/T	Ccg/Acg	HGNC:26192	NM_024901.5
1:113672671-113672671	T	missense_variant	MODERATE	MAGI3	protein_coding	-	-	3494	2975	992	W/L	tGg/tTg	HGNC:29647	NM_001142782.2
1:119742866-119742866	T	missense_variant	MODERATE	PHGDH	protein_coding	-	-	1275	1138	380	G/C	Ggc/Tgc	HGNC:8923	-
1:119742894-119742894	A	missense_variant	MODERATE	PHGDH	protein_coding	-	-	1386	1297	433	Q/K	Cag/Aag	HGNC:8923	-
1:119742894-119742894	A	missense_variant	MODERATE	PHGDH	protein_coding	-	-	1303	1166	389	P/Q	cCa/cAa	HGNC:8923	-
1:145873730-145873730	T	missense_variant	MODERATE	ANKRD35	protein_coding	-	-	1147	1039	347	L/I	Ctc/Atc	HGNC:26323	NM_144698.5
1:147166938-147166938	T	missense_variant,splice_region_variant	MODERATE	PRKAB2	protein_coding	-	-	390	325	109	H/N	Cat/Aat	HGNC:9379	NM_005399.5
1:149071610-149071610	T	missense_variant	MODERATE	NBPF9	protein_coding	-	-	597	560	187	A/D	gCc/gAc	HGNC:31991	-
1:149488066-149488066	A	missense_variant	MODERATE	NBPF19	protein_coding	-	-	904	887	296	L/Q	cTg/cAg	HGNC:31999	-
1:149488066-149488066	A	missense_variant	MODERATE	AC242842.3	protein_coding	-	-	2364	1094	365	L/Q	cTg/cAg	-	-
1:149967294-149967294	A	missense_variant,splice_region_variant	MODERATE	OTUD7B	protein_coding	-	-	847	502	168	G/W	Ggg/Tgg	HGNC:16683	NM_020205.4
1:151299007-151299007	A	missense_variant	MODERATE	PI4KB	protein_coding	-	-	2323	1771	591	D/Y	Gat/Tat	HGNC:8984	-
1:151369111-151369111	A	missense_variant	MODERATE	SELENBP1	protein_coding	-	-	317	253	85	G/C	Ggt/Tgt	HGNC:10719	NM_003944.4
1:152109226-152109226	T	missense_variant	MODERATE	TCHH	protein_coding	-	-	3991	3991	1331	R/S	Cgt/Agt	HGNC:11791	-
1:154344189-154344189	A	missense_variant	MODERATE	ATP8B2	protein_coding	-	-	2185	1970	657	P/Q	cCa/cAa	HGNC:13534	NM_001370597.1
1:154947653-154947653	A	missense_variant	MODERATE	PBXIP1	protein_coding	-	-	713	634	212	G/W	Ggg/Tgg	HGNC:21199	-
1:156041950-156041950	T	missense_variant	MODERATE	UBQLN4	protein_coding	-	-	1485	1388	463	P/H	cCc/cAc	HGNC:1237	NM_020131.5
1:156537215-156537215	T	missense_variant	MODERATE	IQGAP3	protein_coding	-	-	3424	3388	1130	L/I	Ctt/Att	HGNC:20669	NM_178229.5
1:156946137-156946137	A	missense_variant	MODERATE	ARHGEF11	protein_coding	-	-	3343	2600	867	R/L	cGg/cTg	HGNC:14580	-
1:160152083-160152083	A	missense_variant	MODERATE	ATP1A4	protein_coding	-	-	481	43	15	Q/K	Cag/Aag	HGNC:14073	NM_144699.4
1:160945180-160945180	A	missense_variant	MODERATE	ITLN2	protein_coding	-	-	1006	938	313	R/L	cGg/cTg	HGNC:20599	NM_080878.3
1:161753112-161753112	A	missense_variant	MODERATE	DUSP12	protein_coding	-	-	728	712	238	R/S	Cgt/Agt	HGNC:3067	NM_007240.3
1:161983887-161983887	A	missense_variant	MODERATE	OLFML2B	protein_coding	-	-	2480	2041	681	G/W	Ggg/Tgg	HGNC:24558	NM_015441.3
1:165544531-165544531	A	missense_variant	MODERATE	LRRC52	protein_coding	-	-	532	235	79	L/I	Ctt/Att	HGNC:32156	NM_001005214.4
1:168239151-168239151	A	missense_variant	MODERATE	SFT2D2	protein_coding	-	-	510	434	145	P/Q	cCa/cAa	HGNC:25140	NM_199344.3
1:171540128-171540128	A	missense_variant	MODERATE	PRRC2C	protein_coding	-	-	2893	2656	886	H/N	Cat/Aat	HGNC:24903	-
1:176594901-176594901	A	missense_variant	MODERATE	PAPPA2	protein_coding	-	-	2461	1297	433	L/M	Ctg/Atg	HGNC:14615	-
1:180811450-180811450	T	missense_variant	MODERATE	XPR1	protein_coding	-	-	895	725	242	G/V	gGa/gTa	HGNC:12827	-
1:180916755-180916755	A	missense_variant	MODERATE	KIAA1614	protein_coding	-	-	999	652	218	P/T	Ccc/Acc	HGNC:29327	NM_020950.2
1:182600444-182600444	A	missense_variant	MODERATE	RGS16	protein_coding	-	-	587	457	153	D/Y	Gat/Tat	HGNC:9997	NM_002928.4
1:183954774-183954774	A	missense_variant	MODERATE	COLGALT2	protein_coding	-	-	1388	1017	339	M/I	atG/atT	HGNC:16790	NM_015101.4
1:186446511-186446511	T	missense_variant	MODERATE	PDC	protein_coding	-	-	208	128	43	P/Q	cCa/cAa	HGNC:8759	NM_002597.5
1:186676649-186676649	T	missense_variant	MODERATE	PTGS2	protein_coding	-	-	921	788	263	P/H	cCt/cAt	HGNC:9605	NM_000963.4
1:192366083-192366083	A	missense_variant	MODERATE	RGS21	protein_coding	-	-	592	418	140	Q/K	Caa/Aaa	HGNC:26839	NM_001039152.3
1:196741945-196741945	T	missense_variant	MODERATE	CFH	protein_coding	-	-	3102	3027	1009	K/N	aaG/aaT	HGNC:4883	NM_000186.4
1:197188292-197188292	A	missense_variant,splice_region_variant	MODERATE	ZBTB41	protein_coding	-	-	1734	1546	516	G/C	Ggt/Tgt	HGNC:24819	NM_194314.3
1:197188330-197188330	A	missense_variant	MODERATE	ZBTB41	protein_coding	-	-	1696	1508	503	R/L	cGg/cTg	HGNC:24819	NM_194314.3
1:197435022-197435022	T	missense_variant	MODERATE	CRB1	protein_coding	-	-	2160	1302	434	M/I	atG/atT	HGNC:2343	-
1:200666109-200666109	T	missense_variant	MODERATE	DDX59	protein_coding	-	-	784	632	211	P/H	cCt/cAt	HGNC:25360	NM_001031725.6
1:201891803-201891803	A	missense_variant	MODERATE	SHISA4	protein_coding	-	-	648	551	184	P/H	cCt/cAt	HGNC:27139	NM_198149.3
1:204247365-204247365	A	missense_variant,splice_region_variant	MODERATE	PLEKHA6	protein_coding	-	-	2250	1920	640	Q/H	caG/caT	HGNC:17053	NM_014935.5
1:204248901-204248901	T	missense_variant	MODERATE	PLEKHA6	protein_coding	-	-	2074	1744	582	P/T	Cca/Aca	HGNC:17053	NM_014935.5
1:205659602-205659602	T	missense_variant	MODERATE	SLC45A3	protein_coding	-	-	1640	1294	432	L/M	Ctg/Atg	HGNC:8642	NM_033102.3
1:209707031-209707031	T	missense_variant	MODERATE	HSD11B1	protein_coding	-	-	517	420	140	M/I	atG/atT	HGNC:5208	NM_005525.4
1:220190405-220190405	A	missense_variant	MODERATE	RAB3GAP2	protein_coding	-	-	1719	1603	535	V/L	Gtg/Ttg	HGNC:17168	NM_012414.4
1:233014765-233014765	T	missense_variant	MODERATE	PCNX2	protein_coding	-	-	5099	4852	1618	L/M	Ctg/Atg	HGNC:8736	NM_014801.4
1:236753999-236753999	A	missense_variant	MODERATE	ACTN2	protein_coding	-	-	2067	1892	631	R/H	cGc/cAc	HGNC:164	NM_001103.4
1:237700401-237700401	A	missense_variant	MODERATE	RYR2	protein_coding	-	-	9253	9253	3085	L/M	Ctg/Atg	HGNC:10484	-
1:241998998-241998998	T	missense_variant	MODERATE	MAP1LC3C	protein_coding	-	-	101	11	4	P/Q	cCa/cAa	HGNC:13353	NM_001004343.3
1:247672639-247672639	T	missense_variant	MODERATE	OR13G1	protein_coding	-	-	425	403	135	H/N	Cac/Aac	HGNC:14999	-
1:247933815-247933815	T	missense_variant	MODERATE	OR2AJ1	protein_coding	-	-	349	47	16	G/V	gGa/gTa	HGNC:15001	NM_001355235.2
1:248441338-248441338	A	missense_variant	MODERATE	OR2T7	polymorphic_pseudogene	-	-	485	157	53	P/T	Ccg/Acg	HGNC:15019	-
1:248573866-248573866	A	missense_variant	MODERATE	OR2T34	protein_coding	-	-	892	892	298	R/C	Cgc/Tgc	HGNC:31256	NM_001001821.1
1:248573992-248573993	AG	missense_variant	MODERATE	OR2T34	protein_coding	-	-	765-766	765-766	255-256	LL/LF	ctGCtc/ctCTtc	HGNC:31256	NM_001001821.1
1:248574363-248574363	T	missense_variant	MODERATE	OR2T34	protein_coding	-	-	395	395	132	C/Y	tGc/tAc	HGNC:31256	NM_001001821.1
1:248917818-248917818	A	missense_variant	MODERATE	PGBD2	protein_coding	-	-	1389	1234	412	R/S	Cgc/Agc	HGNC:19399	NM_170725.3
10:13192451-13192451	T	missense_variant,splice_region_variant	MODERATE	MCM10	protein_coding	-	-	1703	1628	543	G/V	gGg/gTg	HGNC:18043	-
10:17045135-17045135	T	missense_variant	MODERATE	CUBN	protein_coding	-	-	3590	3544	1182	P/T	Ccg/Acg	HGNC:2548	NM_001081.4
10:17879757-17879757	T	missense_variant	MODERATE	MRC1	protein_coding	-	-	2773	2655	885	W/C	tgG/tgT	HGNC:7228	NM_002438.4
10:22968380-22968380	T	missense_variant	MODERATE	ARMC3	protein_coding	-	-	862	807	269	Q/H	caG/caT	HGNC:30964	NM_173081.5
10:22998311-22998311	A	missense_variant	MODERATE	ARMC3	protein_coding	-	-	1394	1339	447	P/T	Cca/Aca	HGNC:30964	NM_173081.5
10:23003391-23003391	T	missense_variant	MODERATE	ARMC3	protein_coding	-	-	1763	1708	570	D/Y	Gat/Tat	HGNC:30964	NM_173081.5
10:29480704-29480704	A	missense_variant	MODERATE	SVIL	protein_coding	-	-	5963	5210	1737	G/V	gGc/gTc	HGNC:11480	-
10:31526905-31526905	A	missense_variant	MODERATE	ZEB1	protein_coding	-	-	3126	3016	1006	L/I	Ctc/Atc	HGNC:11642	-
10:43644457-43644457	A	missense_variant	MODERATE	ZNF32	protein_coding	-	-	564	415	139	G/W	Ggg/Tgg	HGNC:13095	NM_006973.3
10:48890639-48890639	A	missense_variant	MODERATE	WDFY4	protein_coding	-	-	7371	7228	2410	L/I	Ctt/Att	HGNC:29323	-
10:49470266-49470266	T	missense_variant	MODERATE	ERCC6	protein_coding	-	-	3868	3694	1232	Q/K	Cag/Aag	HGNC:3438	NM_000124.4
10:50235965-50235965	T	missense_variant	MODERATE	ASAH2	protein_coding	-	-	553	553	185	Q/K	Cag/Aag	HGNC:18860	-
10:54664240-54664240	A	missense_variant	MODERATE	PCDH15	protein_coding	-	-	418	23	8	W/L	tGg/tTg	HGNC:14674	-
10:84224528-84224528	A	missense_variant	MODERATE	LRIT2	protein_coding	-	-	721	697	233	G/C	Ggc/Tgc	HGNC:23443	NM_001017924.5
10:88593953-88593953	T	missense_variant	MODERATE	LIPJ	protein_coding	-	-	452	138	46	R/S	agG/agT	HGNC:21773	-
10:94089197-94089197	T	missense_variant	MODERATE	PLCE1	protein_coding	-	-	103	103	35	A/S	Gct/Tct	HGNC:17175	-
10:94344477-94344477	T	missense_variant	MODERATE	NOC3L	protein_coding	-	-	1610	1509	503	F/L	ttC/ttA	HGNC:24034	NM_022451.11
10:95938189-95938189	T	missense_variant	MODERATE	CC2D2B	protein_coding	-	-	707	511	171	G/C	Ggt/Tgt	HGNC:31666	-
10:95938189-95938189	T	missense_variant,splice_region_variant	MODERATE	CC2D2B	protein_coding	-	-	581	511	171	V/L	Gtg/Ttg	HGNC:31666	-
10:97570287-97570287	A	missense_variant	MODERATE	UBTD1	protein_coding	-	-	728	448	150	P/T	Ccg/Acg	HGNC:25683	NM_024954.5
10:98392483-98392483	A	missense_variant	MODERATE	PYROXD2	protein_coding	-	-	1058	1011	337	M/I	atG/atT	HGNC:23517	NM_032709.3
10:99843846-99843846	T	missense_variant	MODERATE	ABCC2	protein_coding	-	-	3994	3789	1263	E/D	gaG/gaT	HGNC:53	NM_000392.5
10:101023467-101023467	A	missense_variant	MODERATE	PDZD7	protein_coding	-	-	737	511	171	G/C	Ggc/Tgc	HGNC:26257	-
10:102159440-102159440	A	missense_variant	MODERATE	NOLC1	protein_coding	-	-	996	761	254	P/H	cCt/cAt	HGNC:15608	-
10:102402095-102402095	T	missense_variant	MODERATE	NFKB2	protein_coding	-	-	2678	2514	838	M/I	atG/atT	HGNC:7795	-
10:103388023-103388023	T	missense_variant	MODERATE	TAF5	protein_coding	-	-	2217	2203	735	V/F	Gtt/Ttt	HGNC:11539	NM_006951.5
10:104039468-104039468	T	missense_variant	MODERATE	COL17A1	protein_coding	-	-	3042	2873	958	P/H	cCc/cAc	HGNC:2194	NM_000494.4
10:112427263-112427263	T	missense_variant	MODERATE	ACSL5	protein_coding	-	-	2236	1957	653	G/W	Ggg/Tgg	HGNC:16526	-
10:113855045-113855045	A	missense_variant	MODERATE	NHLRC2	protein_coding	-	-	385	173	58	P/Q	cCg/cAg	HGNC:24731	NM_198514.4
10:127127748-127127749	TG	missense_variant	MODERATE	DOCK1	protein_coding	-	-	2877-2878	2768-2769	923	R/L	cGA/cTG	HGNC:2987	-
10:127176143-127176143	T	missense_variant	MODERATE	INSYN2A	protein_coding	-	-	391	253	85	R/S	Cgc/Agc	HGNC:33859	-
10:128105028-128105028	T	missense_variant	MODERATE	MKI67	protein_coding	-	-	5927	5732	1911	P/Q	cCa/cAa	HGNC:7107	-
11:292042-292042	A	missense_variant	MODERATE	PGGHG	protein_coding	-	-	1231	973	325	R/S	Cgc/Agc	HGNC:26210	-
11:379881-379881	T	missense_variant	MODERATE	B4GALNT4	protein_coding	-	-	2809	2504	835	R/L	cGg/cTg	HGNC:26315	NM_178537.5
11:540722-540722	T	missense_variant	MODERATE	LRRC56	protein_coding	-	-	538	38	13	R/L	cGg/cTg	HGNC:25430	NM_198075.4
11:1190158-1190158	A	missense_variant	MODERATE	MUC5AC	protein_coding	-	-	12060	12013	4005	E/K	Gag/Aag	HGNC:7515	NM_001304359.2
11:1190539-1190540	TT	missense_variant	MODERATE	MUC5AC	protein_coding	-	-	12441-12442	12394-12395	4132	A/F	GCc/TTc	HGNC:7515	NM_001304359.2
11:1190543-1190543	A	missense_variant	MODERATE	MUC5AC	protein_coding	-	-	12445	12398	4133	P/H	cCt/cAt	HGNC:7515	NM_001304359.2
11:1251404-1251404	A	missense_variant	MODERATE	MUC5B	protein_coding	-	-	14582	14524	4842	P/T	Cca/Aca	HGNC:7516	NM_002458.3
11:2147802-2147802	A	missense_variant	MODERATE	INS-IGF2	protein_coding	-	-	472	413	138	R/L	cGa/cTa	HGNC:33527	-
11:2147802-2147802	A	missense_variant	MODERATE	AC132217.2	protein_coding	-	-	484	260	87	R/L	cGa/cTa	-	-
11:2571350-2571350	T	missense_variant	MODERATE	KCNQ1	protein_coding	-	-	721	630	210	M/I	atG/atT	HGNC:6294	NM_000218.3
11:4907917-4907917	C	missense_variant	MODERATE	OR51A7	protein_coding	-	-	585	548	183	D/A	gAt/gCt	HGNC:15188	-
11:6618907-6618907	T	missense_variant	MODERATE	TPP1	protein_coding	-	-	120	98	33	P/Q	cCa/cAa	HGNC:2073	NM_000391.4
11:8624879-8624879	A	missense_variant	MODERATE	TRIM66	protein_coding	-	-	2420	2225	742	G/V	gGt/gTt	HGNC:29005	-
11:12162159-12162159	T	missense_variant	MODERATE	MICAL2	protein_coding	-	-	292	4	2	G/W	Ggg/Tgg	HGNC:24693	-
11:17547427-17547427	T	missense_variant	MODERATE	OTOG	protein_coding	-	-	55	55	19	G/C	Ggt/Tgt	HGNC:8516	-
11:20036086-20036086	A	missense_variant	MODERATE	NAV2	protein_coding	-	-	3755	2896	966	L/M	Ctg/Atg	HGNC:15997	NM_145117.5
11:20077606-20077606	A	missense_variant	MODERATE	NAV2	protein_coding	-	-	5897	5038	1680	Q/K	Cag/Aag	HGNC:15997	NM_145117.5
11:22274652-22274652	T	missense_variant	MODERATE	ANO5	protein_coding	-	-	2727	2319	773	M/I	atG/atT	HGNC:27337	NM_213599.3
11:30495306-30495306	A	missense_variant	MODERATE	MPPED2	protein_coding	-	-	959	526	176	G/C	Ggt/Tgt	HGNC:1180	NM_001584.3
11:30920902-30920902	T	missense_variant	MODERATE	DCDC1	protein_coding	-	-	804	488	163	S/Y	tCt/tAt	HGNC:20625	-
11:32932508-32932508	A	missense_variant	MODERATE	QSER1	protein_coding	-	-	1130	863	288	P/Q	cCa/cAa	HGNC:26154	-
11:46300016-46300016	A	missense_variant	MODERATE	CREB3L1	protein_coding	-	-	634	184	62	P/T	Cct/Act	HGNC:18856	NM_052854.4
11:48130696-48130696	T	missense_variant	MODERATE	PTPRJ	protein_coding	-	-	1949	1595	532	R/L	cGg/cTg	HGNC:9673	NM_002843.4
11:57308819-57308819	T	missense_variant	MODERATE	TNKS1BP1	protein_coding	-	-	4070	3892	1298	P/T	Cct/Act	HGNC:19081	NM_033396.3
11:57501233-57501233	T	missense_variant	MODERATE	SLC43A1	protein_coding	-	-	523	251	84	S/Y	tCc/tAc	HGNC:9225	NM_003627.6
11:59942995-59942995	A	missense_variant	MODERATE	OOSP1	protein_coding	-	-	248	225	75	F/L	ttC/ttA	HGNC:49233	-
11:61796173-61796173	A	missense_variant	MODERATE	FEN1	protein_coding	-	-	951	812	271	P/Q	cCa/cAa	HGNC:3650	NM_004111.6
11:62559820-62559820	A	missense_variant	MODERATE	EEF1G	protein_coding	-	-	1222	1173	391	Q/H	caG/caT	HGNC:3213	NM_001404.5
11:62626892-62626892	T	missense_variant	MODERATE	GANAB	protein_coding	-	-	2447	2431	811	Q/K	Cag/Aag	HGNC:4138	-
11:63183797-63183797	A	missense_variant	MODERATE	SLC22A25	protein_coding	-	-	851	851	284	R/L	cGg/cTg	HGNC:32935	-
11:64300804-64300804	A	missense_variant	MODERATE	CATSPERZ	protein_coding	-	-	222	169	57	R/S	Cgc/Agc	HGNC:19231	NM_001039496.2
11:65209384-65209384	T	missense_variant	MODERATE	CAPN1	protein_coding	-	-	1878	1791	597	M/I	atG/atT	HGNC:1476	NM_005186.4
11:65348889-65348889	A	missense_variant	MODERATE	DPF2	protein_coding	-	-	1119	1099	367	H/N	Cac/Aac	HGNC:9964	-
11:65920912-65920912	T	missense_variant	MODERATE	DRAP1	protein_coding	-	-	528	452	151	G/V	gGg/gTg	HGNC:3019	NM_006442.4
11:66025220-66025220	T	missense_variant	MODERATE	CATSPER1	protein_coding	-	-	1260	1160	387	S/Y	tCc/tAc	HGNC:17116	NM_053054.4
11:66232183-66232183	T	missense_variant	MODERATE	PACS1	protein_coding	-	-	1853	1638	546	K/N	aaG/aaT	HGNC:30032	NM_018026.4
11:66332659-66332659	T	missense_variant	MODERATE	RIN1	protein_coding	-	-	2001	1969	657	Q/K	Cag/Aag	HGNC:18749	NM_004292.3
11:66643578-66643578	T	missense_variant	MODERATE	RBM4	protein_coding	-	-	603	541	181	G/C	Ggc/Tgc	HGNC:9901	NM_002896.4
11:66643578-66643578	T	missense_variant	MODERATE	RBM14-RBM4	protein_coding	-	-	561	466	156	G/C	Ggc/Tgc	HGNC:38840	-
11:68003687-68003687	A	missense_variant	MODERATE	UNC93B1	protein_coding	-	-	262	208	70	G/W	Ggg/Tgg	HGNC:13481	NM_030930.4
11:71527689-71527716	-	inframe_deletion	MODERATE	KRTAP5-7	protein_coding	-	-	424-450	390-416	130-139	CCCSSGCGSS/C	tgCTGCTGTTCCTCAGGCTGTGGGTCATCc/tgc	HGNC:23602	NM_001012503.2
11:71884502-71884502	T	missense_variant	MODERATE	DEFB131B	protein_coding	-	-	154	154	52	D/Y	Gac/Tac	HGNC:38058	NM_001242853.1
11:83169261-83169261	A	missense_variant	MODERATE	PCF11	protein_coding	-	-	3378	2926	976	L/I	Ctt/Att	HGNC:30097	-
11:86392761-86392761	T	missense_variant	MODERATE	CCDC81	protein_coding	-	-	796	519	173	M/I	atG/atT	HGNC:26281	NM_001156474.2
11:102076002-102076002	A	missense_variant	MODERATE	CFAP300	protein_coding	-	-	599	565	189	P/T	Cca/Aca	HGNC:28188	NM_032930.3
11:103168864-103168864	T	missense_variant	MODERATE	DYNC2H1	protein_coding	-	-	5021	4872	1624	W/C	tgG/tgT	HGNC:2962	NM_001377.3
11:105979641-105979641	T	missense_variant	MODERATE	GRIA4	protein_coding	-	-	3057	2611	871	G/C	Ggc/Tgc	HGNC:4574	NM_000829.4
11:108253965-108253965	A	missense_variant	MODERATE	ATM	protein_coding	-	-	2435	2050	684	Q/K	Cag/Aag	HGNC:795	-
11:108393306-108393306	A	missense_variant	MODERATE	C11orf65	protein_coding	-	-	701	633	211	K/N	aaG/aaT	HGNC:28519	NM_152587.5
11:110159352-110159352	T	missense_variant	MODERATE	ZC3H12C	protein_coding	-	-	1030	1010	337	R/M	aGg/aTg	HGNC:29362	NM_033390.2
11:112073091-112073091	A	missense_variant	MODERATE	PIH1D2	protein_coding	-	-	153	84	28	E/D	gaG/gaT	HGNC:25210	NM_138789.4
11:113255876-113255876	T	missense_variant,splice_region_variant	MODERATE	NCAM1	protein_coding	-	-	2194	1828	610	G/W	Ggg/Tgg	HGNC:7656	-
11:113400258-113400258	T	missense_variant	MODERATE	ANKK1	protein_coding	-	-	2395	2289	763	M/I	atG/atT	HGNC:21027	NM_178510.2
11:117525028-117525028	G	missense_variant	MODERATE	DSCAML1	protein_coding	-	-	896	894	298	W/C	tgG/tgC	HGNC:14656	-
11:118472221-118472221	T	missense_variant	MODERATE	KMT2A	protein_coding	-	-	1085	1062	354	R/S	agG/agT	HGNC:7132	-
11:119071692-119071692	A	missense_variant	MODERATE	VPS11	protein_coding	-	-	951	703	235	L/M	Ctg/Atg	HGNC:14583	-
11:119271861-119271861	T	missense_variant	MODERATE	CBL	protein_coding	-	-	649	570	190	W/C	tgG/tgT	HGNC:1541	NM_005188.4
11:120874210-120874210	A	missense_variant	MODERATE	GRIK4	protein_coding	-	-	1393	1051	351	L/M	Ctg/Atg	HGNC:4582	-
11:124886486-124886486	A	missense_variant	MODERATE	ROBO4	protein_coding	-	-	2842	2772	924	R/S	agG/agT	HGNC:17985	NM_019055.6
11:126021442-126021442	T	missense_variant	MODERATE	CDON	protein_coding	-	-	283	155	52	A/D	gCt/gAt	HGNC:17104	-
11:126440474-126440474	A	missense_variant	MODERATE	KIRREL3	protein_coding	-	-	1589	1328	443	R/L	cGg/cTg	HGNC:23204	NM_032531.4
11:128973210-128973210	T	missense_variant	MODERATE	ARHGAP32	protein_coding	-	-	3254	3254	1085	S/Y	tCc/tAc	HGNC:17399	-
11:128986614-128986614	A	missense_variant	MODERATE	ARHGAP32	protein_coding	-	-	1311	1311	437	Q/H	caG/caT	HGNC:17399	-
11:130915512-130915512	A	missense_variant	MODERATE	SNX19	protein_coding	-	-	968	428	143	R/L	cGg/cTg	HGNC:21532	NM_014758.3
11:134178693-134178693	T	missense_variant	MODERATE	NCAPD3	protein_coding	-	-	2764	2723	908	P/H	cCc/cAc	HGNC:28952	NM_015261.3
11:134204150-134204150	T	missense_variant	MODERATE	NCAPD3	protein_coding	-	-	1152	1111	371	R/S	Cgt/Agt	HGNC:28952	NM_015261.3
12:885783-885783	T	missense_variant	MODERATE	WNK1	protein_coding	-	-	5966	4979	1660	R/L	cGg/cTg	HGNC:14540	NM_018979.4
12:2486118-2486118	A	missense_variant	MODERATE	CACNA1C	protein_coding	-	-	1348	772	258	L/M	Ctg/Atg	HGNC:1390	-
12:5921094-5921094	A	missense_variant	MODERATE	ANO2	protein_coding	-	-	540	468	156	E/D	gaG/gaT	HGNC:1183	-
12:6555760-6555760	A	missense_variant	MODERATE	IFFO1	protein_coding	-	-	312	270	90	K/N	aaG/aaT	HGNC:24970	-
12:6856447-6856447	A	missense_variant	MODERATE	USP5	protein_coding	-	-	611	581	194	P/H	cCc/cAc	HGNC:12628	NM_001098536.2
12:8937297-8937297	A	missense_variant	MODERATE	PHC1	protein_coding	-	-	2609	2464	822	R/S	Cgt/Agt	HGNC:3182	-
12:10825813-10825813	A	missense_variant	MODERATE	TAS2R10	protein_coding	-	-	546	457	153	D/Y	Gat/Tat	HGNC:14918	-
12:11393924-11393924	G	missense_variant	MODERATE	PRB2	protein_coding	-	-	192	154	52	S/P	Tct/Cct	HGNC:9338	NM_006248.4
12:13753818-13753818	T	missense_variant	MODERATE	GRIN2B	protein_coding	-	-	1217	509	170	S/Y	tCt/tAt	HGNC:4586	NM_000834.5
12:14466583-14466583	A	missense_variant	MODERATE	ATF7IP	protein_coding	-	-	3058	2855	952	T/K	aCa/aAa	HGNC:20092	-
12:22518027-22518027	T	missense_variant	MODERATE	C2CD5	protein_coding	-	-	1167	911	304	S/Y	tCc/tAc	HGNC:29062	-
12:26064905-26064905	A	missense_variant	MODERATE	RASSF8	protein_coding	-	-	1052	511	171	R/S	Cgt/Agt	HGNC:13232	-
12:27646098-27646098	A	missense_variant	MODERATE	PPFIBP1	protein_coding	-	-	590	307	103	Q/K	Caa/Aaa	HGNC:9249	NM_003622.4
12:30674729-30674729	A	missense_variant	MODERATE	IPO8	protein_coding	-	-	976	754	252	D/Y	Gat/Tat	HGNC:9853	NM_006390.4
12:31392321-31392321	A	missense_variant	MODERATE	DENND5B	protein_coding	-	-	3716	3412	1138	G/W	Ggg/Tgg	HGNC:28338	NM_144973.4
12:42160739-42160739	A	missense_variant	MODERATE	YAF2	protein_coding	-	-	521	465	155	K/N	aaG/aaT	HGNC:17363	-
12:43452528-43452528	T	missense_variant	MODERATE	ADAMTS20	protein_coding	-	-	2210	1928	643	P/Q	cCa/cAa	HGNC:17178	NM_025003.5
12:45860910-45860910	A	missense_variant	MODERATE	ARID2	protein_coding	-	-	5014	4883	1628	P/H	cCt/cAt	HGNC:18037	NM_152641.4
12:47784171-47784171	T	missense_variant	MODERATE	HDAC7	protein_coding	-	-	3003	2996	999	P/H	cCt/cAt	HGNC:14067	-
12:49604484-49604484	T	missense_variant	MODERATE	FAM186B	protein_coding	-	-	313	151	51	R/S	Cgc/Agc	HGNC:25296	NM_032130.3
12:50685875-50685875	T	missense_variant	MODERATE	DIP2B	protein_coding	-	-	1516	1360	454	G/C	Ggt/Tgt	HGNC:29284	NM_173602.3
12:50999404-50999404	A	missense_variant	MODERATE	SLC11A2	protein_coding	-	-	661	548	183	W/L	tGg/tTg	HGNC:10908	NM_000617.3
12:51242464-51242464	A	missense_variant	MODERATE	DAZAP2	protein_coding	-	-	520	436	146	Q/K	Caa/Aaa	HGNC:2684	-
12:51994013-51994013	T	missense_variant	MODERATE	ACVR1B	protein_coding	-	-	1466	1421	474	R/L	cGa/cTa	HGNC:172	NM_004302.5
12:52055204-52055204	T	missense_variant,splice_region_variant	MODERATE	NR4A1	protein_coding	-	-	1195	876	292	K/N	aaG/aaT	HGNC:7980	-
12:52185506-52185506	T	missense_variant	MODERATE	KRT80	protein_coding	-	-	480	382	128	L/I	Ctc/Atc	HGNC:27056	-
12:52447855-52447855	A	missense_variant	MODERATE	KRT6B	protein_coding	-	-	1415	1347	449	Q/H	caG/caT	HGNC:6444	NM_005555.4
12:53022557-53022557	T	missense_variant	MODERATE	EIF4B	protein_coding	-	-	625	597	199	W/C	tgG/tgT	HGNC:3285	NM_001417.7
12:53050198-53050198	T	missense_variant	MODERATE	TNS2	protein_coding	-	-	134	13	5	G/C	Ggc/Tgc	HGNC:19737	NM_170754.4
12:53252959-53252959	A	missense_variant	MODERATE	MFSD5	protein_coding	-	-	316	124	42	Q/K	Caa/Aaa	HGNC:28156	NM_032889.5
12:53505781-53505781	A	missense_variant	MODERATE	TARBP2	protein_coding	-	-	1000	874	292	P/T	Cct/Act	HGNC:11569	NM_134323.2
12:53505781-53505781	A	missense_variant	MODERATE	TARBP2	protein_coding	-	-	608	473	158	P/H	cCc/cAc	HGNC:11569	-
12:54363803-54363803	T	missense_variant	MODERATE	GPR84	protein_coding	-	-	151	49	17	L/M	Ctg/Atg	HGNC:4535	NM_020370.3
12:55823501-55823501	T	missense_variant	MODERATE	DNAJC14	protein_coding	-	-	1854	1415	472	P/H	cCt/cAt	HGNC:24581	-
12:55823501-55823501	T	missense_variant	MODERATE	AC023055.1	protein_coding	-	-	303	305	102	P/H	cCt/cAt	-	-
12:57012844-57012844	A	missense_variant	MODERATE	TAC3	protein_coding	-	-	491	270	90	M/I	atG/atT	HGNC:11521	-
12:57183798-57183798	T	missense_variant	MODERATE	LRP1	protein_coding	-	-	6300	5818	1940	D/Y	Gac/Tac	HGNC:6692	NM_002332.3
12:57184902-57184902	T	missense_variant	MODERATE	LRP1	protein_coding	-	-	6732	6250	2084	G/C	Ggt/Tgt	HGNC:6692	NM_002332.3
12:63150554-63150554	T	missense_variant	MODERATE	AVPR1A	protein_coding	-	-	648	283	95	L/M	Ctg/Atg	HGNC:895	NM_000706.5
12:64480040-64480040	T	missense_variant	MODERATE	TBK1	protein_coding	-	-	829	730	244	G/C	Ggt/Tgt	HGNC:11584	NM_013254.4
12:65121118-65121118	A	missense_variant	MODERATE	WIF1	protein_coding	-	-	188	74	25	R/L	cGg/cTg	HGNC:18081	NM_007191.5
12:68820909-68820909	T	missense_variant,splice_region_variant	MODERATE	MDM2	protein_coding	-	-	231	231	77	M/I	atG/atT	HGNC:6973	-
12:69600001-69600001	A	missense_variant	MODERATE	CCT2	protein_coding	-	-	1637	1574	525	P/H	cCc/cAc	HGNC:1615	NM_006431.3
12:69886934-69886934	A	missense_variant	MODERATE	MYRFL	protein_coding	-	-	873	671	224	P/H	cCt/cAt	HGNC:26316	-
12:69957862-69957862	A	missense_variant	MODERATE	MYRFL	protein_coding	-	-	511	511	171	L/I	Ctt/Att	HGNC:26316	-
12:80353418-80353418	A	missense_variant	MODERATE	OTOGL	protein_coding	-	-	5589	5501	1834	S/Y	tCc/tAc	HGNC:26901	-
12:80717398-80717398	A	missense_variant	MODERATE	MYF5	protein_coding	-	-	487	335	112	T/N	aCc/aAc	HGNC:7565	NM_005593.3
12:88040212-88040212	A	missense_variant	MODERATE	C12orf29	protein_coding	-	-	268	155	52	A/E	gCa/gAa	HGNC:25322	NM_001009894.3
12:88111257-88111257	T	missense_variant	MODERATE	CEP290	protein_coding	-	-	2539	2312	771	P/Q	cCa/cAa	HGNC:29021	-
12:95108529-95108529	T	missense_variant	MODERATE	FGD6	protein_coding	-	-	3393	3166	1056	H/N	Cac/Aac	HGNC:21740	NM_018351.4
12:95528890-95528890	T	missense_variant	MODERATE	USP44	protein_coding	-	-	1816	1541	514	P/Q	cCa/cAa	HGNC:20064	NM_032147.5
12:101371107-101371107	T	missense_variant	MODERATE	UTP20	protein_coding	-	-	6915	6737	2246	R/L	cGg/cTg	HGNC:17897	NM_014503.3
12:101374868-101374868	T	missense_variant	MODERATE	UTP20	protein_coding	-	-	7370	7192	2398	D/Y	Gat/Tat	HGNC:17897	NM_014503.3
12:103401669-103401669	T	missense_variant	MODERATE	C12orf42	protein_coding	-	-	318	85	29	P/T	Cct/Act	HGNC:24729	-
12:104805226-104805226	A	missense_variant	MODERATE	SLC41A2	protein_coding	-	-	1776	1648	550	G/W	Ggg/Tgg	HGNC:31045	-
12:109088363-109088363	A	missense_variant	MODERATE	ALKBH2	protein_coding	-	-	856	629	210	R/M	aGg/aTg	HGNC:32487	-
12:109088363-109088363	A	missense_variant	MODERATE	ALKBH2	protein_coding	-	-	433	430	144	G/W	Ggg/Tgg	HGNC:32487	-
12:109092617-109092617	A	missense_variant	MODERATE	ALKBH2	protein_coding	-	-	397	170	57	W/L	tGg/tTg	HGNC:32487	-
12:109443560-109443560	T	missense_variant	MODERATE	MYO1H	protein_coding	-	-	2793	2735	912	R/L	cGg/cTg	HGNC:13879	-
12:109483600-109483600	A	missense_variant	MODERATE	UBE3B	protein_coding	-	-	634	49	17	R/S	Cgt/Agt	HGNC:13478	-
12:113006590-113006590	T	missense_variant	MODERATE	OAS2	protein_coding	-	-	1860	1646	549	W/L	tGg/tTg	HGNC:8087	-
12:116750277-116750277	A	missense_variant	MODERATE	RNFT2	protein_coding	-	-	729	520	174	L/M	Ctg/Atg	HGNC:25905	NM_001382266.1
12:118079511-118079511	T	missense_variant	MODERATE	VSIG10	protein_coding	-	-	1100	760	254	P/T	Cct/Act	HGNC:26078	NM_019086.6
12:120496553-120496553	T	missense_variant,splice_region_variant	MODERATE	DYNLL1	protein_coding	-	-	242	132	44	K/N	aaG/aaT	HGNC:15476	NM_003746.3
12:120695096-120695096	T	missense_variant,splice_region_variant	MODERATE	MLEC	protein_coding	-	-	741	593	198	G/V	gGg/gTg	HGNC:28973	NM_014730.4
12:122551629-122551629	T	missense_variant	MODERATE	KNTC1	protein_coding	-	-	1381	1205	402	R/L	cGg/cTg	HGNC:17255	NM_014708.6
12:123320719-123320719	T	missense_variant	MODERATE	SBNO1	protein_coding	-	-	2611	2468	823	P/H	cCt/cAt	HGNC:22973	-
12:123794048-123794048	T	missense_variant	MODERATE	DNAH10	protein_coding	-	-	1764	1193	398	R/L	cGg/cTg	HGNC:2941	-
12:130801202-130801202	A	missense_variant	MODERATE	STX2	protein_coding	-	-	793	626	209	R/L	cGa/cTa	HGNC:3403	-
12:132777670-132777670	T	missense_variant	MODERATE	GOLGA3	protein_coding	-	-	4444	3718	1240	L/I	Ctt/Att	HGNC:4426	-
13:21046019-21046019	T	missense_variant	MODERATE	LATS2	protein_coding	-	-	453	8	3	P/Q	cCa/cAa	HGNC:6515	NM_014572.3
13:24453604-24453604	A	missense_variant	MODERATE	PARP4	protein_coding	-	-	2883	2809	937	A/S	Gca/Tca	HGNC:271	NM_006437.4
13:24698805-24698805	A	missense_variant	MODERATE	ATP12A	protein_coding	-	-	2011	1678	560	H/N	Cac/Aac	HGNC:13816	-
13:24830588-24830588	T	missense_variant	MODERATE	RNF17	protein_coding	-	-	2385	2350	784	A/S	Gcc/Tcc	HGNC:10060	NM_031277.3
13:26759557-26759557	T	missense_variant	MODERATE	GPR12	protein_coding	-	-	734	271	91	L/M	Ctg/Atg	HGNC:4466	-
13:77697971-77697971	T	missense_variant	MODERATE	SLAIN1	protein_coding	-	-	285	58	20	G/W	Ggg/Tgg	HGNC:26387	NM_001242868.2
13:102734771-102734771	T	missense_variant	MODERATE	CCDC168	protein_coding	-	-	16066	15926	5309	P/Q	cCa/cAa	HGNC:26851	NM_001146197.3
13:112979681-112979681	T	missense_variant	MODERATE	MCF2L	protein_coding	-	-	370	14	5	G/V	gGa/gTa	HGNC:14576	-
13:113654939-113654939	A	missense_variant	MODERATE	ATP4B	protein_coding	-	-	170	116	39	W/L	tGg/tTg	HGNC:820	NM_000705.4
14:20034478-20034478	A	missense_variant	MODERATE	OR4K13	protein_coding	-	-	901	281	94	W/L	tGg/tTg	HGNC:15351	-
14:23104287-23104287	T	missense_variant	MODERATE	LMLN2	protein_coding	-	-	484	415	139	L/I	Ctc/Atc	HGNC:53647	NM_001354640.2
14:24331907-24331907	A	missense_variant	MODERATE	ADCY4	protein_coding	-	-	664	550	184	G/W	Ggg/Tgg	HGNC:235	-
14:31119740-31119740	T	missense_variant	MODERATE	HECTD1	protein_coding	-	-	6164	5365	1789	Q/K	Cag/Aag	HGNC:20157	NM_015382.4
14:45183853-45183853	T	missense_variant	MODERATE	FANCM	protein_coding	-	-	4568	4466	1489	G/V	gGg/gTg	HGNC:23168	NM_020937.4
14:50139962-50139962	T	missense_variant	MODERATE	SOS2	protein_coding	-	-	3060	2765	922	P/Q	cCa/cAa	HGNC:11188	NM_006939.4
14:51725779-51725779	T	missense_variant,splice_region_variant	MODERATE	FRMD6	protein_coding	-	-	1726	1493	498	G/V	gGg/gTg	HGNC:19839	NM_001267046.2
14:52872814-52872814	T	missense_variant	MODERATE	FERMT2	protein_coding	-	-	1397	1258	420	Q/K	Cag/Aag	HGNC:15767	NM_006832.3
14:55043385-55043385	T	missense_variant	MODERATE	SOCS4	protein_coding	-	-	566	344	115	G/V	gGg/gTg	HGNC:19392	-
14:55043557-55043557	T	missense_variant	MODERATE	SOCS4	protein_coding	-	-	738	516	172	R/S	agG/agT	HGNC:19392	-
14:59326516-59326516	T	missense_variant	MODERATE	DAAM1	protein_coding	-	-	1320	1181	394	R/M	aGg/aTg	HGNC:18142	NM_001270520.2
14:60461362-60461362	A	missense_variant	MODERATE	C14orf39	protein_coding	-	-	1236	1109	370	G/V	gGg/gTg	HGNC:19849	NM_174978.3
14:64031345-64031345	T	missense_variant	MODERATE	SYNE2	protein_coding	-	-	7421	7209	2403	W/C	tgG/tgT	HGNC:17084	-
14:64126457-64126457	A	missense_variant	MODERATE	SYNE2	protein_coding	-	-	13897	13685	4562	S/Y	tCt/tAt	HGNC:17084	-
14:64130105-64130105	A	missense_variant	MODERATE	SYNE2	protein_coding	-	-	14409	14197	4733	P/T	Cct/Act	HGNC:17084	-
14:64795525-64795525	T	missense_variant	MODERATE	SPTB	protein_coding	-	-	1623	1456	486	Q/K	Cag/Aag	HGNC:11274	-
14:65044404-65044404	T	missense_variant	MODERATE	FNTB	protein_coding	-	-	975	916	306	G/W	Ggg/Tgg	HGNC:3785	NM_002028.4
14:65044404-65044404	T	missense_variant	MODERATE	CHURC1-FNTB	protein_coding	-	-	1021	1018	340	G/W	Ggg/Tgg	HGNC:42960	-
14:72955592-72955592	T	missense_variant	MODERATE	DCAF4	protein_coding	-	-	740	565	189	G/C	Ggc/Tgc	HGNC:20229	-
14:73261177-73261177	A	missense_variant	MODERATE	PAPLN	protein_coding	-	-	2149	2047	683	Q/K	Cag/Aag	HGNC:19262	-
14:74049916-74049916	G	missense_variant	MODERATE	BBOF1	protein_coding	-	-	1137	1007	336	Q/R	cAg/cGg	HGNC:19855	NM_025057.3
14:91813704-91813704	T	missense_variant,splice_region_variant	MODERATE	TC2N	protein_coding	-	-	380	66	22	N/K	aaC/aaA	HGNC:19859	-
14:94309983-94309983	T	missense_variant	MODERATE	SERPINA6	protein_coding	-	-	726	637	213	L/M	Ctg/Atg	HGNC:1540	NM_001756.4
14:94590765-94590765	A	missense_variant	MODERATE	SERPINA5	protein_coding	-	-	1085	907	303	L/I	Ctt/Att	HGNC:8723	NM_000624.6
14:101819058-101819058	A	missense_variant	MODERATE	PPP2R5C	protein_coding	-	-	256	160	54	L/I	Ctt/Att	HGNC:9311	-
14:102017194-102017194	A	missense_variant	MODERATE	DYNC1H1	protein_coding	-	-	8074	7955	2652	P/H	cCt/cAt	HGNC:2961	NM_001376.5
14:102250893-102250893	T	missense_variant	MODERATE	MOK	protein_coding	-	-	705	509	170	P/Q	cCg/cAg	HGNC:9833	NM_014226.3
14:106235095-106235095	T	missense_variant	MODERATE	IGHV3-21	IG_V_gene	-	-	399	320	107	A/D	gCc/gAc	HGNC:5586	-
14:106714768-106714768	C	missense_variant	MODERATE	IGHV1-69	IG_V_gene	-	-	328	267	89	I/M	atT/atG	HGNC:5558	-
15:27966783-27966783	A	missense_variant	MODERATE	OCA2	protein_coding	-	-	1581	1471	491	G/W	Ggg/Tgg	HGNC:8101	-
15:28032073-28032073	A	missense_variant	MODERATE	OCA2	protein_coding	-	-	428	318	106	Q/H	caG/caT	HGNC:8101	-
15:28299482-28299482	A	missense_variant	MODERATE	HERC2	protein_coding	-	-	243	107	36	W/L	tGg/tTg	HGNC:4868	NM_004667.6
15:29054510-29054510	A	missense_variant	MODERATE	APBA2	protein_coding	-	-	833	626	209	P/H	cCc/cAc	HGNC:579	-
15:30941877-30941877	A	missense_variant	MODERATE	MTMR10	protein_coding	-	-	2049	1927	643	G/C	Ggt/Tgt	HGNC:25999	NM_017762.3
15:31032715-31032715	T	missense_variant	MODERATE	TRPM1	protein_coding	-	-	3078	2926	976	P/T	Cca/Aca	HGNC:7146	NM_001252024.2
15:38498886-38498886	A	missense_variant	MODERATE	RASGRP1	protein_coding	-	-	1967	1781	594	R/L	cGa/cTa	HGNC:9878	NM_005739.4
15:39807105-39807105	A	missense_variant	MODERATE	GPR176	protein_coding	-	-	522	323	108	W/L	tGg/tTg	HGNC:32370	-
15:40265867-40265867	A	missense_variant	MODERATE	PAK6	protein_coding	-	-	656	230	77	P/H	cCt/cAt	HGNC:16061	-
15:40813731-40813731	A	missense_variant	MODERATE	ZFYVE19	protein_coding	-	-	925	925	309	L/M	Ctg/Atg	HGNC:20758	-
15:40997555-40997555	A	missense_variant	MODERATE	INO80	protein_coding	-	-	3768	3544	1182	G/C	Ggt/Tgt	HGNC:26956	-
15:41056628-41056628	A	missense_variant	MODERATE	INO80	protein_coding	-	-	2288	2064	688	M/I	atG/atT	HGNC:26956	-
15:41470327-41470327	T	missense_variant	MODERATE	RTF1	protein_coding	-	-	972	960	320	E/D	gaG/gaT	HGNC:28996	-
15:43361542-43361542	A	missense_variant	MODERATE	ZSCAN29	protein_coding	-	-	2225	2090	697	R/L	cGg/cTg	HGNC:26673	-
15:45116663-45116663	A	missense_variant	MODERATE	DUOXA2	protein_coding	-	-	768	488	163	P/Q	cCg/cAg	HGNC:32698	NM_207581.4
15:47770797-47770797	T	missense_variant	MODERATE	SEMA6D	protein_coding	-	-	2673	2234	745	R/L	cGg/cTg	HGNC:16770	-
15:48843430-48843430	A	missense_variant	MODERATE	SHC4	protein_coding	-	-	2366	1462	488	G/W	Ggg/Tgg	HGNC:16743	NM_203349.4
15:48999919-48999919	A	missense_variant	MODERATE	SECISBP2L	protein_coding	-	-	2316	2182	728	A/S	Gcc/Tcc	HGNC:28997	-
15:49335422-49335422	A	missense_variant	MODERATE	FAM227B	protein_coding	-	-	1537	1346	449	R/M	aGg/aTg	HGNC:26543	NM_152647.3
15:49484358-49484358	A	missense_variant	MODERATE	FGF7	protein_coding	-	-	904	439	147	H/N	Cat/Aat	HGNC:3685	NM_002009.4
15:58611809-58611809	A	missense_variant,splice_region_variant	MODERATE	ADAM10	protein_coding	-	-	1867	1694	565	G/V	gGg/gTg	HGNC:188	NM_001110.4
15:62766394-62766394	C	missense_variant	MODERATE	TLN2	protein_coding	-	-	600	347	116	R/P	cGg/cCg	HGNC:15447	-
15:64136903-64136903	A	missense_variant	MODERATE	SNX1	protein_coding	-	-	1510	1489	497	L/I	Ctt/Att	HGNC:11172	-
15:65729574-65729574	A	missense_variant	MODERATE	DENND4A	protein_coding	-	-	1480	1271	424	R/L	cGg/cTg	HGNC:24321	-
15:74134196-74134196	A	missense_variant	MODERATE	ISLR2	protein_coding	-	-	2211	1442	481	P/Q	cCg/cAg	HGNC:29286	-
15:74450857-74450857	A	missense_variant,splice_region_variant	MODERATE	UBL7	protein_coding	-	-	579	475	159	V/F	Gtt/Ttt	HGNC:28221	-
15:76354041-76354041	T	missense_variant	MODERATE	SCAPER	protein_coding	-	-	4014	3955	1319	P/T	Cct/Act	HGNC:13081	-
15:78962201-78962201	A	missense_variant	MODERATE	RASGRF1	protein_coding	-	-	2591	1413	471	M/I	atG/atT	HGNC:9875	-
15:82659863-82659863	A	missense_variant	MODERATE	AP3B2	protein_coding	-	-	3311	3098	1033	G/V	gGg/gTg	HGNC:567	-
15:89627049-89627049	T	missense_variant	MODERATE	TICRR	protein_coding	-	-	5814	5696	1899	R/L	cGg/cTg	HGNC:28704	NM_152259.4
15:90067673-90067673	T	missense_variant	MODERATE	ZNF710	protein_coding	-	-	855	536	179	R/M	aGg/aTg	HGNC:25352	NM_198526.4
15:91226315-91226315	T	missense_variant	MODERATE	SV2B	protein_coding	-	-	446	52	18	G/C	Ggc/Tgc	HGNC:16874	-
15:92941859-92941859	T	missense_variant	MODERATE	CHD2	protein_coding	-	-	1302	730	244	D/Y	Gat/Tat	HGNC:1917	NM_001271.4
15:100341841-100341841	A	missense_variant	MODERATE	ADAMTS17	protein_coding	-	-	135	59	20	W/L	tGg/tTg	HGNC:17109	NM_139057.4
15:101066201-101066201	A	missense_variant	MODERATE	LRRK1	protein_coding	-	-	5981	5764	1922	P/T	Ccc/Acc	HGNC:18608	NM_024652.6
16:199101-199101	A	missense_variant	MODERATE	LUC7L	protein_coding	-	-	758	648	216	L/F	ttG/ttT	HGNC:6723	NM_201412.3
16:666504-666504	T	missense_variant	MODERATE	WDR90	protein_coding	-	-	4842	4790	1597	G/V	gGg/gTg	HGNC:26960	NM_145294.5
16:2092059-2092059	T	missense_variant	MODERATE	PKD1	protein_coding	-	-	11608	11399	3800	P/Q	cCg/cAg	HGNC:9008	NM_001009944.3
16:4592367-4592367	A	missense_variant,splice_region_variant	MODERATE	C16orf96	protein_coding	-	-	2774	2774	925	P/Q	cCa/cAa	HGNC:40031	-
16:5058508-5058508	T	missense_variant	MODERATE	C16orf89	protein_coding	-	-	814	612	204	F/L	ttC/ttA	HGNC:28687	-
16:10908061-10908061	A	missense_variant	MODERATE	CIITA	protein_coding	-	-	2698	2569	857	Q/K	Caa/Aaa	HGNC:7067	NM_000246.4
16:11435704-11435704	A	missense_variant	MODERATE	AC099489.1	protein_coding	-	-	5433	5363	1788	R/M	aGg/aTg	-	-
16:11691964-11691964	T	missense_variant	MODERATE	TXNDC11	protein_coding	-	-	1353	1226	409	P/Q	cCg/cAg	HGNC:28030	NM_015914.7
16:22152563-22152563	A	missense_variant	MODERATE	VWA3A	protein_coding	-	-	3431	3334	1112	H/N	Cac/Aac	HGNC:27088	NM_173615.5
16:28156246-28156246	A	missense_variant	MODERATE	XPO6	protein_coding	-	-	1522	925	309	G/W	Ggg/Tgg	HGNC:19733	NM_015171.4
16:30739119-30739119	A	missense_variant	MODERATE	SRCAP	protein_coding	-	-	9434	9079	3027	R/S	Cgt/Agt	HGNC:16974	NM_006662.3
16:30739119-30739119	A	missense_variant,NMD_transcript_variant	MODERATE	AC106886.5	nonsense_mediated_decay	-	-	8548	8548	2850	R/S	Cgt/Agt	-	-
16:30767950-30767950	A	missense_variant	MODERATE	RNF40	protein_coding	-	-	1596	1486	496	Q/K	Cag/Aag	HGNC:16867	NM_014771.4
16:30965153-30965153	A	missense_variant	MODERATE	SETD1A	protein_coding	-	-	1637	1411	471	P/T	Cca/Aca	HGNC:29010	NM_014712.3
16:31078543-31078543	T	missense_variant	MODERATE	ZNF646	protein_coding	-	-	2508	2219	740	G/V	gGg/gTg	HGNC:29004	NM_014699.4
16:31477372-31477372	T	missense_variant	MODERATE	TGFB1I1	protein_coding	-	-	1185	1131	377	E/D	gaG/gaT	HGNC:11767	-
16:46680783-46680783	A	missense_variant	MODERATE	VPS35	protein_coding	-	-	439	394	132	D/Y	Gat/Tat	HGNC:13487	NM_018206.6
16:46732349-46732349	A	missense_variant	MODERATE	MYLK3	protein_coding	-	-	1472	1321	441	G/W	Ggg/Tgg	HGNC:29826	NM_182493.3
16:50750111-50750111	T	missense_variant	MODERATE	CYLD	protein_coding	-	-	804	413	138	G/V	gGg/gTg	HGNC:2584	-
16:57458322-57458322	T	missense_variant	MODERATE	COQ9	protein_coding	-	-	710	683	228	W/L	tGg/tTg	HGNC:25302	NM_020312.4
16:57771616-57771616	A	missense_variant	MODERATE	KIFC3	protein_coding	-	-	710	452	151	R/L	cGg/cTg	HGNC:6326	-
16:58560282-58560282	T	missense_variant	MODERATE	CNOT1	protein_coding	-	-	2333	2060	687	P/Q	cCa/cAa	HGNC:7877	NM_016284.5
16:62021272-62021272	A	missense_variant	MODERATE	CDH8	protein_coding	-	-	1087	132	44	L/F	ttG/ttT	HGNC:1767	-
16:67270978-67270978	T	missense_variant	MODERATE	SLC9A5	protein_coding	-	-	2495	2459	820	R/L	cGg/cTg	HGNC:11078	NM_004594.3
16:67657504-67657504	T	missense_variant	MODERATE	CARMIL2	protein_coding	-	-	4397	4294	1432	G/C	Ggc/Tgc	HGNC:27089	NM_001013838.3
16:68174380-68174380	T	missense_variant	MODERATE	NFATC3	protein_coding	-	-	1805	1781	594	R/L	cGg/cTg	HGNC:7777	-
16:69754611-69754611	T	missense_variant	MODERATE	NOB1	protein_coding	-	-	195	179	60	P/Q	cCg/cAg	HGNC:29540	NM_014062.3
16:70474674-70474674	A	missense_variant	MODERATE	FCSK	protein_coding	-	-	2193	2135	712	P/Q	cCg/cAg	HGNC:29500	NM_145059.3
16:70646955-70646955	T	missense_variant	MODERATE	IL34	protein_coding	-	-	391	8	3	R/L	cGg/cTg	HGNC:28529	-
16:70781920-70781920	A	missense_variant	MODERATE	VAC14	protein_coding	-	-	1153	895	299	G/W	Ggg/Tgg	HGNC:25507	NM_018052.5
16:71949952-71949952	T	missense_variant	MODERATE	PKD1L3	protein_coding	-	-	3449	3449	1150	S/Y	tCc/tAc	HGNC:21716	-
16:71999896-71999896	T	missense_variant	MODERATE	PKD1L3	protein_coding	-	-	83	83	28	P/Q	cCa/cAa	HGNC:21716	-
16:72104496-72104496	T	missense_variant	MODERATE	DHX38	protein_coding	-	-	2245	2021	674	R/L	cGg/cTg	HGNC:17211	NM_014003.4
16:75644397-75644397	A	missense_variant	MODERATE	KARS1	protein_coding	-	-	154	32	11	R/M	aGg/aTg	HGNC:6215	-
16:81177974-81177974	A	missense_variant	MODERATE	PKD1L2	protein_coding	-	-	2270	2270	757	R/M	aGg/aTg	HGNC:21715	-
16:83915353-83915353	T	missense_variant	MODERATE	MLYCD	protein_coding	-	-	1376	1346	449	G/V	gGc/gTc	HGNC:7150	NM_012213.3
16:84099070-84099070	T	missense_variant	MODERATE	MBTPS1	protein_coding	-	-	936	404	135	S/Y	tCc/tAc	HGNC:15456	NM_003791.4
16:87644575-87644575	A	missense_variant	MODERATE	JPH3	protein_coding	-	-	1339	700	234	L/M	Ctg/Atg	HGNC:14203	NM_020655.4
16:88804043-88804043	T	missense_variant	MODERATE	CDT1	protein_coding	-	-	255	212	71	R/L	cGg/cTg	HGNC:24576	NM_030928.4
16:89283968-89283968	A	missense_variant	MODERATE	ANKRD11	protein_coding	-	-	3035	2574	858	W/C	tgG/tgT	HGNC:21316	NM_013275.6
17:2991347-2991347	T	missense_variant	MODERATE	RAP1GAP2	protein_coding	-	-	954	864	288	K/N	aaG/aaT	HGNC:29176	NM_015085.5
17:4059265-4059265	A	missense_variant	MODERATE	ZZEF1	protein_coding	-	-	5044	4909	1637	G/C	Ggt/Tgt	HGNC:29027	NM_015113.4
17:4818497-4818497	T	missense_variant	MODERATE	PLD2	protein_coding	-	-	2088	2013	671	Q/H	caG/caT	HGNC:9068	NM_002663.5
17:4981697-4981697	A	missense_variant	MODERATE	CAMTA2	protein_coding	-	-	693	546	182	L/F	ttG/ttT	HGNC:18807	NM_015099.4
17:5533381-5533381	A	missense_variant	MODERATE	NLRP1	protein_coding	-	-	3630	3056	1019	R/M	aGg/aTg	HGNC:14374	-
17:6628675-6628675	T	missense_variant	MODERATE	KIAA0753	protein_coding	-	-	303	160	54	P/T	Cca/Aca	HGNC:29110	NM_014804.3
17:7237395-7237395	T	missense_variant	MODERATE	PHF23	protein_coding	-	-	327	149	50	P/H	cCt/cAt	HGNC:28428	NM_024297.3
17:7285168-7285168	T	missense_variant	MODERATE	SLC2A4	protein_coding	-	-	1318	1101	367	M/I	atG/atT	HGNC:11009	NM_001042.3
17:8039515-8039515	A	missense_variant	MODERATE	ALOX15B	protein_coding	-	-	393	277	93	Q/K	Cag/Aag	HGNC:434	-
17:10392596-10392596	A	missense_variant	MODERATE	MYH8	protein_coding	-	-	5609	5514	1838	E/D	gaG/gaT	HGNC:7578	NM_002472.3
17:10460301-10460301	T	missense_variant	MODERATE	MYH4	protein_coding	-	-	1279	1168	390	L/M	Ctg/Atg	HGNC:7574	NM_017533.2
17:15503150-15503150	A	missense_variant	MODERATE	TVP23C	protein_coding	-	-	641	545	182	G/V	gGg/gTg	HGNC:30453	-
17:15651147-15651147	T	missense_variant	MODERATE	TRIM16	protein_coding	-	-	1020	463	155	Q/K	Cag/Aag	HGNC:17241	-
17:15651147-15651147	T	missense_variant	MODERATE	AC005324.2	protein_coding	-	-	507	463	155	Q/K	Cag/Aag	-	-
17:16025094-16025094	A	missense_variant	MODERATE	TTC19	protein_coding	-	-	779	754	252	Q/K	Cag/Aag	HGNC:26006	NM_017775.4
17:17205890-17205890	A	missense_variant	MODERATE	PLD6	protein_coding	-	-	444	397	133	G/C	Ggc/Tgc	HGNC:30447	NM_178836.4
17:17477245-17477245	T	missense_variant	MODERATE	MED9	protein_coding	-	-	246	204	68	L/F	ttG/ttT	HGNC:25487	NM_018019.3
17:19380786-19380786	T	missense_variant	MODERATE	MAPK7	protein_coding	-	-	528	160	54	N/Y	Aac/Tac	HGNC:6880	-
17:21312254-21312254	A	missense_variant	MODERATE	MAP2K3	protein_coding	-	-	1009	800	267	P/H	cCc/cAc	HGNC:6843	-
17:28628540-28628540	A	missense_variant	MODERATE	KIAA0100	protein_coding	-	-	4281	3890	1297	G/V	gGg/gTg	HGNC:28960	-
17:28687439-28687439	A	missense_variant	MODERATE	SUPT6H	protein_coding	-	-	3143	2974	992	L/M	Ctg/Atg	HGNC:11470	NM_003170.5
17:28693817-28693817	T	missense_variant	MODERATE	SUPT6H	protein_coding	-	-	3924	3755	1252	R/L	cGg/cTg	HGNC:11470	NM_003170.5
17:28700436-28700436	G	missense_variant	MODERATE	SUPT6H	protein_coding	-	-	4899	4730	1577	P/R	cCt/cGt	HGNC:11470	NM_003170.5
17:35168313-35168313	T	missense_variant	MODERATE	UNC45B	protein_coding	-	-	1501	1404	468	Q/H	caG/caT	HGNC:14304	-
17:37542445-37542445	T	missense_variant	MODERATE	SYNRG	protein_coding	-	-	2792	2729	910	P/Q	cCa/cAa	HGNC:557	NM_007247.6
17:39194948-39194948	A	missense_variant	MODERATE	CACNB1	protein_coding	-	-	315	107	36	G/V	gGg/gTg	HGNC:1401	-
17:39410258-39410258	T	missense_variant	MODERATE	MED1	protein_coding	-	-	2164	1963	655	Q/K	Cag/Aag	HGNC:9234	NM_004774.4
17:39745740-39745740	A	missense_variant	MODERATE	GRB7	protein_coding	-	-	1468	1222	408	H/N	Cac/Aac	HGNC:4567	NM_005310.5
17:40444021-40444021	T	missense_variant	MODERATE	IGFBP4	protein_coding	-	-	572	286	96	G/W	Ggg/Tgg	HGNC:5473	NM_001552.3
17:40632204-40632204	A	missense_variant	MODERATE	SMARCE1	protein_coding	-	-	808	705	235	M/I	atG/atT	HGNC:11109	-
17:41308019-41308019	A	missense_variant	MODERATE	KRTAP16-1	protein_coding	-	-	1235	1235	412	R/M	aGg/aTg	HGNC:18916	-
17:41477189-41477189	T	missense_variant	MODERATE	KRT35	protein_coding	-	-	1278	1145	382	P/Q	cCa/cAa	HGNC:6453	-
17:42027623-42027623	T	missense_variant	MODERATE	ZNF385C	protein_coding	-	-	426	286	96	L/I	Ctc/Atc	HGNC:33722	-
17:42851495-42851495	T	missense_variant	MODERATE	AOC3	protein_coding	-	-	297	152	51	W/L	tGg/tTg	HGNC:550	NM_003734.4
17:42970314-42970314	T	missense_variant	MODERATE	PTGES3L-AARSD1	protein_coding	-	-	498	353	118	P/H	cCt/cAt	HGNC:43946	-
17:42970314-42970314	T	missense_variant	MODERATE	PTGES3L	protein_coding	-	-	673	293	98	P/H	cCt/cAt	HGNC:43943	-
17:43953395-43953395	T	missense_variant	MODERATE	PYY	protein_coding	-	-	630	89	30	P/H	cCc/cAc	HGNC:9748	-
17:44773074-44773074	A	missense_variant	MODERATE	ADAM11	protein_coding	-	-	1026	814	272	L/M	Ctg/Atg	HGNC:189	NM_002390.6
17:45971865-45971865	A	missense_variant	MODERATE	MAPT	protein_coding	-	-	290	140	47	P/H	cCc/cAc	HGNC:6893	NM_001377265.1
17:47848347-47848347	T	missense_variant	MODERATE	SP6	protein_coding	-	-	361	83	28	P/H	cCt/cAt	HGNC:14530	-
17:50353680-50353680	T	missense_variant	MODERATE	XYLT2	protein_coding	-	-	201	186	62	K/N	aaG/aaT	HGNC:15517	NM_022167.4
17:60208809-60208809	A	missense_variant	MODERATE	USP32	protein_coding	-	-	2812	2618	873	R/I	aGa/aTa	HGNC:19143	NM_032582.4
17:64492710-64492710	A	missense_variant	MODERATE	POLG2	protein_coding	-	-	838	752	251	W/L	tGg/tTg	HGNC:9180	NM_007215.4
17:74878370-74878370	A	missense_variant	MODERATE	FADS6	protein_coding	-	-	1106	1068	356	M/I	atG/atT	HGNC:30459	NM_178128.6
17:75523748-75523748	T	missense_variant	MODERATE	TSEN54	protein_coding	-	-	1432	1399	467	G/C	Ggc/Tgc	HGNC:27561	NM_207346.3
17:75662888-75662888	T	missense_variant	MODERATE	RECQL5	protein_coding	-	-	487	362	121	P/H	cCc/cAc	HGNC:9950	NM_004259.7
17:76008446-76008446	T	missense_variant	MODERATE	EVPL	protein_coding	-	-	4867	4759	1587	Q/K	Cag/Aag	HGNC:3503	NM_001988.4
17:76014950-76014950	T	missense_variant	MODERATE	EVPL	protein_coding	-	-	2296	2188	730	R/S	Cgc/Agc	HGNC:3503	NM_001988.4
17:76156246-76156246	A	missense_variant	MODERATE	RNF157	protein_coding	-	-	1742	1489	497	G/W	Ggg/Tgg	HGNC:29402	NM_052916.3
17:80221783-80221783	G	missense_variant	MODERATE	SLC26A11	protein_coding	-	-	506	223	75	L/V	Ctc/Gtc	HGNC:14471	NM_001166347.2
17:81811420-81811420	A	missense_variant	MODERATE	GCGR	protein_coding	-	-	794	517	173	R/S	Cgc/Agc	HGNC:4192	NM_000160.5
17:82740812-82740812	A	missense_variant	MODERATE	FN3K	protein_coding	-	-	365	343	115	Q/K	Cag/Aag	HGNC:24822	NM_022158.4
18:697281-697281	A	missense_variant	MODERATE	ENOSF1	protein_coding	-	-	418	412	138	G/C	Ggc/Tgc	HGNC:30365	-
18:13731876-13731876	T	missense_variant	MODERATE	RNMT	protein_coding	-	-	403	359	120	G/V	gGa/gTa	HGNC:10075	-
18:31399345-31399345	A	missense_variant	MODERATE	DSG4	protein_coding	-	-	1214	1079	360	S/Y	tCc/tAc	HGNC:21307	NM_177986.5
18:45934904-45934904	A	missense_variant	MODERATE	EPG5	protein_coding	-	-	2252	2162	721	W/L	tGg/tTg	HGNC:29331	NM_020964.3
18:53397354-53397354	A	missense_variant	MODERATE	DCC	protein_coding	-	-	2666	2666	889	P/Q	cCa/cAa	HGNC:2701	-
18:57602936-57602936	T	missense_variant	MODERATE	NARS1	protein_coding	-	-	1378	1259	420	P/Q	cCa/cAa	HGNC:7643	NM_004539.4
18:58920407-58920407	T	missense_variant	MODERATE	ZNF532	protein_coding	-	-	2896	2120	707	S/I	aGc/aTc	HGNC:30940	-
18:62070459-62070459	T	missense_variant	MODERATE	PIGN	protein_coding	-	-	3028	2720	907	S/Y	tCt/tAt	HGNC:8967	-
18:75201862-75201862	A	missense_variant	MODERATE	ZADH2	protein_coding	-	-	769	688	230	G/C	Ggt/Tgt	HGNC:28697	NM_175907.6
18:79695239-79695239	T	missense_variant	MODERATE	CTDP1	protein_coding	-	-	431	329	110	R/M	aGg/aTg	HGNC:2498	-
19:282755-282755	A	missense_variant	MODERATE	PLPP2	protein_coding	-	-	553	369	123	L/F	ttG/ttT	HGNC:9230	-
19:731095-731095	T	missense_variant,splice_region_variant	MODERATE	PALM	protein_coding	-	-	478	270	90	R/S	agG/agT	HGNC:8594	-
19:1244183-1244183	T	missense_variant,splice_region_variant	MODERATE	ATP5F1D	protein_coding	-	-	482	382	128	G/W	Ggg/Tgg	HGNC:837	NM_001687.5
19:2794818-2794818	T	missense_variant	MODERATE	THOP1	protein_coding	-	-	444	284	95	R/L	cGg/cTg	HGNC:11793	NM_003249.5
19:4697573-4697573	A	missense_variant	MODERATE	DPP9	protein_coding	-	-	1410	1153	385	G/W	Ggg/Tgg	HGNC:18648	NM_139159.5
19:5150374-5150374	T	missense_variant	MODERATE	KDM4B	protein_coding	-	-	3264	3038	1013	G/V	gGg/gTg	HGNC:29136	NM_015015.3
19:7870029-7870029	T	missense_variant	MODERATE	PRR36	protein_coding	-	-	3327	3215	1072	P/H	cCc/cAc	HGNC:26172	NM_001190467.2
19:8365979-8365979	T	missense_variant	MODERATE	ANGPTL4	protein_coding	-	-	511	344	115	R/M	aGg/aTg	HGNC:16039	NM_139314.3
19:10362311-10362311	A	missense_variant	MODERATE	TYK2	protein_coding	-	-	1724	1622	541	G/V	gGg/gTg	HGNC:12440	-
19:11116953-11116953	T	missense_variant	MODERATE	LDLR	protein_coding	-	-	1382	1296	432	E/D	gaG/gaT	HGNC:6547	-
19:12669369-12669369	T	missense_variant	MODERATE	WDR83OS	protein_coding	-	-	35	35	12	P/Q	cCg/cAg	HGNC:30203	-
19:12669369-12669369	T	missense_variant	MODERATE	AC010422.5	protein_coding	-	-	29	29	10	P/Q	cCg/cAg	-	-
19:12755933-12755933	A	missense_variant,splice_region_variant	MODERATE	BEST2	protein_coding	-	-	946	946	316	Q/K	Cag/Aag	HGNC:17107	-
19:12939148-12939148	A	missense_variant	MODERATE	CALR	protein_coding	-	-	177	106	36	R/S	Cgc/Agc	HGNC:1455	NM_004343.4
19:13959460-13959460	T	missense_variant	MODERATE	DCAF15	protein_coding	-	-	1221	1200	400	E/D	gaG/gaT	HGNC:25095	-
19:15361743-15361743	T	missense_variant	MODERATE	AKAP8	protein_coding	-	-	1438	1382	461	P/Q	cCa/cAa	HGNC:378	NM_005858.4
19:16659421-16659421	A	missense_variant	MODERATE	SMIM7	protein_coding	-	-	127	95	32	G/V	gGg/gTg	HGNC:28419	-
19:16659421-16659421	A	missense_variant,NMD_transcript_variant	MODERATE	AC008764.4	nonsense_mediated_decay	-	-	89	89	30	G/V	gGg/gTg	-	-
19:17195143-17195143	A	missense_variant	MODERATE	MYO9B	protein_coding	-	-	3778	3716	1239	P/H	cCc/cAc	HGNC:7609	-
19:18122690-18122690	T	missense_variant	MODERATE	MAST3	protein_coding	-	-	251	251	84	W/L	tGg/tTg	HGNC:19036	-
19:18220434-18220434	T	missense_variant	MODERATE	PDE4C	protein_coding	-	-	641	581	194	R/Q	cGg/cAg	HGNC:8782	-
19:18220434-18220434	T	missense_variant	MODERATE	AC008397.2	protein_coding	-	-	1549	677	226	R/Q	cGg/cAg	-	-
19:19642571-19642571	A	missense_variant	MODERATE	GMIP	protein_coding	-	-	196	68	23	R/L	cGg/cTg	HGNC:24852	NM_016573.4
19:19934594-19934594	A	missense_variant	MODERATE	ZNF93	protein_coding	-	-	1782	1639	547	H/N	Cac/Aac	HGNC:13169	NM_031218.4
19:20118073-20118073	A	missense_variant	MODERATE	ZNF90	protein_coding	-	-	652	519	173	F/L	ttC/ttA	HGNC:13165	NM_007138.2
19:22663933-22663933	T	missense_variant	MODERATE	ZNF492	protein_coding	-	-	508	264	88	M/I	atG/atT	HGNC:23707	NM_020855.3
19:33002986-33002986	T	missense_variant	MODERATE	RHPN2	protein_coding	-	-	811	775	259	L/M	Ctg/Atg	HGNC:19974	NM_033103.5
19:34438748-34438748	T	missense_variant	MODERATE	UBA2	protein_coding	-	-	615	563	188	W/L	tGg/tTg	HGNC:30661	NM_005499.3
19:34493564-34493564	T	missense_variant	MODERATE	WTIP	protein_coding	-	-	1190	973	325	G/W	Ggg/Tgg	HGNC:20964	NM_001080436.2
19:35721635-35721635	A	missense_variant	MODERATE	KMT2B	protein_coding	-	-	2304	2288	763	P/Q	cCg/cAg	HGNC:15840	NM_014727.3
19:35842163-35842163	A	missense_variant	MODERATE	NPHS1	protein_coding	-	-	2625	2624	875	W/L	tGg/tTg	HGNC:7908	-
19:36546988-36546988	T	missense_variant	MODERATE	ZNF529	protein_coding	-	-	1866	1255	419	H/N	Cat/Aat	HGNC:29328	-
19:37699386-37699386	A	missense_variant	MODERATE	ZNF607	protein_coding	-	-	1312	745	249	G/C	Ggt/Tgt	HGNC:28192	NM_032689.5
19:38309634-38309634	A	missense_variant	MODERATE	YIF1B	protein_coding	-	-	87	23	8	R/L	cGg/cTg	HGNC:30511	-
19:38838934-38838934	T	missense_variant	MODERATE	HNRNPL	protein_coding	-	-	1335	1315	439	L/I	Ctc/Atc	HGNC:5045	NM_001533.3
19:38838934-38838934	T	missense_variant	MODERATE	AC008982.1	protein_coding	-	-	165	166	56	L/I	Ctc/Atc	-	-
19:39902257-39902257	G	missense_variant	MODERATE	FCGBP	protein_coding	-	-	4579	4571	1524	N/T	aAt/aCt	HGNC:13572	-
19:41422982-41422982	A	missense_variant	MODERATE	BCKDHA	protein_coding	-	-	994	989	330	P/H	cCc/cAc	HGNC:986	-
19:41892632-41892632	T	missense_variant	MODERATE	ARHGEF1	protein_coding	-	-	462	442	148	D/Y	Gat/Tat	HGNC:681	-
19:42056799-42056799	A	missense_variant	MODERATE	GRIK5	protein_coding	-	-	766	766	256	G/C	Ggt/Tgt	HGNC:4583	-
19:42336321-42336321	T	missense_variant	MODERATE	MEGF8	protein_coding	-	-	1828	1219	407	G/C	Ggt/Tgt	HGNC:3233	NM_001271938.2
19:42407174-42407174	A	missense_variant,splice_region_variant	MODERATE	LIPE	protein_coding	-	-	2376	2137	713	G/C	Ggc/Tgc	HGNC:6621	NM_005357.4
19:43913668-43913668	A	missense_variant	MODERATE	ZNF45	protein_coding	-	-	2882	1768	590	G/C	Ggt/Tgt	HGNC:13111	NM_003425.4
19:44107881-44107881	T	missense_variant	MODERATE	ZNF224	protein_coding	-	-	1975	1721	574	G/V	gGg/gTg	HGNC:13017	-
19:45754622-45754622	A	missense_variant	MODERATE	MEIOSIN	protein_coding	-	-	928	700	234	P/T	Ccg/Acg	HGNC:44318	NM_001310124.2
19:48034296-48034296	A	missense_variant	MODERATE	CABP5	protein_coding	-	-	572	415	139	G/W	Ggg/Tgg	HGNC:13714	NM_019855.5
19:48464238-48464238	T	missense_variant	MODERATE	KCNJ14	protein_coding	-	-	1112	772	258	G/C	Ggc/Tgc	HGNC:6260	NM_013348.4
19:49058237-49058237	T	missense_variant,NMD_transcript_variant	MODERATE	AC008687.8	nonsense_mediated_decay	-	-	615	353	118	P/H	cCc/cAc	-	-
19:49134133-49134133	A	missense_variant	MODERATE	PPFIA3	protein_coding	-	-	1539	1345	449	L/I	Ctc/Atc	HGNC:9247	NM_003660.4
19:49556960-49556960	T	missense_variant	MODERATE	NOSIP	protein_coding	-	-	506	461	154	P/Q	cCa/cAa	HGNC:17946	-
19:50878464-50878464	A	missense_variant	MODERATE	KLK2	protein_coding	-	-	726	691	231	P/T	Cct/Act	HGNC:6363	NM_005551.5
19:51006506-51006506	A	missense_variant,NMD_transcript_variant	MODERATE	AC011473.4	nonsense_mediated_decay	-	-	452	418	140	G/C	Ggc/Tgc	-	-
19:51006506-51006506	A	missense_variant	MODERATE	KLK9	protein_coding	-	-	463	418	140	G/C	Ggc/Tgc	HGNC:6370	NM_012315.2
19:51944547-51944547	A	missense_variant	MODERATE	ZNF613	protein_coding	-	-	1091	664	222	H/N	Cat/Aat	HGNC:25827	NM_001031721.4
19:52365701-52365701	T	missense_variant	MODERATE	ZNF610	protein_coding	-	-	729	323	108	R/M	aGg/aTg	HGNC:26687	-
19:54108445-54108445	T	missense_variant	MODERATE	NDUFA3	protein_coding	-	-	179	169	57	G/W	Ggg/Tgg	HGNC:7686	-
19:55245534-55245534	T	missense_variant	MODERATE	PPP6R1	protein_coding	-	-	961	372	124	F/L	ttC/ttA	HGNC:29195	NM_014931.4
19:55346266-55346266	T	missense_variant	MODERATE	KMT5C	protein_coding	-	-	849	624	208	E/D	gaG/gaT	HGNC:28405	NM_032701.4
19:56816682-56816682	A	missense_variant	MODERATE	PEG3	protein_coding	-	-	2154	1760	587	G/V	gGg/gTg	HGNC:8826	NM_006210.3
2:1903098-1903098	T	missense_variant	MODERATE	MYT1L	protein_coding	-	-	2825	2008	670	P/T	Ccc/Acc	HGNC:7623	-
2:6895938-6895938	T	missense_variant	MODERATE	RSAD2	protein_coding	-	-	1106	1082	361	W/L	tGg/tTg	HGNC:30908	NM_080657.5
2:10684567-10684567	A	missense_variant,splice_region_variant	MODERATE	NOL10	protein_coding	-	-	223	112	38	D/Y	Gat/Tat	HGNC:25862	-
2:10912455-10912455	A	missense_variant	MODERATE	KCNF1	protein_coding	-	-	522	29	10	P/Q	cCg/cAg	HGNC:6246	NM_002236.5
2:19989242-19989242	A	missense_variant	MODERATE	WDR35	protein_coding	-	-	155	65	22	W/L	tGg/tTg	HGNC:29250	NM_020779.4
2:20290753-20290753	T	missense_variant	MODERATE	PUM2	protein_coding	-	-	1213	1190	397	P/H	cCc/cAc	HGNC:14958	-
2:20685547-20685547	A	missense_variant,splice_region_variant	MODERATE	LDAH	protein_coding	-	-	1165	1085	362	W/L	tGg/tTg	HGNC:26145	-
2:26236929-26236929	A	missense_variant	MODERATE	HADHA	protein_coding	-	-	276	240	80	W/C	tgG/tgT	HGNC:4801	NM_000182.5
2:26942698-26942698	A	missense_variant	MODERATE	DPYSL5	protein_coding	-	-	1515	1388	463	P/H	cCc/cAc	HGNC:20637	NM_020134.4
2:27369507-27369507	A	missense_variant	MODERATE	EIF2B4	protein_coding	-	-	142	118	40	R/W	Cgg/Tgg	HGNC:3260	NM_001034116.2
2:27471067-27471067	T	missense_variant	MODERATE	IFT172	protein_coding	-	-	1643	1553	518	S/Y	tCt/tAt	HGNC:30391	NM_015662.3
2:27577582-27577582	A	missense_variant	MODERATE	C2orf16	protein_coding	-	-	1061	1010	337	P/Q	cCa/cAa	HGNC:25275	-
2:31529419-31529419	A	missense_variant	MODERATE	SRD5A2	protein_coding	-	-	624	586	196	G/C	Ggt/Tgt	HGNC:11285	NM_000348.4
2:33585516-33585516	T	missense_variant	MODERATE	FAM98A	protein_coding	-	-	972	902	301	P/H	cCt/cAt	HGNC:24520	-
2:38569133-38569133	A	missense_variant,splice_region_variant	MODERATE	HNRNPLL	protein_coding	-	-	1570	1401	467	K/N	aaG/aaT	HGNC:25127	-
2:55299839-55299839	A	missense_variant,splice_region_variant	MODERATE	CCDC88A	protein_coding	-	-	5550	4741	1581	A/S	Gca/Tca	HGNC:25523	-
2:58131896-58131896	T	missense_variant	MODERATE	VRK2	protein_coding	-	-	833	765	255	K/N	aaG/aaT	HGNC:12719	NM_006296.7
2:68655067-68655067	A	missense_variant	MODERATE	PROKR1	protein_coding	-	-	1103	673	225	Q/K	Cag/Aag	HGNC:4524	NM_138964.4
2:68655067-68655067	A	missense_variant	MODERATE	APLF	protein_coding	-	-	673	673	225	Q/K	Cag/Aag	HGNC:28724	-
2:70672879-70672879	A	missense_variant,splice_region_variant	MODERATE	ADD2	protein_coding	-	-	2337	1869	623	E/D	gaG/gaT	HGNC:244	NM_001617.4
2:74208680-74208680	A	missense_variant	MODERATE	MTHFD2	protein_coding	-	-	548	521	174	P/Q	cCg/cAg	HGNC:7434	NM_006636.4
2:74607191-74607191	A	missense_variant	MODERATE	M1AP	protein_coding	-	-	576	459	153	E/D	gaG/gaT	HGNC:25183	-
2:84839247-84839247	A	missense_variant	MODERATE	TRABD2A	protein_coding	-	-	952	746	249	R/L	cGg/cTg	HGNC:27013	-
2:86338059-86338059	T	missense_variant	MODERATE	REEP1	protein_coding	-	-	25	18	6	S/R	agC/agA	HGNC:25786	-
2:86477970-86477970	T	missense_variant	MODERATE	KDM3A	protein_coding	-	-	2137	2033	678	R/L	cGg/cTg	HGNC:20815	NM_018433.6
2:86773391-86773391	T	missense_variant	MODERATE	RMND5A	protein_coding	-	-	1533	1156	386	A/S	Gcc/Tcc	HGNC:25850	NM_022780.4
2:95181164-95181164	T	missense_variant	MODERATE	ZNF2	protein_coding	-	-	458	375	125	R/S	agG/agT	HGNC:12991	-
2:96295613-96295613	T	missense_variant	MODERATE	SNRNP200	protein_coding	-	-	1826	1717	573	H/N	Cac/Aac	HGNC:30859	NM_014014.5
2:96684441-96684441	T	missense_variant	MODERATE	FER1L5	protein_coding	-	-	1769	1769	590	R/L	cGg/cTg	HGNC:19044	-
2:97164440-97164440	T	missense_variant	MODERATE	ANKRD36	protein_coding	-	-	2089	1502	501	G/V	gGa/gTa	HGNC:24079	NM_001354587.1
2:101050501-101050501	A	missense_variant	MODERATE	TBC1D8	protein_coding	-	-	727	727	243	V/F	Gtc/Ttc	HGNC:17791	-
2:102026253-102026253	T	missense_variant,splice_region_variant	MODERATE	IL1R2	protein_coding	-	-	1143	1030	344	A/S	Gcc/Tcc	HGNC:5994	NM_004633.4
2:108753004-108753004	T	missense_variant	MODERATE	RANBP2	protein_coding	-	-	1887	1762	588	G/C	Ggt/Tgt	HGNC:9848	NM_006267.5
2:108910904-108910904	T	missense_variant	MODERATE	EDAR	protein_coding	-	-	1129	698	233	P/Q	cCg/cAg	HGNC:2895	-
2:126899117-126899117	T	missense_variant,splice_region_variant	MODERATE	TEX51	protein_coding	-	-	222	199	67	D/Y	Gat/Tat	HGNC:52387	-
2:127505206-127505206	T	missense_variant	MODERATE	IWS1	protein_coding	-	-	978	697	233	Q/K	Cag/Aag	HGNC:25467	NM_017969.3
2:127650052-127650052	A	missense_variant	MODERATE	GPR17	protein_coding	-	-	115	41	14	P/Q	cCa/cAa	HGNC:4471	-
2:132417495-132417495	T	missense_variant	MODERATE	GPR39	protein_coding	-	-	691	453	151	Q/H	caG/caT	HGNC:4496	NM_001508.3
2:135809552-135809552	A	missense_variant	MODERATE	LCT	protein_coding	-	-	2810	2795	932	W/L	tGg/tTg	HGNC:6530	NM_002299.4
2:152672978-152672978	A	missense_variant,splice_region_variant	MODERATE	PRPF40A	protein_coding	-	-	1747	1397	466	S/I	aGt/aTt	HGNC:16463	-
2:159178842-159178842	A	missense_variant	MODERATE	TANC1	protein_coding	-	-	2457	2189	730	P/H	cCc/cAc	HGNC:29364	NM_033394.3
2:159729134-159729134	A	missense_variant	MODERATE	MARCHF7	protein_coding	-	-	234	112	38	H/N	Cac/Aac	HGNC:17393	-
2:159886467-159886467	A	missense_variant	MODERATE	LY75	protein_coding	-	-	940	866	289	W/L	tGg/tTg	HGNC:6729	NM_002349.4
2:159886467-159886467	A	missense_variant	MODERATE	LY75-CD302	protein_coding	-	-	894	866	289	W/L	tGg/tTg	HGNC:38828	-
2:167870013-167870013	T	missense_variant	MODERATE	B3GALT1	protein_coding	-	-	1066	974	325	R/I	aGa/aTa	HGNC:916	-
2:169571997-169571997	A	missense_variant	MODERATE	FASTKD1	protein_coding	-	-	372	33	11	L/F	ttG/ttT	HGNC:26150	NM_024622.6
2:173048640-173048640	T	missense_variant	MODERATE	RAPGEF4	protein_coding	-	-	3033	2894	965	R/M	aGg/aTg	HGNC:16626	NM_007023.4
2:174567937-174567937	A	missense_variant	MODERATE	WIPF1	protein_coding	-	-	1430	1266	422	R/S	agG/agT	HGNC:12736	-
2:176296907-176296907	T	missense_variant,splice_region_variant	MODERATE	MTX2	protein_coding	-	-	276	88	30	G/W	Ggg/Tgg	HGNC:7506	NM_006554.5
2:178588054-178588054	A	missense_variant	MODERATE	TTN	protein_coding	-	-	36734	36734	12245	R/L	cGg/cTg	HGNC:12403	-
2:178608010-178608010	T	missense_variant	MODERATE	TTN	protein_coding	-	-	26158	26158	8720	P/T	Cca/Aca	HGNC:12403	-
2:178619699-178619699	A	missense_variant	MODERATE	TTN	protein_coding	-	-	19999	19999	6667	D/Y	Gat/Tat	HGNC:12403	-
2:178636529-178636529	A	missense_variant	MODERATE	TTN	protein_coding	-	-	14579	14579	4860	R/M	aGg/aTg	HGNC:12403	-
2:178680284-178680284	T	missense_variant	MODERATE	TTN	protein_coding	-	-	29879	29656	9886	P/T	Cct/Act	HGNC:12403	-
2:178739270-178739270	A	missense_variant	MODERATE	TTN	protein_coding	-	-	13450	13450	4484	D/Y	Gat/Tat	HGNC:12403	-
2:179950548-179950548	A	missense_variant	MODERATE	CWC22	protein_coding	-	-	2648	2104	702	D/Y	Gac/Tac	HGNC:29322	NM_020943.3
2:182728603-182728603	T	missense_variant	MODERATE	DNAJC10	protein_coding	-	-	876	446	149	W/L	tGg/tTg	HGNC:24637	NM_018981.4
2:185797334-185797334	A	missense_variant	MODERATE	FSIP2	protein_coding	-	-	10289	10198	3400	L/I	Ctt/Att	HGNC:21675	NM_173651.4
2:190436635-190436635	T	missense_variant	MODERATE	MFSD6	protein_coding	-	-	741	606	202	L/F	ttG/ttT	HGNC:24711	-
2:191385964-191385964	T	missense_variant	MODERATE	MYO1B	protein_coding	-	-	1527	1434	478	K/N	aaG/aaT	HGNC:7596	-
2:195777829-195777829	A	missense_variant	MODERATE	DNAH7	protein_coding	-	-	11161	11035	3679	G/C	Ggc/Tgc	HGNC:18661	NM_018897.3
2:195796576-195796576	A	missense_variant,splice_region_variant	MODERATE	DNAH7	protein_coding	-	-	10641	10515	3505	E/D	gaG/gaT	HGNC:18661	NM_018897.3
2:196807615-196807615	A	missense_variant	MODERATE	C2orf66	protein_coding	-	-	150	131	44	R/I	aGa/aTa	HGNC:33809	NM_213608.3
2:197089950-197089950	A	missense_variant,splice_region_variant	MODERATE	ANKRD44	protein_coding	-	-	1359	1183	395	G/C	Ggc/Tgc	HGNC:25259	NM_001195144.2
2:201729117-201729117	A	missense_variant	MODERATE	ALS2	protein_coding	-	-	2764	2647	883	G/C	Ggc/Tgc	HGNC:443	NM_020919.4
2:202467671-202467671	A	missense_variant	MODERATE	BMPR2	protein_coding	-	-	441	400	134	P/T	Cct/Act	HGNC:1078	-
2:209973133-209973133	A	missense_variant	MODERATE	UNC80	protein_coding	-	-	8271	8237	2746	P/Q	cCg/cAg	HGNC:26582	-
2:218534680-218534680	T	missense_variant	MODERATE	USP37	protein_coding	-	-	1110	707	236	S/Y	tCc/tAc	HGNC:20063	NM_020935.3
2:218618798-218618798	T	missense_variant	MODERATE	PLCD4	protein_coding	-	-	586	401	134	R/L	cGc/cTc	HGNC:9062	-
2:219221165-219221165	T	missense_variant	MODERATE	ATG9A	protein_coding	-	-	2466	2283	761	S/R	agC/agA	HGNC:22408	NM_001077198.3
2:219221165-219221165	T	missense_variant,NMD_transcript_variant	MODERATE	AC068946.2	nonsense_mediated_decay	-	-	529	531	177	S/R	agC/agA	-	-
2:219632317-219632317	T	missense_variant	MODERATE	SLC4A3	protein_coding	-	-	1311	1097	366	R/L	cGg/cTg	HGNC:11029	-
2:219633279-219633279	A	missense_variant	MODERATE	SLC4A3	protein_coding	-	-	1578	1364	455	P/H	cCc/cAc	HGNC:11029	-
2:222232140-222232140	T	missense_variant	MODERATE	PAX3	protein_coding	-	-	774	730	244	P/T	Cct/Act	HGNC:8617	-
2:224401057-224401057	A	missense_variant	MODERATE	FAM124B	protein_coding	-	-	1029	712	238	G/C	Ggc/Tgc	HGNC:26224	-
2:227293191-227293191	T	missense_variant,splice_region_variant	MODERATE	COL4A3	protein_coding	-	-	3314	3211	1071	G/W	Ggg/Tgg	HGNC:2204	NM_000091.5
2:227889965-227889965	T	missense_variant	MODERATE	DAW1	protein_coding	-	-	282	223	75	G/C	Ggc/Tgc	HGNC:26383	NM_178821.3
2:229418154-229418154	A	missense_variant	MODERATE	DNER	protein_coding	-	-	1695	1563	521	R/S	agG/agT	HGNC:24456	NM_139072.4
2:231239991-231239991	A	missense_variant	MODERATE	ARMC9	protein_coding	-	-	1023	829	277	Q/K	Cag/Aag	HGNC:20730	-
2:231593649-231593649	T	missense_variant	MODERATE	TEX44	protein_coding	-	-	786	698	233	W/L	tGg/tTg	HGNC:28563	NM_152614.3
2:233637329-233637329	T	missense_variant	MODERATE	UGT1A10	protein_coding	-	-	876	807	269	M/I	atG/atT	HGNC:12531	-
2:233682565-233682565	A	missense_variant	MODERATE	UGT1A7	protein_coding	-	-	628	628	210	H/N	Cac/Aac	HGNC:12539	-
2:236338250-236338250	T	missense_variant	MODERATE	IQCA1	protein_coding	-	-	2234	1966	656	Q/K	Cag/Aag	HGNC:26195	-
2:240021412-240021412	A	missense_variant,splice_region_variant	MODERATE	NDUFA10	protein_coding	-	-	286	245	82	G/V	gGc/gTc	HGNC:7684	NM_004544.4
2:240523977-240523977	A	missense_variant	MODERATE	ANKMY1	protein_coding	-	-	1688	1473	491	Q/H	caG/caT	HGNC:20987	-
2:240719922-240719922	T	missense_variant	MODERATE	KIF1A	protein_coding	-	-	4752	4594	1532	P/T	Ccg/Acg	HGNC:888	-
20:1319606-1319606	T	missense_variant,NMD_transcript_variant	MODERATE	AL136531.2	nonsense_mediated_decay	-	-	429	331	111	H/N	Cat/Aat	-	-
20:14327211-14327211	T	missense_variant	MODERATE	FLRT3	protein_coding	-	-	751	296	99	P/H	cCt/cAt	HGNC:3762	NM_198391.3
20:23568273-23568273	T	missense_variant	MODERATE	CST9L	protein_coding	-	-	212	178	60	Q/K	Caa/Aaa	HGNC:16233	NM_080610.3
20:23825293-23825293	C	missense_variant	MODERATE	CST2	protein_coding	-	-	328	259	87	I/V	Ata/Gta	HGNC:2474	NM_001322.3
20:25458384-25458384	A	missense_variant,splice_region_variant	MODERATE	NINL	protein_coding	-	-	3930	3842	1281	R/L	cGg/cTg	HGNC:29163	NM_025176.6
20:44510014-44510014	A	missense_variant	MODERATE	SERINC3	protein_coding	-	-	624	490	164	G/C	Ggc/Tgc	HGNC:11699	-
20:50876500-50876500	T	missense_variant	MODERATE	BCAS4	protein_coding	-	-	701	601	201	G/C	Ggt/Tgt	HGNC:14367	-
20:62324470-62324470	T	missense_variant	MODERATE	LAMA5	protein_coding	-	-	5681	5614	1872	R/S	Cgc/Agc	HGNC:6485	NM_005560.6
20:62328271-62328271	T	missense_variant	MODERATE	LAMA5	protein_coding	-	-	4689	4622	1541	P/H	cCt/cAt	HGNC:6485	NM_005560.6
21:18257055-18257055	T	missense_variant	MODERATE	CHODL	protein_coding	-	-	866	475	159	G/C	Ggt/Tgt	HGNC:17807	NM_024944.3
21:29006494-29006494	A	missense_variant	MODERATE	RWDD2B	protein_coding	-	-	955	883	295	G/C	Ggt/Tgt	HGNC:1302	NM_016940.3
21:30289192-30289192	A	missense_variant	MODERATE	KRTAP25-1	protein_coding	-	-	323	299	100	R/I	aGa/aTa	HGNC:34003	NM_001128598.1
21:36233019-36233019	A	missense_variant	MODERATE	DOP1B	protein_coding	-	-	2651	2566	856	P/T	Cct/Act	HGNC:1291	-
21:36237400-36237400	A	missense_variant	MODERATE	DOP1B	protein_coding	-	-	2846	2761	921	L/M	Ctg/Atg	HGNC:1291	-
21:36461444-36461444	A	missense_variant	MODERATE	CLDN14	protein_coding	-	-	630	252	84	M/I	atG/atT	HGNC:2035	-
21:37147518-37147518	A	missense_variant	MODERATE	TTC3	protein_coding	-	-	3399	1931	644	P/H	cCt/cAt	HGNC:12393	-
21:37151894-37151894	A	missense_variant,splice_region_variant	MODERATE	TTC3	protein_coding	-	-	3746	2278	760	L/I	Cta/Ata	HGNC:12393	-
21:42285955-42285955	T	missense_variant	MODERATE	ABCG1	protein_coding	-	-	1118	967	323	G/C	Ggt/Tgt	HGNC:73	-
21:45175933-45175933	A	missense_variant	MODERATE	ADARB1	protein_coding	-	-	665	232	78	L/I	Ctc/Atc	HGNC:226	NM_001112.4
21:45265625-45265625	A	missense_variant	MODERATE	POFUT2	protein_coding	-	-	1171	1147	383	G/C	Ggc/Tgc	HGNC:14683	NM_133635.6
22:18088019-18088019	A	missense_variant	MODERATE	PEX26	protein_coding	-	-	1068	862	288	R/S	Cgc/Agc	HGNC:22965	-
22:19177837-19177837	T	missense_variant	MODERATE	SLC25A1	protein_coding	-	-	394	331	111	H/N	Cac/Aac	HGNC:10979	NM_005984.5
22:20090020-20090020	T	missense_variant	MODERATE	DGCR8	protein_coding	-	-	1488	1068	356	K/N	aaG/aaT	HGNC:2847	NM_022720.7
22:28099037-28099037	A	missense_variant	MODERATE	TTC28	protein_coding	-	-	3567	3425	1142	R/M	aGg/aTg	HGNC:29179	-
22:31557059-31557059	T	missense_variant,splice_region_variant	MODERATE	SFI1	protein_coding	-	-	794	662	221	R/L	cGg/cTg	HGNC:29064	NM_001007467.3
22:31873265-31873265	A	missense_variant	MODERATE	DEPDC5	protein_coding	-	-	3556	3496	1166	L/M	Ctg/Atg	HGNC:18423	-
22:35421399-35421399	T	missense_variant	MODERATE	MCM5	protein_coding	-	-	1991	1914	638	E/D	gaG/gaT	HGNC:6948	NM_006739.4
22:38639667-38639667	T	missense_variant	MODERATE	FAM227A	protein_coding	-	-	561	283	95	P/T	Cca/Aca	HGNC:44197	-
22:41137761-41137761	T	missense_variant	MODERATE	EP300	protein_coding	-	-	2144	1731	577	Q/H	caG/caT	HGNC:3373	NM_001429.4
22:41150161-41150161	A	missense_variant	MODERATE	EP300	protein_coding	-	-	3193	2780	927	P/Q	cCa/cAa	HGNC:3373	NM_001429.4
22:41754024-41754024	T	missense_variant	MODERATE	MEI1	protein_coding	-	-	1965	1929	643	K/N	aaG/aaT	HGNC:28613	NM_152513.4
22:43162968-43162968	T	missense_variant	MODERATE	TSPO	protein_coding	-	-	713	487	163	G/W	Ggg/Tgg	HGNC:1158	-
22:50626241-50626241	A	missense_variant	MODERATE	ARSA	protein_coding	-	-	1265	892	298	G/C	Ggt/Tgt	HGNC:713	NM_000487.6
3:7578492-7578492	A	missense_variant	MODERATE	GRM7	protein_coding	-	-	1860	1586	529	P/Q	cCa/cAa	HGNC:4599	NM_000844.4
3:9947827-9947827	T	missense_variant	MODERATE	PRRT3	protein_coding	-	-	1490	1346	449	P/H	cCc/cAc	HGNC:26591	NM_207351.5
3:10043066-10043066	T	missense_variant	MODERATE	FANCD2	protein_coding	-	-	998	905	302	R/L	cGg/cTg	HGNC:3585	-
3:10142131-10142131	A	missense_variant	MODERATE	VHL	protein_coding	-	-	354	284	95	P/Q	cCg/cAg	HGNC:12687	NM_000551.4
3:14148692-14148692	T	missense_variant	MODERATE	XPC	protein_coding	-	-	2323	2290	764	P/T	Ccc/Acc	HGNC:12816	NM_004628.5
3:20171205-20171205	T	missense_variant	MODERATE	SGO1	protein_coding	-	-	1450	1310	437	P/H	cCt/cAt	HGNC:25088	-
3:21437201-21437201	A	missense_variant,splice_region_variant	MODERATE	ZNF385D	protein_coding	-	-	736	442	148	G/C	Ggt/Tgt	HGNC:26191	NM_024697.3
3:30778243-30778243	A	missense_variant	MODERATE	GADL1	protein_coding	-	-	1479	1328	443	W/L	tGg/tTg	HGNC:27949	-
3:32449475-32449475	T	missense_variant	MODERATE	CMTM7	protein_coding	-	-	409	355	119	G/C	Ggt/Tgt	HGNC:19178	NM_138410.4
3:33132579-33132579	A	missense_variant	MODERATE	CRTAP	protein_coding	-	-	1011	947	316	P/H	cCc/cAc	HGNC:2379	NM_006371.5
3:36831451-36831451	T	missense_variant	MODERATE	TRANK1	protein_coding	-	-	8248	8000	2667	S/Y	tCc/tAc	HGNC:29011	-
3:38088330-38088330	A	missense_variant	MODERATE	DLEC1	protein_coding	-	-	1625	1607	536	P/H	cCt/cAt	HGNC:2899	NM_007335.4
3:38266188-38266188	A	missense_variant	MODERATE	SLC22A13	protein_coding	-	-	377	328	110	D/N	Gat/Aat	HGNC:8494	NM_004256.4
3:38395563-38395563	T	missense_variant,splice_region_variant	MODERATE	XYLB	protein_coding	-	-	1434	1350	450	Q/H	caG/caT	HGNC:12839	NM_005108.4
3:38554466-38554466	A	missense_variant	MODERATE	SCN5A	protein_coding	-	-	4835	4626	1542	M/I	atG/atT	HGNC:10593	-
3:39121139-39121139	T	missense_variant	MODERATE	TTC21A	protein_coding	-	-	1201	1067	356	W/L	tGg/tTg	HGNC:30761	-
3:40415860-40415860	T	missense_variant	MODERATE	ENTPD3	protein_coding	-	-	708	618	206	W/C	tgG/tgT	HGNC:3365	NM_001248.4
3:41233608-41233608	T	missense_variant	MODERATE	CTNNB1	protein_coding	-	-	1479	1265	422	G/V	gGa/gTa	HGNC:2514	NM_001904.4
3:41717788-41717788	T	missense_variant	MODERATE	ULK4	protein_coding	-	-	2531	2395	799	L/M	Ctg/Atg	HGNC:15784	NM_017886.4
3:46579303-46579303	A	missense_variant	MODERATE	TDGF1	protein_coding	-	-	342	160	54	Q/K	Cag/Aag	HGNC:11701	NM_003212.4
3:47084219-47084219	T	missense_variant	MODERATE	SETD2	protein_coding	-	-	5750	5561	1854	P/Q	cCa/cAa	HGNC:18420	NM_014159.7
3:48422868-48422868	T	missense_variant	MODERATE	PLXNB1	protein_coding	-	-	1325	1187	396	P/Q	cCa/cAa	HGNC:9103	NM_001130082.3
3:48572870-48572870	A	missense_variant	MODERATE	COL7A1	protein_coding	-	-	6931	6823	2275	G/C	Ggt/Tgt	HGNC:2214	-
3:48591678-48591678	T	missense_variant	MODERATE	COL7A1	protein_coding	-	-	1610	1502	501	P/H	cCc/cAc	HGNC:2214	-
3:48662423-48662423	A	missense_variant	MODERATE	CELSR3	protein_coding	-	-	464	212	71	R/L	cGg/cTg	HGNC:3230	NM_001407.3
3:48990837-48990837	T	missense_variant	MODERATE	P4HTM	protein_coding	-	-	727	359	120	G/V	gGg/gTg	HGNC:28858	-
3:49661419-49661419	T	missense_variant	MODERATE	BSN	protein_coding	-	-	9700	9574	3192	G/C	Ggc/Tgc	HGNC:1117	NM_003458.4
3:49722254-49722254	A	missense_variant	MODERATE	GMPPB	protein_coding	-	-	970	745	249	G/C	Ggc/Tgc	HGNC:22932	-
3:49795667-49795667	T	missense_variant	MODERATE	CDHR4	protein_coding	-	-	869	808	270	L/M	Ctg/Atg	HGNC:34527	NM_001007540.4
3:51392760-51392760	T	missense_variant	MODERATE	RBM15B	protein_coding	-	-	1476	1361	454	S/I	aGc/aTc	HGNC:24303	NM_013286.5
3:63831689-63831689	A	missense_variant	MODERATE	C3orf49	protein_coding	-	-	867	694	232	L/I	Ctc/Atc	HGNC:25190	NM_001355236.2
3:97864447-97864447	T	missense_variant	MODERATE	CRYBG3	protein_coding	-	-	643	447	149	Q/H	caG/caT	HGNC:34427	NM_153605.4
3:108959046-108959046	T	missense_variant	MODERATE	MORC1	protein_coding	-	-	2949	2874	958	F/L	ttC/ttA	HGNC:7198	NM_014429.4
3:111885534-111885534	A	missense_variant	MODERATE	PHLDB2	protein_coding	-	-	1600	1457	486	A/D	gCt/gAt	HGNC:29573	-
3:112827235-112827235	T	missense_variant	MODERATE	CD200R1L	protein_coding	-	-	663	437	146	P/H	cCc/cAc	HGNC:24665	-
3:118902840-118902840	T	missense_variant	MODERATE	IGSF11	protein_coding	-	-	1002	973	325	P/T	Cca/Aca	HGNC:16669	-
3:119146935-119146935	A	missense_variant	MODERATE	TEX55	protein_coding	-	-	771	746	249	P/Q	cCa/cAa	HGNC:26553	NM_152539.3
3:119815372-119815372	T	missense_variant	MODERATE	NR1I2	protein_coding	-	-	1152	1104	368	M/I	atG/atT	HGNC:7968	-
3:119905810-119905810	A	missense_variant	MODERATE	GSK3B	protein_coding	-	-	1771	758	253	G/V	gGa/gTa	HGNC:4617	NM_001146156.2
3:122283777-122283777	T	missense_variant	MODERATE	CASR	protein_coding	-	-	1834	1592	531	W/L	tGg/tTg	HGNC:1514	-
3:126157343-126157343	A	missense_variant,splice_region_variant	MODERATE	ALDH1L1	protein_coding	-	-	776	558	186	M/I	atG/atT	HGNC:3978	-
3:127923095-127923095	A	missense_variant	MODERATE	KBTBD12	protein_coding	-	-	501	34	12	Q/K	Caa/Aaa	HGNC:25731	NM_207335.4
3:128097378-128097378	T	missense_variant	MODERATE	RUVBL1	protein_coding	-	-	1026	938	313	T/N	aCc/aAc	HGNC:10474	NM_003707.3
3:129519620-129519620	A	missense_variant	MODERATE	IFT122	protein_coding	-	-	3869	3677	1226	S/Y	tCc/tAc	HGNC:13556	-
3:129975912-129975912	T	missense_variant	MODERATE	TRH	protein_coding	-	-	208	96	32	E/D	gaG/gaT	HGNC:12298	NM_007117.5
3:132514646-132514646	T	missense_variant	MODERATE	DNAJC13	protein_coding	-	-	5733	5461	1821	A/S	Gct/Tct	HGNC:30343	NM_015268.4
3:134574850-134574850	A	missense_variant	MODERATE	CEP63	protein_coding	-	-	1674	1387	463	R/S	Cgc/Agc	HGNC:25815	-
3:136367020-136367020	A	missense_variant	MODERATE	STAG1	protein_coding	-	-	2875	2608	870	A/S	Gct/Tct	HGNC:11354	-
3:140562222-140562222	T	missense_variant	MODERATE	CLSTN2	protein_coding	-	-	2316	2126	709	R/M	aGg/aTg	HGNC:17448	NM_022131.3
3:184238748-184238748	T	missense_variant	MODERATE	VWA5B2	protein_coding	-	-	1589	1423	475	G/C	Ggc/Tgc	HGNC:25144	-
3:193414609-193414609	A	missense_variant	MODERATE	ATP13A4	protein_coding	-	-	3080	2984	995	R/M	aGg/aTg	HGNC:25422	NM_032279.4
3:195774218-195774218	T	missense_variant	MODERATE	MUC4	protein_coding	-	-	363	323	108	P/Q	cCg/cAg	HGNC:7514	-
3:195784834-195784834	A	missense_variant	MODERATE	MUC4	protein_coding	-	-	6858	6746	2249	A/V	gCa/gTa	HGNC:7514	NM_018406.7
4:2512450-2512450	A	missense_variant	MODERATE	RNF4	protein_coding	-	-	537	227	76	P/Q	cCa/cAa	HGNC:10067	NM_002938.5
4:6861023-6861023	A	missense_variant	MODERATE	KIAA0232	protein_coding	-	-	1109	641	214	P/Q	cCa/cAa	HGNC:28992	NM_014743.3
4:16000611-16000611	A	missense_variant	MODERATE	PROM1	protein_coding	-	-	1721	1463	488	G/V	gGa/gTa	HGNC:9454	NM_006017.3
4:16508588-16508588	A	missense_variant	MODERATE	LDB2	protein_coding	-	-	998	838	280	G/C	Ggc/Tgc	HGNC:6533	NM_001290.5
4:16759244-16759244	A	missense_variant	MODERATE	LDB2	protein_coding	-	-	309	149	50	W/L	tGg/tTg	HGNC:6533	NM_001290.5
4:25156915-25156915	A	missense_variant	MODERATE	SEPSECS	protein_coding	-	-	409	329	110	G/V	gGc/gTc	HGNC:30605	NM_016955.4
4:25669658-25669658	T	missense_variant	MODERATE	SLC34A2	protein_coding	-	-	690	647	216	G/V	gGa/gTa	HGNC:11020	NM_006424.3
4:25776284-25776284	A	missense_variant	MODERATE	SEL1L3	protein_coding	-	-	2640	2557	853	G/C	Ggt/Tgt	HGNC:29108	-
4:37590264-37590264	A	missense_variant	MODERATE	C4orf19	protein_coding	-	-	387	209	70	T/K	aCa/aAa	HGNC:25618	-
4:48499488-48499488	A	missense_variant	MODERATE	FRYL	protein_coding	-	-	9561	8976	2992	M/I	atG/atT	HGNC:29127	NM_015030.2
4:56930440-56930440	A	missense_variant	MODERATE	REST	protein_coding	-	-	1905	1582	528	H/N	Cat/Aat	HGNC:9966	NM_005612.5
4:57023580-57023580	T	missense_variant,splice_region_variant	MODERATE	POLR2B	protein_coding	-	-	2856	2766	922	R/S	agG/agT	HGNC:9188	NM_000938.3
4:65367417-65367417	A	missense_variant	MODERATE	EPHA5	protein_coding	-	-	2465	1864	622	G/C	Ggc/Tgc	HGNC:3389	-
4:76169950-76169950	T	missense_variant	MODERATE	SCARB2	protein_coding	-	-	1311	1030	344	Q/K	Caa/Aaa	HGNC:1665	NM_005506.4
4:82939558-82939558	T	missense_variant	MODERATE	LIN54	protein_coding	-	-	1793	1421	474	P/Q	cCa/cAa	HGNC:25397	NM_194282.4
4:84682410-84682410	T	missense_variant	MODERATE	WDFY3	protein_coding	-	-	10494	9787	3263	L/I	Cta/Ata	HGNC:20751	NM_014991.6
4:86031373-86031373	A	missense_variant	MODERATE	MAPK10	protein_coding	-	-	1687	1055	352	W/L	tGg/tTg	HGNC:6872	-
4:87846066-87846066	A	missense_variant	MODERATE	MEPE	protein_coding	-	-	1238	1198	400	P/T	Cct/Act	HGNC:13361	-
4:88092351-88092351	A	missense_variant	MODERATE	ABCG2	protein_coding	-	-	2124	1851	617	Q/H	caG/caT	HGNC:74	NM_004827.3
4:98417447-98417447	A	missense_variant	MODERATE	RAP1GDS1	protein_coding	-	-	850	715	239	H/N	Cac/Aac	HGNC:9859	-
4:105272657-105272657	A	missense_variant	MODERATE	TET2	protein_coding	-	-	4572	4276	1426	V/M	Gtg/Atg	HGNC:25941	NM_001127208.3
4:106347597-106347597	T	missense_variant	MODERATE	AIMP1	protein_coding	-	-	1518	844	282	D/Y	Gat/Tat	HGNC:10648	-
4:109822414-109822414	T	missense_variant	MODERATE	GAR1	protein_coding	-	-	552	497	166	G/V	gGa/gTa	HGNC:14264	NM_018983.4
4:114664137-114664137	T	missense_variant,splice_region_variant	MODERATE	UGT8	protein_coding	-	-	1135	965	322	R/M	aGg/aTg	HGNC:12555	NM_001128174.3
4:121861661-121861661	T	missense_variant	MODERATE	BBS7	protein_coding	-	-	345	184	62	P/T	Ccc/Acc	HGNC:18758	NM_176824.3
4:122240240-122240240	A	missense_variant	MODERATE	KIAA1109	protein_coding	-	-	4931	4558	1520	P/T	Cca/Aca	HGNC:26953	-
4:140676915-140676915	T	missense_variant	MODERATE	TBC1D9	protein_coding	-	-	1378	1038	346	S/R	agC/agA	HGNC:21710	NM_015130.3
4:144708293-144708293	T	missense_variant	MODERATE	HHIP	protein_coding	-	-	1803	1283	428	G/V	gGg/gTg	HGNC:14866	NM_022475.3
4:144715364-144715364	T	missense_variant	MODERATE	HHIP	protein_coding	-	-	2132	1612	538	G/C	Ggc/Tgc	HGNC:14866	NM_022475.3
4:147864955-147864955	A	missense_variant,splice_region_variant	MODERATE	ARHGAP10	protein_coding	-	-	810	596	199	P/H	cCt/cAt	HGNC:26099	NM_024605.4
4:148023396-148023396	T	missense_variant	MODERATE	ARHGAP10	protein_coding	-	-	2064	1850	617	C/F	tGt/tTt	HGNC:26099	NM_024605.4
4:154563041-154563041	T	missense_variant	MODERATE	FGB	protein_coding	-	-	31	23	8	S/I	aGc/aTc	HGNC:3662	NM_005141.5
4:157335809-157335809	T	missense_variant	MODERATE	GRIA2	protein_coding	-	-	1720	1405	469	G/C	Ggc/Tgc	HGNC:4572	NM_001083619.3
4:161538166-161538166	T	missense_variant,splice_region_variant	MODERATE	FSTL5	protein_coding	-	-	1714	1312	438	L/I	Cta/Ata	HGNC:21386	NM_020116.5
4:161538166-161538166	T	missense_variant,splice_region_variant	MODERATE	FSTL5	protein_coding	-	-	1715	1309	437	R/S	Cgt/Agt	HGNC:21386	-
4:165340375-165340375	T	missense_variant,splice_region_variant	MODERATE	MSMO1	protein_coding	-	-	813	686	229	S/I	aGt/aTt	HGNC:10545	NM_006745.5
4:165340375-165340375	T	missense_variant	MODERATE	MSMO1	protein_coding	-	-	761	686	229	R/M	aGg/aTg	HGNC:10545	-
4:174977650-174977650	T	missense_variant	MODERATE	ADAM29	protein_coding	-	-	2795	2125	709	D/Y	Gat/Tat	HGNC:207	NM_014269.4
4:176174684-176174684	A	missense_variant	MODERATE	WDR17	protein_coding	-	-	3688	3532	1178	Q/K	Caa/Aaa	HGNC:16661	-
4:183289635-183289635	T	missense_variant,splice_region_variant	MODERATE	WWC2	protein_coding	-	-	3619	3384	1128	Q/H	caG/caT	HGNC:24148	NM_024949.6
5:434427-434427	A	missense_variant	MODERATE	AHRR	protein_coding	-	-	1667	1267	423	P/T	Cca/Aca	HGNC:346	-
5:647861-647861	A	missense_variant	MODERATE	CEP72	protein_coding	-	-	1745	1723	575	L/M	Ctg/Atg	HGNC:25547	NM_018140.4
5:5465009-5465009	A	missense_variant	MODERATE	ICE1	protein_coding	-	-	5914	5675	1892	P/Q	cCa/cAa	HGNC:29154	NM_015325.3
5:7892902-7892902	A	missense_variant	MODERATE	MTRR	protein_coding	-	-	1657	1627	543	L/M	Ctg/Atg	HGNC:7473	-
5:24491714-24491714	A	missense_variant	MODERATE	CDH10	protein_coding	-	-	2246	1738	580	G/C	Ggc/Tgc	HGNC:1749	NM_006727.5
5:32239054-32239054	A	missense_variant	MODERATE	MTMR12	protein_coding	-	-	1422	1291	431	G/C	Ggc/Tgc	HGNC:18191	-
5:33546173-33546173	A	missense_variant	MODERATE	ADAMTS12	protein_coding	-	-	4162	4077	1359	Q/H	caG/caT	HGNC:14605	-
5:33630832-33630832	T	missense_variant	MODERATE	ADAMTS12	protein_coding	-	-	2104	1970	657	P/H	cCt/cAt	HGNC:14605	NM_030955.4
5:36976371-36976371	T	missense_variant	MODERATE	NIPBL	protein_coding	-	-	1953	1464	488	R/S	agG/agT	HGNC:28862	NM_133433.4
5:37060985-37060985	T	missense_variant	MODERATE	NIPBL	protein_coding	-	-	8316	7827	2609	E/D	gaG/gaT	HGNC:28862	NM_133433.4
5:37443356-37443356	A	missense_variant	MODERATE	WDR70	protein_coding	-	-	720	670	224	L/I	Ctt/Att	HGNC:25495	NM_018034.4
5:52801475-52801475	A	missense_variant	MODERATE	PELO	protein_coding	-	-	1802	793	265	R/S	Cgc/Agc	HGNC:8829	NM_015946.5
5:54518085-54518085	A	missense_variant	MODERATE	SNX18	protein_coding	-	-	327	133	45	R/S	Cgc/Agc	HGNC:19245	-
5:62355177-62355177	A	missense_variant	MODERATE	KIF2A	protein_coding	-	-	1002	496	166	P/T	Cca/Aca	HGNC:6318	-
5:69175012-69175012	A	missense_variant	MODERATE	CCNB1	protein_coding	-	-	954	841	281	Q/K	Caa/Aaa	HGNC:1579	NM_031966.4
5:69262217-69262217	A	missense_variant	MODERATE	CDK7	protein_coding	-	-	354	173	58	P/H	cCc/cAc	HGNC:1778	-
5:77436261-77436261	A	missense_variant,splice_region_variant	MODERATE	WDR41	protein_coding	-	-	1323	1227	409	E/D	gaG/gaT	HGNC:25601	NM_018268.4
5:79030837-79030837	T	missense_variant	MODERATE	DMGDH	protein_coding	-	-	1733	1679	560	P/Q	cCa/cAa	HGNC:24475	NM_013391.3
5:79734168-79734168	T	missense_variant	MODERATE	CMYA5	protein_coding	-	-	5475	5403	1801	Q/H	caG/caT	HGNC:14305	NM_153610.5
5:80558594-80558594	A	missense_variant	MODERATE	ANKRD34B	protein_coding	-	-	1891	1426	476	G/C	Ggt/Tgt	HGNC:33736	NM_001004441.3
5:98793337-98793337	T	missense_variant	MODERATE	RGMB	protein_coding	-	-	1423	1021	341	A/S	Gcc/Tcc	HGNC:26896	-
5:103006945-103006945	T	missense_variant	MODERATE	PAM	protein_coding	-	-	2134	1948	650	G/C	Ggt/Tgt	HGNC:8596	-
5:115962826-115962826	A	missense_variant	MODERATE	LVRN	protein_coding	-	-	352	209	70	P/Q	cCg/cAg	HGNC:26904	NM_173800.5
5:127530375-127530375	A	missense_variant	MODERATE	PRRC1	protein_coding	-	-	893	736	246	P/T	Cct/Act	HGNC:28164	NM_130809.5
5:132331850-132331850	T	missense_variant,splice_region_variant	MODERATE	SLC22A4	protein_coding	-	-	1269	1046	349	W/L	tGg/tTg	HGNC:10968	NM_003059.3
5:136192364-136192364	T	missense_variant	MODERATE	SMIM32	protein_coding	-	-	799	161	54	T/N	aCc/aAc	HGNC:53640	NM_001350994.2
5:138089061-138089061	T	missense_variant	MODERATE	WNT8A	protein_coding	-	-	507	502	168	G/C	Ggc/Tgc	HGNC:12788	-
5:140927091-140927091	T	missense_variant	MODERATE	PCDHAC1	protein_coding	-	-	793	199	67	G/W	Ggg/Tgg	HGNC:8676	NM_018898.5
5:141360580-141360580	T	missense_variant	MODERATE	PCDHGB2	protein_coding	-	-	445	445	149	G/C	Ggt/Tgt	HGNC:8709	-
5:141376307-141376307	T	missense_variant	MODERATE	PCDHGA6	protein_coding	-	-	2417	2224	742	G/C	Ggc/Tgc	HGNC:8704	NM_018919.3
5:141955478-141955478	A	missense_variant	MODERATE	PCDH12	protein_coding	-	-	2725	2374	792	G/W	Ggg/Tgg	HGNC:8657	NM_016580.4
5:146339905-146339905	T	missense_variant	MODERATE	POU4F3	protein_coding	-	-	752	478	160	G/C	Ggc/Tgc	HGNC:9220	NM_002700.3
5:147279384-147279384	A	missense_variant	MODERATE	STK32A	protein_coding	-	-	516	246	82	F/L	ttC/ttA	HGNC:28317	NM_001112724.2
5:147370701-147370701	A	missense_variant	MODERATE	STK32A	protein_coding	-	-	978	708	236	H/Q	caC/caA	HGNC:28317	NM_001112724.2
5:151521951-151521951	A	missense_variant	MODERATE	FAT2	protein_coding	-	-	10655	10642	3548	G/C	Ggc/Tgc	HGNC:3596	-
5:154799735-154799735	A	missense_variant	MODERATE	LARP1	protein_coding	-	-	1374	1291	431	R/S	Cgt/Agt	HGNC:29531	-
5:157626449-157626449	T	missense_variant	MODERATE	SOX30	protein_coding	-	-	2513	2153	718	T/N	aCc/aAc	HGNC:30635	NM_178424.2
5:157651588-157651588	A	missense_variant	MODERATE	SOX30	protein_coding	-	-	851	491	164	R/M	aGg/aTg	HGNC:30635	NM_178424.2
5:160589687-160589687	A	missense_variant	MODERATE	ATP10B	protein_coding	-	-	4501	3655	1219	G/C	Ggc/Tgc	HGNC:13543	NM_025153.3
5:168247597-168247597	A	missense_variant	MODERATE	TENM2	protein_coding	-	-	6697	6658	2220	P/T	Ccg/Acg	HGNC:29943	-
5:170795242-170795242	T	missense_variant	MODERATE	GABRP	protein_coding	-	-	467	275	92	W/L	tGg/tTg	HGNC:4089	NM_014211.3
5:172769075-172769075	A	missense_variant	MODERATE	DUSP1	protein_coding	-	-	1034	791	264	R/L	cGg/cTg	HGNC:3064	NM_004417.4
5:177135866-177135866	A	missense_variant	MODERATE	NSD1	protein_coding	-	-	960	763	255	P/T	Cca/Aca	HGNC:14234	NM_022455.5
5:180302509-180302509	T	missense_variant	MODERATE	GFPT2	protein_coding	-	-	2037	1918	640	H/N	Cac/Aac	HGNC:4242	NM_005110.4
6:5368845-5368845	T	missense_variant	MODERATE	FARS2	protein_coding	-	-	444	275	92	R/M	aGg/aTg	HGNC:21062	NM_006567.5
6:12294261-12294261	T	missense_variant,splice_region_variant	MODERATE	EDN1	protein_coding	-	-	659	390	130	R/S	agG/agT	HGNC:3176	NM_001955.5
6:18121543-18121543	T	missense_variant	MODERATE	NHLRC1	protein_coding	-	-	1135	1064	355	P/Q	cCg/cAg	HGNC:21576	NM_198586.3
6:21201139-21201139	T	missense_variant	MODERATE	CDKAL1	protein_coding	-	-	1580	1413	471	M/I	atG/atT	HGNC:21050	NM_017774.3
6:30898248-30898248	A	missense_variant	MODERATE	DDR1	protein_coding	-	-	2940	2392	798	R/S	Cgt/Agt	HGNC:2730	-
6:30986591-30986592	GG	missense_variant	MODERATE	MUC21	protein_coding	-	-	657-658	416-417	139	D/G	gAC/gGG	HGNC:21661	NM_001010909.5
6:31150767-31150767	A	missense_variant	MODERATE	CCHCR1	protein_coding	-	-	915	792	264	Q/H	caG/caT	HGNC:13930	-
6:31815910-31815910	T	missense_variant	MODERATE	HSPA1A	protein_coding	-	-	368	154	52	G/W	Ggg/Tgg	HGNC:5232	NM_005345.6
6:31881014-31881014	A	missense_variant,splice_region_variant	MODERATE	EHMT2	protein_coding	-	-	3365	3345	1115	K/N	aaG/aaT	HGNC:14129	-
6:32222552-32222552	T	missense_variant	MODERATE	NOTCH4	protein_coding	-	-	549	410	137	A/D	gCc/gAc	HGNC:7884	NM_004557.4
6:34028258-34028258	T	missense_variant	MODERATE	GRM4	protein_coding	-	-	2435	2203	735	Q/K	Cag/Aag	HGNC:4596	-
6:34981807-34981807	A	missense_variant	MODERATE	ANKS1A	protein_coding	-	-	701	553	185	P/T	Cct/Act	HGNC:20961	NM_015245.3
6:37638599-37638599	A	missense_variant	MODERATE	MDGA1	protein_coding	-	-	3677	2605	869	G/C	Ggc/Tgc	HGNC:19267	NM_153487.4
6:38761767-38761767	T	missense_variant	MODERATE	DNAH8	protein_coding	-	-	1720	1581	527	W/C	tgG/tgT	HGNC:2952	NM_001206927.2
6:41930729-41930729	A	missense_variant	MODERATE	BYSL	protein_coding	-	-	729	665	222	P/Q	cCg/cAg	HGNC:1157	NM_004053.4
6:42968387-42968387	A	missense_variant	MODERATE	PEX6	protein_coding	-	-	1591	1591	531	V/L	Gtg/Ttg	HGNC:8859	-
6:43587406-43587406	A	missense_variant	MODERATE	POLH	protein_coding	-	-	555	407	136	P/H	cCt/cAt	HGNC:9181	-
6:46863051-46863051	T	missense_variant	MODERATE	ADGRF5	protein_coding	-	-	2270	2036	679	P/Q	cCg/cAg	HGNC:19030	-
6:47679105-47679106	AG	missense_variant	MODERATE	ADGRF2	protein_coding	-	-	442-443	442-443	148	Q/R	CAg/AGg	HGNC:18991	-
6:51909423-51909423	A	missense_variant	MODERATE	PKHD1	protein_coding	-	-	6803	6542	2181	R/M	aGg/aTg	HGNC:9016	-
6:53005253-53005253	T	missense_variant	MODERATE	CILK1	protein_coding	-	-	2163	1816	606	H/N	Cac/Aac	HGNC:21219	-
6:55577109-55577109	T	missense_variant	MODERATE	HMGCLL1	protein_coding	-	-	299	167	56	S/Y	tCc/tAc	HGNC:21359	-
6:69713730-69713730	A	missense_variant	MODERATE	LMBRD1	protein_coding	-	-	856	611	204	R/L	cGa/cTa	HGNC:23038	-
6:73354212-73354212	T	missense_variant	MODERATE	DPPA5	protein_coding	-	-	65	14	5	P/Q	cCg/cAg	HGNC:19201	NM_001025290.3
6:77462610-77462610	T	missense_variant	MODERATE	HTR1B	protein_coding	-	-	882	794	265	S/Y	tCc/tAc	HGNC:5287	NM_000863.3
6:80028011-80028011	T	missense_variant,splice_region_variant	MODERATE	TTK	protein_coding	-	-	2099	1518	506	Q/H	caG/caT	HGNC:12401	-
6:82366007-82366007	A	missense_variant	MODERATE	TPBG	protein_coding	-	-	1477	1046	349	P/H	cCc/cAc	HGNC:12004	NM_001376922.1
6:83195798-83195798	A	missense_variant	MODERATE	RWDD2A	protein_coding	-	-	632	405	135	F/L	ttC/ttA	HGNC:21385	NM_033411.5
6:89695823-89695823	A	missense_variant	MODERATE	MDN1	protein_coding	-	-	9740	9553	3185	G/C	Ggt/Tgt	HGNC:18302	NM_014611.3
6:106106922-106106922	T	missense_variant	MODERATE	PRDM1	protein_coding	-	-	1658	1512	504	K/N	aaG/aaT	HGNC:9346	-
6:107635191-107635191	A	missense_variant	MODERATE	SOBP	protein_coding	-	-	2847	2347	783	D/N	Gac/Aac	HGNC:29256	NM_018013.4
6:116120219-116120219	T	missense_variant	MODERATE	COL10A1	protein_coding	-	-	1993	1897	633	L/M	Ctg/Atg	HGNC:2185	-
6:116792504-116792504	A	missense_variant	MODERATE	GPRC6A	protein_coding	-	-	2489	2419	807	G/C	Ggc/Tgc	HGNC:18510	NM_148963.4
6:119348598-119348598	A	missense_variant	MODERATE	MAN1A1	protein_coding	-	-	910	468	156	K/N	aaG/aaT	HGNC:6821	NM_005907.4
6:121160046-121160046	C	missense_variant	MODERATE	TBC1D32	protein_coding	-	-	2860	2860	954	L/V	Ctg/Gtg	HGNC:21485	-
6:129315775-129315775	T	missense_variant	MODERATE	LAMA2	protein_coding	-	-	3857	3749	1250	G/V	gGg/gTg	HGNC:6482	NM_000426.4
6:129349368-129349368	T	missense_variant	MODERATE	LAMA2	protein_coding	-	-	4615	4507	1503	G/C	Ggc/Tgc	HGNC:6482	NM_000426.4
6:133481577-133481577	A	missense_variant	MODERATE	EYA4	protein_coding	-	-	1543	1085	362	P/Q	cCg/cAg	HGNC:3522	-
6:144488790-144488790	A	missense_variant	MODERATE	UTRN	protein_coding	-	-	4090	4090	1364	L/M	Ctg/Atg	HGNC:12635	-
6:151373475-151373475	T	missense_variant	MODERATE	ZBTB2	protein_coding	-	-	315	163	55	H/N	Cat/Aat	HGNC:20868	NM_020861.3
6:152234711-152234711	T	missense_variant	MODERATE	SYNE1	protein_coding	-	-	19924	19271	6424	P/Q	cCa/cAa	HGNC:17089	-
6:160589683-160589683	A	missense_variant	MODERATE	LPA	protein_coding	-	-	3878	3817	1273	D/Y	Gac/Tac	HGNC:6667	NM_005577.4
6:165343440-165343440	T	missense_variant	MODERATE	PDE10A	protein_coding	-	-	2135	2048	683	P/H	cCc/cAc	HGNC:8772	-
6:166858141-166858141	A	missense_variant	MODERATE	AL159163.1	protein_coding	-	-	553	554	185	W/L	tGg/tTg	-	-
6:167951472-167951472	A	missense_variant	MODERATE	AFDN	protein_coding	-	-	4269	4097	1366	P/Q	cCg/cAg	HGNC:7137	-
6:168308128-168308128	A	missense_variant	MODERATE	DACT2	protein_coding	-	-	1773	1629	543	R/S	agG/agT	HGNC:21231	NM_214462.5
7:6147761-6147761	T	missense_variant	MODERATE	USP42	protein_coding	-	-	1413	1255	419	G/C	Ggt/Tgt	HGNC:20068	-
7:12359682-12359682	A	missense_variant	MODERATE	VWDE	protein_coding	-	-	3319	3170	1057	C/F	tGc/tTc	HGNC:21897	NM_001135924.3
7:21429778-21429778	A	missense_variant	MODERATE	SP4	protein_coding	-	-	782	613	205	Q/K	Caa/Aaa	HGNC:11209	NM_003112.5
7:27145828-27145828	T	missense_variant	MODERATE	HOXA6	protein_coding	-	-	557	532	178	R/S	Cgc/Agc	HGNC:5107	NM_024014.4
7:35202630-35202630	T	missense_variant	MODERATE	TBX20	protein_coding	-	-	1624	1144	382	P/T	Ccc/Acc	HGNC:11598	NM_001077653.2
7:38299940-38299940	A	missense_variant	MODERATE	TRGV10	TR_V_gene	-	-	383	224	75	R/L	cGa/cTa	HGNC:12285	-
7:38349809-38349809	C	missense_variant	MODERATE	TRGV5	TR_V_gene	-	-	214	16	6	L/V	Ctg/Gtg	HGNC:12290	-
7:44062829-44062829	T	missense_variant	MODERATE	PGAM2	protein_coding	-	-	735	697	233	L/M	Ctg/Atg	HGNC:8889	NM_000290.4
7:44966233-44966233	T	missense_variant	MODERATE	MYO1G	protein_coding	-	-	2051	1997	666	S/Y	tCc/tAc	HGNC:13880	NM_033054.3
7:64078484-64078484	A	missense_variant	MODERATE	ZNF727	protein_coding	-	-	1623	1435	479	P/T	Cct/Act	HGNC:22785	NM_001159522.3
7:64928566-64928566	T	missense_variant	MODERATE	ZNF273	protein_coding	-	-	1309	1238	413	R/L	cGg/cTg	HGNC:13067	-
7:66993311-66993311	T	missense_variant	MODERATE	SBDS	protein_coding	-	-	534	365	122	P/H	cCt/cAt	HGNC:19440	NM_016038.4
7:76000994-76000994	T	missense_variant	MODERATE	STYXL1	protein_coding	-	-	1049	706	236	H/N	Cat/Aat	HGNC:18165	-
7:81756012-81756012	A	missense_variant	MODERATE	HGF	protein_coding	-	-	534	534	178	W/C	tgG/tgT	HGNC:4893	-
7:87182337-87182337	T	missense_variant,splice_region_variant	MODERATE	DMTF1	protein_coding	-	-	1054	820	274	G/W	Ggg/Tgg	HGNC:14603	NM_001142327.2
7:87885097-87885097	A	missense_variant	MODERATE	DBF4	protein_coding	-	-	578	338	113	T/N	aCt/aAt	HGNC:17364	NM_006716.4
7:92003044-92003044	T	missense_variant	MODERATE	AKAP9	protein_coding	-	-	3365	3127	1043	G/C	Ggt/Tgt	HGNC:379	NM_005751.5
7:92097159-92097159	T	missense_variant	MODERATE	AKAP9	protein_coding	-	-	10438	10200	3400	E/D	gaG/gaT	HGNC:379	NM_005751.5
7:92108704-92108704	A	missense_variant	MODERATE	AKAP9	protein_coding	-	-	11979	11757	3919	F/L	ttC/ttA	HGNC:379	-
7:92456512-92456512	T	missense_variant	MODERATE	GATAD1	protein_coding	-	-	1008	760	254	G/W	Ggg/Tgg	HGNC:29941	NM_021167.5
7:93134835-93134835	A	missense_variant	MODERATE	SAMD9L	protein_coding	-	-	2371	1137	379	E/D	gaG/gaT	HGNC:1349	NM_152703.5
7:93296742-93296742	T	missense_variant,splice_region_variant	MODERATE	VPS50	protein_coding	-	-	1270	1168	390	D/Y	Gat/Tat	HGNC:25956	NM_017667.4
7:97006185-97006185	A	missense_variant	MODERATE	DLX6	protein_coding	-	-	633	208	70	P/T	Cct/Act	HGNC:2919	NM_005222.4
7:99045792-99045792	T	missense_variant	MODERATE	SMURF1	protein_coding	-	-	1560	1240	414	R/S	Cgc/Agc	HGNC:16807	-
7:99411176-99411176	T	missense_variant	MODERATE	BUD31	protein_coding	-	-	526	84	28	K/N	aaG/aaT	HGNC:29629	NM_003910.4
7:99606800-99606800	A	missense_variant	MODERATE	TMEM225B	protein_coding	-	-	460	261	87	F/L	ttC/ttA	HGNC:53075	NM_001195541.3
7:100991980-100991980	T	missense_variant	MODERATE	MUC12	protein_coding	-	-	1846	1846	616	G/C	Ggc/Tgc	HGNC:7510	-
7:101053018-101053018	T	missense_variant	MODERATE	MUC17	protein_coding	-	-	13191	13136	4379	G/V	gGg/gTg	HGNC:16800	NM_001040105.2
7:106886227-106886227	A	missense_variant	MODERATE	PIK3CG	protein_coding	-	-	3275	2965	989	P/T	Cct/Act	HGNC:8978	-
7:112462277-112462277	A	missense_variant	MODERATE	IFRD1	protein_coding	-	-	1275	805	269	H/N	Cat/Aat	HGNC:5456	-
7:112462277-112462277	A	missense_variant,NMD_transcript_variant	MODERATE	AC005192.1	nonsense_mediated_decay	-	-	1034	805	269	H/N	Cat/Aat	-	-
7:112822247-112822247	T	missense_variant	MODERATE	BMT2	protein_coding	-	-	840	715	239	H/N	Cat/Aat	HGNC:26475	NM_152556.3
7:113879571-113879571	A	missense_variant	MODERATE	PPP1R3A	protein_coding	-	-	1534	1521	507	K/N	aaG/aaT	HGNC:9291	NM_002711.4
7:117791628-117791628	T	missense_variant	MODERATE	CTTNBP2	protein_coding	-	-	1594	1568	523	P/Q	cCa/cAa	HGNC:15679	NM_033427.3
7:128841355-128841355	A	missense_variant	MODERATE	FLNC	protein_coding	-	-	2231	1999	667	P/T	Cca/Aca	HGNC:3756	NM_001458.5
7:132147932-132147932	T	missense_variant	MODERATE	PLXNA4	protein_coding	-	-	5061	4832	1611	S/Y	tCc/tAc	HGNC:9102	-
7:134127664-134127664	T	missense_variant,splice_region_variant	MODERATE	LRGUK	protein_coding	-	-	366	297	99	E/D	gaG/gaT	HGNC:21964	-
7:135037503-135037503	T	missense_variant	MODERATE	AGBL3	protein_coding	-	-	1657	1423	475	G/C	Ggt/Tgt	HGNC:27981	-
7:142389471-142389471	C	missense_variant	MODERATE	TRBV5-3	TR_V_gene	-	-	146	146	49	S/T	aGc/aCc	HGNC:12220	-
7:142389480-142389480	A	missense_variant	MODERATE	TRBV5-3	TR_V_gene	-	-	155	155	52	S/Y	tCc/tAc	HGNC:12220	-
7:144074630-144074630	T	missense_variant	MODERATE	OR2A25	protein_coding	-	-	449	411	137	W/C	tgG/tgT	HGNC:19562	-
7:148809148-148809148	A	missense_variant	MODERATE	EZH2	protein_coding	-	-	2253	2118	706	M/I	atG/atT	HGNC:3527	NM_004456.5
7:152187715-152187715	A	missense_variant,splice_region_variant	MODERATE	KMT2C	protein_coding	-	-	5010	4793	1598	R/M	aGg/aTg	HGNC:13726	NM_170606.3
7:157254020-157254020	A	missense_variant	MODERATE	UBE3C	protein_coding	-	-	3108	2761	921	H/N	Cac/Aac	HGNC:16803	NM_014671.3
8:468773-468773	A	missense_variant	MODERATE	FBXO25	protein_coding	-	-	1004	845	282	P/Q	cCg/cAg	HGNC:13596	-
8:13499578-13499578	A	missense_variant	MODERATE	DLC1	protein_coding	-	-	869	494	165	G/V	gGa/gTa	HGNC:2897	NM_182643.3
8:15237594-15237594	A	missense_variant	MODERATE	SGCZ	protein_coding	-	-	838	30	10	E/D	gaG/gaT	HGNC:14075	NM_139167.4
8:30544741-30544741	T	missense_variant	MODERATE	RBPMS	protein_coding	-	-	653	645	215	K/N	aaG/aaT	HGNC:19097	-
8:30845704-30845704	T	missense_variant	MODERATE	TEX15	protein_coding	-	-	3314	3314	1105	S/Y	tCt/tAt	HGNC:11738	-
8:40015396-40015396	A	missense_variant	MODERATE	IDO2	protein_coding	-	-	1018	1018	340	L/M	Ctg/Atg	HGNC:27269	-
8:41507058-41507058	T	missense_variant	MODERATE	GOLGA7	protein_coding	-	-	449	371	124	R/I	aGa/aTa	HGNC:24876	-
8:41937556-41937556	T	missense_variant	MODERATE	KAT6A	protein_coding	-	-	3464	3052	1018	H/N	Cac/Aac	HGNC:13013	NM_006766.5
8:50402246-50402246	A	missense_variant	MODERATE	SNTG1	protein_coding	-	-	286	64	22	Q/K	Cag/Aag	HGNC:13740	-
8:51411355-51411355	T	missense_variant	MODERATE	PXDNL	protein_coding	-	-	2058	1957	653	P/T	Cca/Aca	HGNC:26359	NM_144651.5
8:51457500-51457500	T	missense_variant,splice_region_variant	MODERATE	PXDNL	protein_coding	-	-	1081	980	327	P/Q	cCa/cAa	HGNC:26359	NM_144651.5
8:51845687-51845687	T	missense_variant	MODERATE	PCMTD1	protein_coding	-	-	791	384	128	F/L	ttC/ttA	HGNC:30483	-
8:58807771-58807771	A	missense_variant	MODERATE	TOX	protein_coding	-	-	1717	1557	519	R/S	agG/agT	HGNC:18988	NM_014729.3
8:58815453-58815453	T	missense_variant	MODERATE	TOX	protein_coding	-	-	1437	1277	426	P/H	cCt/cAt	HGNC:18988	NM_014729.3
8:67043275-67043275	A	missense_variant	MODERATE	COPS5	protein_coding	-	-	1100	963	321	Q/H	caG/caT	HGNC:2240	NM_006837.3
8:76851696-76851696	A	missense_variant	MODERATE	ZFHX4	protein_coding	-	-	4741	4697	1566	P/H	cCc/cAc	HGNC:30939	-
8:84887736-84887736	T	missense_variant	MODERATE	RALYL	protein_coding	-	-	981	857	286	G/V	gGg/gTg	HGNC:27036	-
8:86214599-86214599	A	missense_variant	MODERATE	SLC7A13	protein_coding	-	-	1331	1227	409	L/F	ttG/ttT	HGNC:23092	NM_138817.3
8:89924520-89924520	T	missense_variant	MODERATE	OSGIN2	protein_coding	-	-	861	506	169	R/L	cGa/cTa	HGNC:1355	-
8:94665059-94665059	T	missense_variant,splice_region_variant	MODERATE	ESRP1	protein_coding	-	-	1033	888	296	E/D	gaG/gaT	HGNC:25966	-
8:97931078-97931078	T	missense_variant	MODERATE	MATN2	protein_coding	-	-	518	268	90	G/C	Ggt/Tgt	HGNC:6908	NM_002380.5
8:98042674-98042674	A	missense_variant	MODERATE	RPL30	protein_coding	-	-	339	269	90	R/I	aGa/aTa	HGNC:10333	NM_000989.4
8:109504392-109504392	A	missense_variant	MODERATE	PKHD1L1	protein_coding	-	-	11014	10894	3632	P/T	Cct/Act	HGNC:20313	NM_177531.6
8:112351244-112351244	A	missense_variant,splice_region_variant	MODERATE	CSMD3	protein_coding	-	-	6341	6256	2086	G/C	Ggt/Tgt	HGNC:19291	NM_198123.2
8:118924672-118924672	T	missense_variant	MODERATE	TNFRSF11B	protein_coding	-	-	972	908	303	P/Q	cCg/cAg	HGNC:11909	NM_002546.4
8:120453897-120453897	A	missense_variant	MODERATE	MTBP	protein_coding	-	-	528	476	159	P/H	cCt/cAt	HGNC:7417	NM_022045.5
8:123255402-123255402	T	missense_variant	MODERATE	ZHX1	protein_coding	-	-	1250	545	182	P/H	cCt/cAt	HGNC:12871	-
8:134520887-134520887	A	missense_variant	MODERATE	ZFAT	protein_coding	-	-	3398	3230	1077	W/L	tGg/tTg	HGNC:19899	NM_020863.4
8:141422274-141422274	T	missense_variant	MODERATE	PTP4A3	protein_coding	-	-	1022	34	12	V/L	Gtg/Ttg	HGNC:9636	-
8:143576701-143576701	T	missense_variant	MODERATE	NAPRT	protein_coding	-	-	851	826	276	A/T	Gcc/Acc	HGNC:30450	-
8:143726351-143726351	A	missense_variant	MODERATE	FAM83H	protein_coding	-	-	3214	3110	1037	R/L	cGg/cTg	HGNC:24797	NM_198488.5
8:144083440-144083440	T	missense_variant	MODERATE	GPAA1	protein_coding	-	-	403	306	102	E/D	gaG/gaT	HGNC:4446	NM_003801.4
8:144096356-144096356	A	missense_variant	MODERATE	CYC1	protein_coding	-	-	497	473	158	P/H	cCc/cAc	HGNC:2579	NM_001916.5
8:144545581-144545581	T	missense_variant	MODERATE	ARHGAP39	protein_coding	-	-	2391	2189	730	P/H	cCc/cAc	HGNC:29351	-
8:145052743-145052743	A	missense_variant	MODERATE	C8orf33	protein_coding	-	-	189	164	55	S/Y	tCc/tAc	HGNC:26104	NM_023080.3
9:5919871-5919871	T	missense_variant	MODERATE	KIAA2026	protein_coding	-	-	6035	6035	2012	P/H	cCt/cAt	HGNC:23378	-
9:12695811-12695811	A	missense_variant	MODERATE	TYRP1	protein_coding	-	-	92	17	6	P/H	cCt/cAt	HGNC:12450	-
9:12695811-12695811	A	missense_variant	MODERATE	TYRP1	protein_coding	-	-	861	682	228	L/I	Ctc/Atc	HGNC:12450	NM_000550.3
9:16435802-16435802	A	missense_variant	MODERATE	BNC2	protein_coding	-	-	2274	2191	731	G/C	Ggt/Tgt	HGNC:30988	-
9:20867005-20867005	A	missense_variant	MODERATE	FOCAD	protein_coding	-	-	2216	2183	728	P/H	cCt/cAt	HGNC:23377	-
9:21334670-21334670	T	missense_variant	MODERATE	KLHL9	protein_coding	-	-	735	190	64	P/T	Cct/Act	HGNC:18732	NM_018847.4
9:34088363-34088363	A	missense_variant	MODERATE	DCAF12	protein_coding	-	-	1616	1349	450	G/V	gGg/gTg	HGNC:19911	NM_015397.4
9:35741674-35741674	T	missense_variant,splice_region_variant	MODERATE	GBA2	protein_coding	-	-	1298	784	262	Q/K	Cag/Aag	HGNC:18986	-
9:35825669-35825669	T	missense_variant	MODERATE	FAM221B	protein_coding	-	-	763	493	165	Q/K	Caa/Aaa	HGNC:30762	NM_001012446.4
9:41960808-41960808	T	missense_variant	MODERATE	CNTNAP3B	protein_coding	-	-	2092	1841	614	P/H	cCc/cAc	HGNC:32035	-
9:69377660-69377660	A	missense_variant	MODERATE	FAM189A2	protein_coding	-	-	830	410	137	P/H	cCc/cAc	HGNC:24820	-
9:71715055-71715055	T	missense_variant	MODERATE	CEMIP2	protein_coding	-	-	2639	2470	824	Q/K	Caa/Aaa	HGNC:11869	NM_013390.3
9:74812424-74812424	T	missense_variant	MODERATE	TRPM6	protein_coding	-	-	1383	1318	440	L/M	Ctg/Atg	HGNC:17995	NM_017662.5
9:74998625-74998625	A	missense_variant	MODERATE	CARNMT1	protein_coding	-	-	935	883	295	D/Y	Gat/Tat	HGNC:23435	NM_152420.3
9:76175075-76175075	A	missense_variant	MODERATE	PCSK5	protein_coding	-	-	2323	1846	616	R/S	Cgc/Agc	HGNC:8747	-
9:83977044-83977044	A	missense_variant	MODERATE	HNRNPK	protein_coding	-	-	271	164	55	G/V	gGg/gTg	HGNC:5044	-
9:84670795-84670795	T	missense_variant	MODERATE	NTRK2	protein_coding	-	-	579	47	16	W/L	tGg/tTg	HGNC:8032	NM_006180.6
9:86352940-86352940	T	missense_variant	MODERATE	TUT7	protein_coding	-	-	475	260	87	P/H	cCc/cAc	HGNC:25817	-
9:87971186-87971186	A	missense_variant	MODERATE	CDK20	protein_coding	-	-	426	339	113	K/N	aaG/aaT	HGNC:21420	NM_001039803.3
9:92514955-92514955	A	missense_variant	MODERATE	ECM2	protein_coding	-	-	880	730	244	D/Y	Gac/Tac	HGNC:3154	-
9:93299159-93299159	T	missense_variant	MODERATE	WNK2	protein_coding	-	-	6124	6124	2042	G/W	Ggg/Tgg	HGNC:14542	-
9:94293087-94293087	T	missense_variant	MODERATE	ZNF169	protein_coding	-	-	329	274	92	G/C	Ggc/Tgc	HGNC:12957	-
9:94438476-94438476	T	missense_variant	MODERATE	MFSD14B	protein_coding	-	-	594	343	115	G/C	Ggc/Tgc	HGNC:23376	NM_032558.3
9:95921238-95921238	T	missense_variant	MODERATE	ERCC6L2	protein_coding	-	-	1560	1222	408	D/Y	Gac/Tac	HGNC:26922	-
9:96004619-96004619	A	missense_variant	MODERATE	ERCC6L2	protein_coding	-	-	3127	3058	1020	P/T	Cct/Act	HGNC:26922	-
9:96240795-96240795	A	missense_variant	MODERATE	HSD17B3	protein_coding	-	-	857	785	262	G/V	gGa/gTa	HGNC:5212	NM_000197.2
9:101476910-101476910	A	missense_variant	MODERATE	PGAP4	protein_coding	-	-	484	183	61	M/I	atG/atT	HGNC:28180	-
9:101670544-101670544	A	missense_variant	MODERATE	GRIN3A	protein_coding	-	-	2536	1868	623	G/V	gGg/gTg	HGNC:16767	NM_133445.3
9:104751025-104751025	A	missense_variant	MODERATE	NIPSNAP3A	protein_coding	-	-	240	130	44	L/I	Ctt/Att	HGNC:23619	NM_015469.3
9:104903621-104903621	A	missense_variant	MODERATE	ABCA1	protein_coding	-	-	372	59	20	R/I	aGa/aTa	HGNC:29	NM_005502.4
9:111542037-111542037	A	missense_variant	MODERATE	ZNF483	protein_coding	-	-	1314	1102	368	L/M	Ctg/Atg	HGNC:23384	NM_133464.5
9:112268054-112268054	T	missense_variant	MODERATE	PTBP3	protein_coding	-	-	626	439	147	Q/K	Caa/Aaa	HGNC:10253	-
9:115046632-115046632	A	missense_variant	MODERATE	TNC	protein_coding	-	-	4486	4357	1453	G/C	Ggt/Tgt	HGNC:5318	-
9:116353624-116353624	T	missense_variant,splice_region_variant	MODERATE	PAPPA	protein_coding	-	-	4560	4178	1393	R/L	cGg/cTg	HGNC:8602	NM_002581.5
9:120453457-120453457	A	missense_variant,splice_region_variant	MODERATE	CDK5RAP2	protein_coding	-	-	2981	2792	931	R/I	aGa/aTa	HGNC:18672	NM_018249.6
9:122526567-122526567	T	missense_variant	MODERATE	OR1N1	protein_coding	-	-	727	727	243	L/I	Ctc/Atc	HGNC:8221	NM_012363.1
9:128952822-128952822	T	missense_variant	MODERATE	NUP188	protein_coding	-	-	158	137	46	G/V	gGg/gTg	HGNC:17859	NM_015354.3
9:128952822-128952822	T	missense_variant	MODERATE	AL672142.1	protein_coding	-	-	199	143	48	G/V	gGg/gTg	-	-
9:133731444-133731444	T	missense_variant	MODERATE	SARDH	protein_coding	-	-	844	551	184	P/Q	cCg/cAg	HGNC:10536	-
9:134825802-134825802	T	missense_variant	MODERATE	COL5A1	protein_coding	-	-	5350	4965	1655	W/C	tgG/tgT	HGNC:2209	NM_000093.5
9:136394837-136394837	A	missense_variant	MODERATE	SNAPC4	protein_coding	-	-	882	513	171	Q/H	caG/caT	HGNC:11137	-
9:137162945-137162945	A	missense_variant	MODERATE	GRIN1	protein_coding	-	-	2182	2176	726	H/N	Cat/Aat	HGNC:4584	-
MT:6541-6541	A	missense_variant	MODERATE	MT-CO1	protein_coding	-	-	638	638	213	R/H	cGc/cAc	HGNC:7419	-
MT:8195-8195	A	missense_variant	MODERATE	MT-CO2	protein_coding	-	-	610	610	204	H/N	Cac/Aac	HGNC:7421	-
MT:9529-9529	T	missense_variant	MODERATE	MT-CO3	protein_coding	-	-	323	323	108	P/L	cCt/cTt	HGNC:7422	-
MT:13178-13178	A	missense_variant	MODERATE	MT-ND5	protein_coding	-	-	842	842	281	G/D	gGc/gAc	HGNC:7461	-
MT:13531-13531	A	missense_variant	MODERATE	MT-ND5	protein_coding	-	-	1195	1195	399	A/T	Gca/Aca	HGNC:7461	-
MT:14080-14080	A	missense_variant	MODERATE	MT-ND5	protein_coding	-	-	1744	1744	582	G/S	Ggc/Agc	HGNC:7461	-
MT:15140-15140	A	missense_variant	MODERATE	MT-CYB	protein_coding	-	-	394	394	132	V/I	Gtc/Atc	HGNC:7427	-
X:2266771-2266771	A	missense_variant	MODERATE	DHRSX	protein_coding	-	-	616	565	189	A/S	Gct/Tct	HGNC:18399	NM_145177.3
X:12704368-12704368	T	missense_variant	MODERATE	FRMPD4	protein_coding	-	-	1586	1080	360	W/C	tgG/tgT	HGNC:29007	-
X:19683866-19683866	T	missense_variant	MODERATE	SH3KBP1	protein_coding	-	-	964	815	272	P/Q	cCa/cAa	HGNC:13867	-
X:23001259-23001259	T	missense_variant	MODERATE	DDX53	protein_coding	-	-	1300	1202	401	R/L	cGa/cTa	HGNC:20083	NM_182699.4
X:23988916-23988916	T	missense_variant	MODERATE	KLHL15	protein_coding	-	-	1076	820	274	R/S	Cgc/Agc	HGNC:29347	NM_030624.3
X:31968506-31968506	A	missense_variant	MODERATE	DMD	protein_coding	-	-	6684	6447	2149	Q/H	caG/caT	HGNC:2928	NM_004006.3
X:41223294-41223294	T	missense_variant	MODERATE	USP9X	protein_coding	-	-	7276	6643	2215	G/C	Ggt/Tgt	HGNC:12632	-
X:45060757-45060757	A	missense_variant	MODERATE	KDM6A	protein_coding	-	-	1707	1343	448	P/Q	cCa/cAa	HGNC:12637	-
X:45110148-45110148	A	missense_variant	MODERATE	KDM6A	protein_coding	-	-	4439	4075	1359	Q/K	Caa/Aaa	HGNC:12637	-
X:47976810-47976810	A	missense_variant	MODERATE	ZNF182	protein_coding	-	-	1540	1220	407	G/V	gGa/gTa	HGNC:13001	NM_001007088.2
X:48520375-48520375	T	missense_variant,splice_region_variant	MODERATE	PORCN	protein_coding	-	-	1434	1285	429	G/C	Ggc/Tgc	HGNC:17652	NM_203475.3
X:51743694-51743694	A	missense_variant	MODERATE	GSPT2	protein_coding	-	-	253	68	23	P/Q	cCg/cAg	HGNC:4622	NM_018094.5
X:55727315-55727315	A	missense_variant	MODERATE	RRAGB	protein_coding	-	-	678	235	79	R/S	Cgt/Agt	HGNC:19901	-
X:70277800-70277800	T	missense_variant,splice_region_variant	MODERATE	ARR3	protein_coding	-	-	763	694	232	V/F	Gtt/Ttt	HGNC:710	NM_004312.3
X:70623965-70623965	T	missense_variant	MODERATE	TEX11	protein_coding	-	-	1781	1781	594	P/Q	cCg/cAg	HGNC:11733	-
X:70927331-70927331	A	missense_variant	MODERATE	SLC7A3	protein_coding	-	-	1387	1237	413	G/W	Ggg/Tgg	HGNC:11061	-
X:72305302-72305302	A	missense_variant,splice_region_variant	MODERATE	CITED1	protein_coding	-	-	211	13	5	A/S	Gca/Tca	HGNC:1986	-
X:74744364-74744364	T	missense_variant	MODERATE	NEXMIF	protein_coding	-	-	810	193	65	L/M	Ctg/Atg	HGNC:29433	NM_001008537.3
X:101042210-101042210	A	missense_variant	MODERATE	TRMT2B	protein_coding	-	-	447	80	27	G/V	gGa/gTa	HGNC:25748	-
X:105909869-105909869	T	missense_variant	MODERATE	NRK	protein_coding	-	-	2535	2228	743	R/I	aGa/aTa	HGNC:25391	NM_198465.4
X:108179291-108179291	T	missense_variant	MODERATE	COL4A6	protein_coding	-	-	2505	2279	760	P/Q	cCg/cAg	HGNC:2208	NM_033641.4
X:119470067-119470067	C	missense_variant	MODERATE	SLC25A5	protein_coding	-	-	590	518	173	L/P	cTg/cCg	HGNC:10991	NM_001152.5
X:120375551-120375551	A	missense_variant	MODERATE	ATP1B4	protein_coding	-	-	822	742	248	L/I	Ctt/Att	HGNC:808	NM_001142447.3
X:121048936-121048936	A	missense_variant	MODERATE	GLUD2	protein_coding	-	-	1327	1252	418	L/M	Ctg/Atg	HGNC:4336	NM_012084.4
X:124651979-124651979	A	missense_variant	MODERATE	TENM1	protein_coding	-	-	1578	1514	505	W/L	tGg/tTg	HGNC:8117	-
X:130014408-130014408	T	missense_variant	MODERATE	BCORL1	protein_coding	-	-	1833	1636	546	G/W	Ggg/Tgg	HGNC:25657	-
X:139561790-139561790	A	missense_variant	MODERATE	F9	protein_coding	-	-	1131	1105	369	L/I	Ctt/Att	HGNC:3551	NM_000133.4
X:154533694-154533694	A	missense_variant	MODERATE	G6PD	protein_coding	-	-	997	884	295	R/L	cGa/cTa	HGNC:4057	-
X:154947767-154947767	A	missense_variant	MODERATE	F8	protein_coding	-	-	2215	2044	682	V/F	Gtc/Ttc	HGNC:3546	NM_000132.4
Y:2961452-2961452	T	missense_variant	MODERATE	ZFY	protein_coding	-	-	857	440	147	G/V	gGa/gTa	HGNC:12870	NM_003411.4
Low impact
Location	Allele	Consequence	IMPACT	SYMBOL	BIOTYPE	HGVSc	HGVSp	cDNA_position	CDS_position	Protein_position	Amino_acids	Codons	HGNC_ID	MANE_SELECT
1:6213133-6213133	A	synonymous_variant	LOW	RNF207	protein_coding	-	-	1786	1602	534	I	atC/atA	HGNC:32947	NM_207396.3
1:6440290-6440290	A	synonymous_variant	LOW	ESPN	protein_coding	-	-	693	525	175	P	ccC/ccA	HGNC:13281	-
1:11090574-11090574	T	synonymous_variant	LOW	EXOSC10	protein_coding	-	-	776	738	246	T	acC/acA	HGNC:9138	-
1:11982590-11982590	T	splice_region_variant,5_prime_UTR_variant	LOW	MFN2	protein_coding	-	-	422	-	-	-	-	HGNC:16877	-
1:17394398-17394398	A	synonymous_variant	LOW	PADI6	protein_coding	-	-	1331	1281	427	V	gtC/gtA	HGNC:20449	NM_207421.4
1:19144873-19144873	A	synonymous_variant	LOW	UBR4	protein_coding	-	-	7998	7980	2660	L	ctG/ctT	HGNC:30313	NM_020765.3
1:21857049-21857049	T	synonymous_variant	LOW	HSPG2	protein_coding	-	-	5634	5541	1847	A	gcC/gcA	HGNC:5273	NM_005529.7
1:25783726-25783726	A	synonymous_variant	LOW	MAN1C1	protein_coding	-	-	1903	1290	430	T	acC/acA	HGNC:19080	-
1:25901623-25901623	A	synonymous_variant	LOW	STMN1	protein_coding	-	-	512	246	82	V	gtG/gtT	HGNC:6510	-
1:26244314-26244314	T	synonymous_variant	LOW	CEP85	protein_coding	-	-	335	204	68	A	gcG/gcT	HGNC:25309	-
1:29216069-29216069	A	synonymous_variant	LOW	MECR	protein_coding	-	-	370	342	114	A	gcG/gcT	HGNC:19691	NM_016011.5
1:32276599-32276599	A	splice_region_variant,intron_variant	LOW	LCK	protein_coding	-	-	-	-	-	-	-	HGNC:6524	-
1:32780117-32780117	T	synonymous_variant	LOW	YARS1	protein_coding	-	-	1416	1302	434	V	gtC/gtA	HGNC:12840	-
1:35112127-35112127	T	synonymous_variant	LOW	ZMYM1	protein_coding	-	-	1275	1143	381	V	gtG/gtT	HGNC:26253	NM_024772.5
1:35636306-35636306	A	splice_region_variant,intron_variant	LOW	PSMB2	protein_coding	-	-	-	-	-	-	-	HGNC:9539	NM_002794.5
1:42410108-42410108	T	synonymous_variant	LOW	RIMKLA	protein_coding	-	-	749	606	202	V	gtG/gtT	HGNC:28725	NM_173642.4
1:43976641-43976641	A	synonymous_variant	LOW	ATP6V0B	protein_coding	-	-	374	189	63	V	gtC/gtA	HGNC:861	-
1:44827314-44827314	T	splice_region_variant,intron_variant	LOW	PTCH2	protein_coding	-	-	-	-	-	-	-	HGNC:9586	NM_003738.5
1:62210397-62210397	A	synonymous_variant	LOW	L1TD1	protein_coding	-	-	1900	1623	541	P	ccC/ccA	HGNC:25595	NM_019079.5
1:64178342-64178342	A	synonymous_variant	LOW	ROR1	protein_coding	-	-	2702	2301	767	T	acC/acA	HGNC:10256	NM_005012.4
1:66930397-66930397	T	synonymous_variant	LOW	MIER1	protein_coding	-	-	155	6	2	A	gcG/gcT	HGNC:29657	-
1:89583751-89583751	A	synonymous_variant	LOW	LRRC8B	protein_coding	-	-	1535	1101	367	A	gcC/gcA	HGNC:30692	NM_001369817.2
1:109761513-109761513	T	synonymous_variant	LOW	EPS8L3	protein_coding	-	-	205	78	26	L	ctC/ctA	HGNC:21297	-
1:112582080-112582080	T	synonymous_variant	LOW	ST7L	protein_coding	-	-	1057	981	327	T	acC/acA	HGNC:18441	-
1:114430793-114430793	A	splice_region_variant,intron_variant	LOW	TRIM33	protein_coding	-	-	-	-	-	-	-	HGNC:16290	NM_015906.4
1:118081485-118081485	T	synonymous_variant	LOW	SPAG17	protein_coding	-	-	1991	1920	640	A	gcC/gcA	HGNC:26620	NM_206996.4
1:119742866-119742866	T	synonymous_variant	LOW	PHGDH	protein_coding	-	-	1358	1269	423	L	ctG/ctT	HGNC:8923	-
1:150984063-150984063	A	synonymous_variant	LOW	ANXA9	protein_coding	-	-	462	261	87	T	acC/acA	HGNC:547	NM_003568.3
1:151266533-151266533	T	synonymous_variant	LOW	PSMD4	protein_coding	-	-	992	918	306	A	gcG/gcT	HGNC:9561	-
1:154173179-154173179	T	synonymous_variant	LOW	TPM3	protein_coding	-	-	440	400	134	R	Cgg/Agg	HGNC:12012	-
1:154275164-154275164	A	synonymous_variant	LOW	HAX1	protein_coding	-	-	662	567	189	S	tcC/tcA	HGNC:16915	NM_006118.4
1:155236245-155236245	A	splice_region_variant,synonymous_variant	LOW	GBA	protein_coding	-	-	1457	1224	408	T	acG/acT	HGNC:4177	-
1:155717128-155717128	T	splice_region_variant,synonymous_variant	LOW	DAP3	protein_coding	-	-	336	168	56	P	ccG/ccT	HGNC:2673	-
1:156979275-156979275	T	synonymous_variant	LOW	ARHGEF11	protein_coding	-	-	1028	285	95	T	acC/acA	HGNC:14580	-
1:159049599-159049599	T	splice_region_variant,synonymous_variant	LOW	IFI16	protein_coding	-	-	1940	1665	555	T	acG/acT	HGNC:5395	NM_001376587.1
1:161042575-161042575	T	synonymous_variant	LOW	USF1	protein_coding	-	-	238	154	52	R	Cga/Aga	HGNC:12593	-
1:162773537-162773537	A	synonymous_variant	LOW	DDR2	protein_coding	-	-	2156	1797	599	A	gcC/gcA	HGNC:2731	NM_006182.4
1:170041673-170041673	A	splice_region_variant,intron_variant	LOW	KIFAP3	protein_coding	-	-	-	-	-	-	-	HGNC:17060	-
1:175077751-175077751	T	synonymous_variant	LOW	TNN	protein_coding	-	-	471	333	111	R	cgG/cgT	HGNC:22942	NM_022093.2
1:179126476-179126476	A	synonymous_variant	LOW	ABL2	protein_coding	-	-	588	543	181	L	ctG/ctT	HGNC:77	-
1:183223332-183223332	T	splice_region_variant,intron_variant	LOW	LAMC2	protein_coding	-	-	-	-	-	-	-	HGNC:6493	NM_005562.3
1:185323977-185323977	T	splice_region_variant,non_coding_transcript_exon_variant	LOW	GS1-279B7.1	processed_transcript	-	-	101	-	-	-	-	-	-
1:186125644-186125644	A	synonymous_variant	LOW	HMCN1	protein_coding	-	-	12929	12540	4180	V	gtC/gtA	HGNC:19194	NM_031935.3
1:186461051-186461051	T	splice_region_variant,intron_variant	LOW	PDC	protein_coding	-	-	-	-	-	-	-	HGNC:8759	NM_002597.5
1:200911690-200911690	A	synonymous_variant	LOW	INAVA	protein_coding	-	-	1652	1452	484	S	tcC/tcA	HGNC:25599	-
1:200957439-200957439	T	splice_region_variant,non_coding_transcript_exon_variant	LOW	MROH3P	transcribed_unitary_pseudogene	-	-	1923	-	-	-	-	HGNC:33122	-
1:201781098-201781098	T	synonymous_variant	LOW	NAV1	protein_coding	-	-	435	279	93	L	ctG/ctT	HGNC:15989	-
1:202758457-202758457	G	synonymous_variant	LOW	KDM5B	protein_coding	-	-	1415	1239	413	Y	taT/taC	HGNC:18039	-
1:203307315-203307315	A	synonymous_variant	LOW	BTG2	protein_coding	-	-	442	354	118	S	tcC/tcA	HGNC:1131	NM_006763.3
1:204469044-204469044	T	synonymous_variant	LOW	PIK3C2B	protein_coding	-	-	1316	759	253	T	acC/acA	HGNC:8972	-
1:205620572-205620572	T	synonymous_variant	LOW	ELK4	protein_coding	-	-	814	474	158	S	tcC/tcA	HGNC:3326	-
1:207091669-207091669	T	synonymous_variant	LOW	C4BPB	protein_coding	-	-	552	258	86	L	ctG/ctT	HGNC:1328	-
1:208082405-208082405	A	splice_region_variant,intron_variant	LOW	PLXNA2	protein_coding	-	-	-	-	-	-	-	HGNC:9100	NM_025179.4
1:210241743-210241743	A	synonymous_variant	LOW	SERTAD4	protein_coding	-	-	710	477	159	T	acC/acA	HGNC:25236	NM_019605.5
1:211749995-211749995	T	synonymous_variant	LOW	LPGAT1	protein_coding	-	-	1833	1017	339	L	ctC/ctA	HGNC:28985	-
1:215234830-215234830	T	splice_region_variant,synonymous_variant	LOW	KCNK2	protein_coding	-	-	1104	921	307	V	gtG/gtT	HGNC:6277	-
1:220631109-220631109	C	synonymous_variant	LOW	MARK1	protein_coding	-	-	1671	984	328	P	ccG/ccC	HGNC:6896	NM_018650.5
1:222629668-222629668	T	synonymous_variant	LOW	MIA3	protein_coding	-	-	2462	2448	816	L	ctG/ctT	HGNC:24008	NM_198551.4
1:228256655-228256655	A	synonymous_variant	LOW	OBSCN	protein_coding	-	-	4455	4314	1438	P	ccC/ccA	HGNC:15719	-
[truncated: 539 more rows]
