# Supplementary material for: Cell cycle arrest combined with CDK1 inhibition suppresses genome-wide mutations by activating alternative DNA repair genes during genome editing
Source: J Biol Chem. 2024 Aug 17;300(9):107695. doi: 10.1016/j.jbc.2024.107695 (PMC11416245; doi:10.1016/j.jbc.2024.107695)
Supplement: Table S2 [file mmc3.xlsx]

## Sheet: G2M_sync
Table.S2. SNVs and indels in TSCE5cells edited with Cas9/gRNA-3 or I-SceI under S~G2/M conditions
G2/M_Synchronized	Cas9/gRNA-3 vs control
High impact
Location	Allele	Consequence	IMPACT	SYMBOL	BIOTYPE	HGVSc	HGVSp	cDNA_position	CDS_position	Protein_position	Amino_acids	Codons	HGNC_ID	MANE_SELECT
None
Moderate impact
Location	Allele	Consequence	IMPACT	SYMBOL	BIOTYPE	HGVSc	HGVSp	cDNA_position	CDS_position	Protein_position	Amino_acids	Codons	HGNC_ID	MANE_SELECT
6:31271109-31271109	G	missense_variant	MODERATE	HLA-C	protein_coding	-	-	598	583	195	Y/H	Tac/Cac	HGNC:4933	-
7:142520326-142520326	C	missense_variant	MODERATE	TRBV5-7	TR_V_gene	-	-	113	113	38	V/A	gTg/gCg	HGNC:12224	-
MT:11484-11485	AC	missense_variant	MODERATE	MT-ND4	protein_coding	-	-	725-726	725-726	242	G/D	gGT/gAC	HGNC:7459	-
MT:14846-14846	A	missense_variant	MODERATE	MT-CYB	protein_coding	-	-	100	100	34	G/S	Ggc/Agc	HGNC:7427	-
Low impact
Location	Allele	Consequence	IMPACT	SYMBOL	BIOTYPE	HGVSc	HGVSp	cDNA_position	CDS_position	Protein_position	Amino_acids	Codons	HGNC_ID	MANE_SELECT
2:165323215-165323215	C	synonymous_variant	LOW	SCN2A	protein_coding	-	-	1887	1731	577	L	ctT/ctC	HGNC:10588	-
G2/M_Synchronized	I-SceI vs control
High impact
Location	Allele	Consequence	IMPACT	SYMBOL	BIOTYPE	HGVSc	HGVSp	cDNA_position	CDS_position	Protein_position	Amino_acids	Codons	HGNC_ID	MANE_SELECT
None
Moderate impact
Location	Allele	Consequence	IMPACT	SYMBOL	BIOTYPE	HGVSc	HGVSp	cDNA_position	CDS_position	Protein_position	Amino_acids	Codons	HGNC_ID	MANE_SELECT
1:146121585-146121585	C	missense_variant	MODERATE	NBPF10	protein_coding	-	-	2706	2671	891	L/V	Ctt/Gtt	HGNC:31992	-
10:73675215-73675215	C	missense_variant	MODERATE	AGAP5	protein_coding	-	-	1557	1445	482	Y/C	tAt/tGt	HGNC:23467	-
18:50895870-50895870	A	missense_variant	MODERATE	ME2	protein_coding	-	-	253	50	17	R/Q	cGa/cAa	HGNC:6984	NM_002396.5
6:138571745-138571745	G	missense_variant	MODERATE	NHSL1	protein_coding	-	-	796	167	56	D/A	gAc/gCc	HGNC:21021	-
MT:11484-11485	AC	missense_variant	MODERATE	MT-ND4	protein_coding	-	-	725-726	725-726	242	G/D	gGT/gAC	HGNC:7459	-
MT:14846-14846	A	missense_variant	MODERATE	MT-CYB	protein_coding	-	-	100	100	34	G/S	Ggc/Agc	HGNC:7427	-
Low impact
Location	Allele	Consequence	IMPACT	SYMBOL	BIOTYPE	HGVSc	HGVSp	cDNA_position	CDS_position	Protein_position	Amino_acids	Codons	HGNC_ID	MANE_SELECT
16:17604-17604	C	splice_region_variant,non_coding_transcript_exon_variant	LOW	WASH4P	unprocessed_pseudogene	-	-	259	-	-	-	-	HGNC:14126	-
6:32581585-32581585	A	synonymous_variant	LOW	HLA-DRB1	protein_coding	-	-	730	624	208	S	agC/agT	HGNC:4948	-
MT:12630-12630	A	synonymous_variant	LOW	MT-ND5	protein_coding	-	-	294	294	98	W	tgG/tgA	HGNC:7461	-
