# Supplementary material for: Cell cycle arrest combined with CDK1 inhibition suppresses genome-wide mutations by activating alternative DNA repair genes during genome editing
Source: J Biol Chem. 2024 Aug 17;300(9):107695. doi: 10.1016/j.jbc.2024.107695 (PMC11416245; doi:10.1016/j.jbc.2024.107695)
Supplement: Table S3 [file mmc4.xlsx]

## Sheet: non-syn gRNA3-Cas9
Table S3. Structural variants in genome-edited TSCE5 cells under non-syn and S~G2/M conditions.
A, SVs in gRNA3/Cas9-edited cells under non-syn conditions
software:SvABA 1.1
non-syn gRNA-3/Cas9
#CHROM	POS	ID	REF	ALT	QUAL	FILTER	INFO	FORMAT	/home/markeddup_nonSyncontrol.sorted.bam	/home/markeddup_nonSyncrispr.sorted.bam
chr2	1529552	844376672:1	T	T[chr2:1534280[	23	PASS	DISC_MAPQ=29;EVDNC=DSCRD;IMPRECISE;MAPQ=29;MATEID=844376672:2;MATENM=-1;NM=-1;NUMPARTS=0;SCTG=chr2:1529552(+)-chr2:1534280(-)__2_1519001_1544001D;SPAN=4728;SVTYPE=BND	GT:AD:DP:GQ:PL:SR:DR:LR:LO	0	0	8	0/0:0:7:1.8:0,1.8,19.8:0:0:1.896:0	0/1:8:10:0.5:23.6,0,0.5:0:8:-25.04:25.04
chr2	1534280	844376672:2	A	]chr2:1529552]A	23	PASS	DISC_MAPQ=52;EVDNC=DSCRD;IMPRECISE;MAPQ=52;MATEID=844376672:1;MATENM=-1;NM=-1;NUMPARTS=0;SCTG=chr2:1529552(+)-chr2:1534280(-)__2_1519001_1544001D;SPAN=4728;SVTYPE=BND	GT:AD:DP:GQ:PL:SR:DR:LR:LO	0	0	8	0/0:0:7:1.8:0,1.8,19.8:0:0:1.896:0	0/1:8:10:0.5:23.6,0,0.5:0:8:-25.04:25.04
chr3	182230600	5634805:1	T	T[chr13:52173767[	10	PASS	DISC_MAPQ=0;EVDNC=ASDIS;HOMSEQ=TTT;MAPQ=34;MATEID=5634805:2;MATENM=0;NM=0;NUMPARTS=2;SCTG=c_3_182206501_182231501_53C;SPAN=-1;SVTYPE=BND	GT:AD:DP:GQ:PL:SR:DR:LR:LO	3	0	5	0/0:0:21:5.4:0,5.4,59.4:0:0:5.689:0	0/1:5:22:10.7:10.7,0,40.4:3:3:-10.54:11.65
chr4	19077842	498262392:1	T	T[chr4:19083928[	0	PASS	DISC_MAPQ=59;EVDNC=ASDIS;HOMSEQ=CCACTGATTTGCTTT;MAPQ=60;MATEID=498262392:2;MATENM=0;NM=0;NUMPARTS=2;SCTG=c_4_19061001_19086001_43C;SPAN=6086;SVTYPE=BND	GT:AD:DP:GQ:PL:SR:DR:LR:LO	14	0	53	0/0:0:12813:99:0,3469,3.806e+04:0:0:3471:0	0/0:53:7476:99:0,1849,2.186e+04:14:43:1850:41.93
chr4	19083928	498262392:2	C	]chr4:19077842]C	0	PASS	DISC_MAPQ=60;EVDNC=ASDIS;HOMSEQ=CCACTGATTTGCTTT;MAPQ=60;MATEID=498262392:1;MATENM=0;NM=0;NUMPARTS=2;SCTG=c_4_19061001_19086001_43C;SPAN=6086;SVTYPE=BND	GT:AD:DP:GQ:PL:SR:DR:LR:LO	14	0	53	0/0:0:12813:99:0,3469,3.806e+04:0:0:3471:0	0/0:53:7476:99:0,1849,2.186e+04:14:43:1850:41.93
chr4	49709906	119790007:1	A	]chr4:49710924]A	0	PASS	DISC_MAPQ=255;EVDNC=ASDIS;HOMSEQ=ACTATATATTGTATACTGTACATAAAATA;MAPQ=60;MATEID=119790007:2;MATENM=5;NM=1;NUMPARTS=2;SCTG=c_4_49686001_49711001_20C;SPAN=1018;SVTYPE=BND	GT:AD:DP:GQ:PL:SR:DR:LR:LO	16	0	18	0/0:0:2046:99:0,553.7,6077:0:0:554.3:0	0/0:18:1308:99:0,294.6,3766:16:2:295:19.22
chr4	49710924	119790007:2	A	A[chr4:49709906[	0	PASS	DISC_MAPQ=16;EVDNC=ASDIS;HOMSEQ=ACTATATATTGTATACTGTACATAAAATA;MAPQ=34;MATEID=119790007:1;MATENM=1;NM=5;NUMPARTS=2;SCTG=c_4_49686001_49711001_20C;SPAN=1018;SVTYPE=BND	GT:AD:DP:GQ:PL:SR:DR:LR:LO	16	0	18	0/0:0:2046:99:0,553.7,6077:0:0:554.3:0	0/0:18:1308:99:0,294.6,3766:16:2:295:19.22
chr12	47940953	369794757:1	T	]chr12:47941319]T	18	PASS	DISC_MAPQ=57;EVDNC=DSCRD;IMPRECISE;MAPQ=57;MATEID=369794757:2;MATENM=-1;NM=-1;NUMPARTS=0;SCTG=chr12:47940953(-)-chr12:47941319(+)__12_47922001_47947001D;SPAN=366;SVTYPE=BND	GT:AD:DP:GQ:PL:SR:DR:LR:LO	0	0	8	0/0:0:28:7.5:0,7.5,82.5:0:0:7.586:0	0/1:8:28:18.8:18.8,0,48.5:0:8:-18.82:19.57
chr12	47941319	369794757:2	G	G[chr12:47940953[	18	PASS	DISC_MAPQ=58;EVDNC=DSCRD;IMPRECISE;MAPQ=58;MATEID=369794757:1;MATENM=-1;NM=-1;NUMPARTS=0;SCTG=chr12:47940953(-)-chr12:47941319(+)__12_47922001_47947001D;SPAN=366;SVTYPE=BND	GT:AD:DP:GQ:PL:SR:DR:LR:LO	0	0	8	0/0:0:28:7.5:0,7.5,82.5:0:0:7.586:0	0/1:8:28:18.8:18.8,0,48.5:0:8:-18.82:19.57
chr13	52173767	5634805:2	T	]chr3:182230600]T	10	PASS	DISC_MAPQ=255;EVDNC=ASDIS;HOMSEQ=TTT;MAPQ=60;MATEID=5634805:1;MATENM=0;NM=0;NUMPARTS=2;SCTG=c_3_182206501_182231501_53C;SPAN=-1;SVTYPE=BND	GT:AD:DP:GQ:PL:SR:DR:LR:LO	3	0	5	0/0:0:21:5.4:0,5.4,59.4:0:0:5.689:0	0/1:5:22:10.7:10.7,0,40.4:3:3:-10.54:11.65
chr14	79024899	380040557:1	T	T[chr14:79026415[	1	PASS	DISC_MAPQ=60;EVDNC=ASDIS;HOMSEQ=CT;MAPQ=60;MATEID=380040557:2;MATENM=0;NM=1;NUMPARTS=2;SCTG=c_14_79012501_79037501_164C;SPAN=1516;SVTYPE=BND	GT:AD:DP:GQ:PL:SR:DR:LR:LO	2	0	4	0/0:0:40:10.8:0,10.8,118.8:0:0:10.84:0	0/1:4:45:1.1:1.1,0,106.7:2:4:-1.012:7.541
chr14	79026415	380040557:2	C	]chr14:79024899]C	1	PASS	DISC_MAPQ=60;EVDNC=ASDIS;HOMSEQ=CT;MAPQ=60;MATEID=380040557:1;MATENM=1;NM=0;NUMPARTS=2;SCTG=c_14_79012501_79037501_164C;SPAN=1516;SVTYPE=BND	GT:AD:DP:GQ:PL:SR:DR:LR:LO	2	0	4	0/0:0:40:10.8:0,10.8,118.8:0:0:10.84:0	0/1:4:45:1.1:1.1,0,106.7:2:4:-1.012:7.541
chr15	77618530	786144351:1	T	T[chr15:77618894[	0	PASS	DISC_MAPQ=60;EVDNC=ASDIS;HOMSEQ=CTGTTATTCTT;MAPQ=60;MATEID=786144351:2;MATENM=0;NM=0;NUMPARTS=2;SCTG=c_15_77616001_77641001_41C;SPAN=364;SVTYPE=BND	GT:AD:DP:GQ:PL:SR:DR:LR:LO	20	0	42	0/0:0:18714:99:0,5066,5.559e+04:0:0:5070:0	0/0:42:15589:99:0,4082,4.603e+04:20:31:4085:17.23
chr15	77618894	786144351:2	C	]chr15:77618530]C	0	PASS	DISC_MAPQ=60;EVDNC=ASDIS;HOMSEQ=CTGTTATTCTT;MAPQ=60;MATEID=786144351:1;MATENM=0;NM=0;NUMPARTS=2;SCTG=c_15_77616001_77641001_41C;SPAN=364;SVTYPE=BND	GT:AD:DP:GQ:PL:SR:DR:LR:LO	20	0	42	0/0:0:18714:99:0,5066,5.559e+04:0:0:5070:0	0/0:42:15589:99:0,4082,4.603e+04:20:31:4085:17.23
chr16	81085874	913752945:1	C	C[chr16:81086213[	0	PASS	EVDNC=ASSMB;HOMSEQ=AAAAACAAAAAAAAC;MAPQ=60;MATEID=913752945:2;MATENM=1;NM=0;NUMPARTS=2;SCTG=c_16_81070501_81095501_7C;SPAN=339;SVTYPE=BND	GT:AD:DP:GQ:PL:SR:DR:LR:LO	20	0	20	0/0:0:24448:99:0,6619,7.263e+04:0:0:6624:0	0/0:20:22774:99:0,6099,6.752e+04:20:0:6104:0.7136
chr16	81086213	913752945:2	A	]chr16:81085874]A	0	PASS	EVDNC=ASSMB;HOMSEQ=AAAAACAAAAAAAAC;MAPQ=60;MATEID=913752945:1;MATENM=0;NM=1;NUMPARTS=2;SCTG=c_16_81070501_81095501_7C;SPAN=339;SVTYPE=BND	GT:AD:DP:GQ:PL:SR:DR:LR:LO	20	0	20	0/0:0:24448:99:0,6619,7.263e+04:0:0:6624:0	0/0:20:22774:99:0,6099,6.752e+04:20:0:6104:0.7136
SVs = 16

## Sheet: non-syn I-SceI
Table S3. Structural variants in genome-edited TSCE5 cells under non-syn and S~G2/M conditions.
A, SVs in gRNA3/Cas9-edited cells under non-syn conditions
software:SvABA 1.1
non-syn I-SceI
#CHROM	POS	ID	REF	ALT	QUAL	FILTER	INFO	FORMAT	/home/markeddup_nonSyncontrol.sorted.bam	/home/markeddup_nonSynIsceI.sorted.bam
chr4	19077842	289309085:1	T	T[chr4:19083928[	0	PASS	DISC_MAPQ=60;EVDNC=ASDIS;HOMSEQ=CCACTGATTTGCTTT;MAPQ=60;MATEID=289309085:2;MATENM=0;NM=0;NUMPARTS=2;SCTG=c_4_19061001_19086001_37C;SPAN=6086;SVTYPE=BND	GT:AD:DP:GQ:PL:SR:DR:LR:LO	19	0	44	0/0:0:12813:99:0,3469,3.806e+04:0:0:3471:0	0/0:44:6491:99:0,1612,1.899e+04:19:31:1613:34
chr4	19083928	289309085:2	C	]chr4:19077842]C	0	PASS	DISC_MAPQ=58;EVDNC=ASDIS;HOMSEQ=CCACTGATTTGCTTT;MAPQ=60;MATEID=289309085:1;MATENM=0;NM=0;NUMPARTS=2;SCTG=c_4_19061001_19086001_37C;SPAN=6086;SVTYPE=BND	GT:AD:DP:GQ:PL:SR:DR:LR:LO	19	0	44	0/0:0:12813:99:0,3469,3.806e+04:0:0:3471:0	0/0:44:6491:99:0,1612,1.899e+04:19:31:1613:34
chr8	71825978	834987988:1	A	A[chr8:73469093[	24	PASS	DISC_MAPQ=35;EVDNC=DSCRD;IMPRECISE;MAPQ=35;MATEID=834987988:2;MATENM=-1;NM=-1;NUMPARTS=0;SCTG=chr8:71825978(+)-chr8:73469093(-)__8_73451001_73476001D;SPAN=1643115;SVTYPE=BND	GT:AD:DP:GQ:PL:SR:DR:LR:LO	0	0	9	0/0:0:26:6.9:0,6.9,75.9:0:0:7.044:0	0/1:9:20:24.2:24.2,0,24.2:0:9:-24.29:24.29
chr8	73469093	834987988:2	G	]chr8:71825978]G	24	PASS	DISC_MAPQ=34;EVDNC=DSCRD;IMPRECISE;MAPQ=34;MATEID=834987988:1;MATENM=-1;NM=-1;NUMPARTS=0;SCTG=chr8:71825978(+)-chr8:73469093(-)__8_73451001_73476001D;SPAN=1643115;SVTYPE=BND	GT:AD:DP:GQ:PL:SR:DR:LR:LO	0	0	9	0/0:0:26:6.9:0,6.9,75.9:0:0:7.044:0	0/1:9:20:24.2:24.2,0,24.2:0:9:-24.29:24.29
chr8	141347578	1029814769:1	T	]chr8:141347947]T	19	PASS	DISC_MAPQ=31;EVDNC=DSCRD;IMPRECISE;MAPQ=31;MATEID=1029814769:2;MATENM=-1;NM=-1;NUMPARTS=0;SCTG=chr8:141347578(-)-chr8:141347947(+)__8_141340501_141365501D;SPAN=369;SVTYPE=BND	GT:AD:DP:GQ:PL:SR:DR:LR:LO	0	0	8	0/0:0:19:5.1:0,5.1,56.1:0:0:5.148:0	0/1:8:26:19.4:19.4,0,42.5:0:8:-19.36:19.88
chr8	141347947	1029814769:2	T	T[chr8:141347578[	19	PASS	DISC_MAPQ=32;EVDNC=DSCRD;IMPRECISE;MAPQ=32;MATEID=1029814769:1;MATENM=-1;NM=-1;NUMPARTS=0;SCTG=chr8:141347578(-)-chr8:141347947(+)__8_141340501_141365501D;SPAN=369;SVTYPE=BND	GT:AD:DP:GQ:PL:SR:DR:LR:LO	0	0	8	0/0:0:19:5.1:0,5.1,56.1:0:0:5.148:0	0/1:8:26:19.4:19.4,0,42.5:0:8:-19.36:19.88
chr16	81085874	244915599:1	C	C[chr16:81086213[	0	PASS	EVDNC=ASSMB;HOMSEQ=AAAAACAAAAAAAAC;MAPQ=60;MATEID=244915599:2;MATENM=1;NM=0;NUMPARTS=2;SCTG=c_16_81070501_81095501_12C;SPAN=339;SVTYPE=BND	GT:AD:DP:GQ:PL:SR:DR:LR:LO	26	0	26	0/0:0:24448:99:0,6619,7.263e+04:0:0:6624:0	0/0:26:21187:99:0,5650,6.277e+04:26:0:5654:3.563
chr16	81086213	244915599:2	A	]chr16:81085874]A	0	PASS	EVDNC=ASSMB;HOMSEQ=AAAAACAAAAAAAAC;MAPQ=60;MATEID=244915599:1;MATENM=0;NM=1;NUMPARTS=2;SCTG=c_16_81070501_81095501_12C;SPAN=339;SVTYPE=BND	GT:AD:DP:GQ:PL:SR:DR:LR:LO	26	0	26	0/0:0:24448:99:0,6619,7.263e+04:0:0:6624:0	0/0:26:21187:99:0,5650,6.277e+04:26:0:5654:3.563
chr17	41098002	935443517:1	C	]chr17:41118181]C	24	PASS	DISC_MAPQ=56;EVDNC=DSCRD;IMPRECISE;MAPQ=56;MATEID=935443517:2;MATENM=-1;NM=-1;NUMPARTS=0;SCTG=chr17:41098002(-)-chr17:41118181(+)__17_41111001_41136001D;SPAN=20179;SVTYPE=BND	GT:AD:DP:GQ:PL:SR:DR:LR:LO	0	0	9	0/0:0:12:3:0,3,33:0:0:3.251:0	0/1:9:19:21.2:24.5,0,21.2:0:9:-24.57:24.57
chr17	41118181	935443517:2	A	A[chr17:41098002[	24	PASS	DISC_MAPQ=29;EVDNC=DSCRD;IMPRECISE;MAPQ=29;MATEID=935443517:1;MATENM=-1;NM=-1;NUMPARTS=0;SCTG=chr17:41098002(-)-chr17:41118181(+)__17_41111001_41136001D;SPAN=20179;SVTYPE=BND	GT:AD:DP:GQ:PL:SR:DR:LR:LO	0	0	9	0/0:0:12:3:0,3,33:0:0:3.251:0	0/1:9:19:21.2:24.5,0,21.2:0:9:-24.57:24.57
chr17	78175189	247797115:1	C	C[chr17:78175748[	26	PASS	DISC_MAPQ=51;EVDNC=ASDIS;HOMSEQ=AC;MAPQ=60;MATEID=247797115:2;MATENM=0;NM=0;NUMPARTS=2;SCTG=c_17_78155001_78180001_98C;SPAN=559;SVTYPE=BND	GT:AD:DP:GQ:PL:SR:DR:LR:LO	2	0	10	0/0:0:24:6.3:0,6.3,69.3:0:0:6.502:0	0/1:10:26:26:26,0,35.9:2:10:-25.97:26.07
chr17	78175748	247797115:2	A	]chr17:78175189]A	26	PASS	DISC_MAPQ=60;EVDNC=ASDIS;HOMSEQ=AC;MAPQ=60;MATEID=247797115:1;MATENM=0;NM=0;NUMPARTS=2;SCTG=c_17_78155001_78180001_98C;SPAN=559;SVTYPE=BND	GT:AD:DP:GQ:PL:SR:DR:LR:LO	2	0	10	0/0:0:24:6.3:0,6.3,69.3:0:0:6.502:0	0/1:10:26:26:26,0,35.9:2:10:-25.97:26.07
chrX	1473692	57476720:1	G	]chrX:1474102]G	20	PASS	DISC_MAPQ=27;EVDNC=DSCRD;IMPRECISE;MAPQ=27;MATEID=57476720:2;MATENM=-1;NM=-1;NUMPARTS=0;SCTG=chrX:1473692(-)-chrX:1474102(+)__23_1470001_1495001D;SPAN=410;SVTYPE=BND	GT:AD:DP:GQ:PL:SR:DR:LR:LO	0	0	10	0/0:0:36:9.6:0,9.6,105.6:0:0:9.753:0	0/1:10:46:20.6:20.6,0,89.9:0:10:-20.55:23.07
chrX	1474102	57476720:2	G	G[chrX:1473692[	20	PASS	DISC_MAPQ=33;EVDNC=DSCRD;IMPRECISE;MAPQ=33;MATEID=57476720:1;MATENM=-1;NM=-1;NUMPARTS=0;SCTG=chrX:1473692(-)-chrX:1474102(+)__23_1470001_1495001D;SPAN=410;SVTYPE=BND	GT:AD:DP:GQ:PL:SR:DR:LR:LO	0	0	10	0/0:0:36:9.6:0,9.6,105.6:0:0:9.753:0	0/1:10:46:20.6:20.6,0,89.9:0:10:-20.55:23.07
SVs = 14

## Sheet: G2M gRNA-Cas9
Table S3. Structural variants in genome-edited TSCE5 cells under non-syn and S~G2/M conditions.
A, SVs in gRNA3/Cas9-edited cells under non-syn conditions
software:SvABA 1.1
G2/M/Ro gRNA-3/Cas9
#CHROM	POS	ID	REF	ALT	QUAL	FILTER	INFO	FORMAT	/home/markeddup_G2M-control.sorted.bam	/home/markeddup_G2M-crispr.sorted.bam
chr17	21682787	464495375:1	A	A[chr17:21683952[	22	PASS	DISC_MAPQ=43;EVDNC=DSCRD;IMPRECISE;MAPQ=43;MATEID=464495375:2;MATENM=-1;NM=-1;NUMPARTS=0;SCTG=chr17:21682787(+)-chr17:21683952(-)__17_21682501_21707501D;SPAN=1165;SVTYPE=BND	GT:AD:DP:GQ:PL:SR:DR:LR:LO	0	0	10	0/0:0:48:13.2:0,13.2,145.2:0:0:13.29:0	0/1:10:39:22.4:22.4,0,71.9:0:10:-22.21:23.79
chr17	21683952	464495375:2	A	]chr17:21682787]A	22	PASS	DISC_MAPQ=43;EVDNC=DSCRD;IMPRECISE;MAPQ=43;MATEID=464495375:1;MATENM=-1;NM=-1;NUMPARTS=0;SCTG=chr17:21682787(+)-chr17:21683952(-)__17_21682501_21707501D;SPAN=1165;SVTYPE=BND	GT:AD:DP:GQ:PL:SR:DR:LR:LO	0	0	10	0/0:0:48:13.2:0,13.2,145.2:0:0:13.29:0	0/1:10:39:22.4:22.4,0,71.9:0:10:-22.21:23.79

## Sheet: G2M I-SceI
Table S3. Structural variants in genome-edited TSCE5 cells under non-syn and S~G2/M conditions.
A, SVs in gRNA3/Cas9-edited cells under non-syn conditions
software:SvABA 1.1
G2/M/Ro I-SceI
#CHROM	POS	ID	REF	ALT	QUAL	FILTER	INFO	FORMAT	/home/markeddup_G2M-control.sorted.bam	/home/markeddup_G2M-ISceI.sorted.bam
chr1	59118719	620010112:1	T	T[chr1:59119240[	1	PASS	DISC_MAPQ=60;EVDNC=ASDIS;HOMSEQ=GTTTT;MAPQ=60;MATEID=620010112:2;MATENM=0;NM=0;NUMPARTS=2;SCTG=c_1_59118501_59143501_6C;SPAN=521;SVTYPE=BND	GT:AD:DP:GQ:PL:SR:DR:LR:LO	2	0	5	0/0:0:52:14.1:0,14.1,155.1:0:0:14.4:0	0/1:5:54:1.7:1.7,0,130.4:2:4:-1.55:9.469
chr1	59119240	620010112:2	G	]chr1:59118719]G	1	PASS	DISC_MAPQ=60;EVDNC=ASDIS;HOMSEQ=GTTTT;MAPQ=60;MATEID=620010112:1;MATENM=0;NM=0;NUMPARTS=2;SCTG=c_1_59118501_59143501_6C;SPAN=521;SVTYPE=BND	GT:AD:DP:GQ:PL:SR:DR:LR:LO	2	0	5	0/0:0:52:14.1:0,14.1,155.1:0:0:14.4:0	0/1:5:54:1.7:1.7,0,130.4:2:4:-1.55:9.469
chr11	70371326	422494964:1	A	]chr11:70371647]A	0	PASS	DISC_MAPQ=48;EVDNC=DSCRD;IMPRECISE;MAPQ=48;MATEID=422494964:2;MATENM=-1;NM=-1;NUMPARTS=0;SCTG=chr11:70371326(-)-chr11:70371647(+)__11_70364001_70389001D;SPAN=321;SVTYPE=BND	GT:AD:DP:GQ:PL:SR:DR:LR:LO	0	0	8	0/0:0:103:28.2:0,28.2,310.2:0:0:28.53:0	0/0:8:103:1.8:0,1.8,257.4:0:8:2.117:14.51
chr11	70371647	422494964:2	T	T[chr11:70371326[	0	PASS	DISC_MAPQ=38;EVDNC=DSCRD;IMPRECISE;MAPQ=38;MATEID=422494964:1;MATENM=-1;NM=-1;NUMPARTS=0;SCTG=chr11:70371326(-)-chr11:70371647(+)__11_70364001_70389001D;SPAN=321;SVTYPE=BND	GT:AD:DP:GQ:PL:SR:DR:LR:LO	0	0	8	0/0:0:103:28.2:0,28.2,310.2:0:0:28.53:0	0/0:8:103:1.8:0,1.8,257.4:0:8:2.117:14.51
