# Supplementary material for: Cell cycle arrest combined with CDK1 inhibition suppresses genome-wide mutations by activating alternative DNA repair genes during genome editing
Source: J Biol Chem. 2024 Aug 17;300(9):107695. doi: 10.1016/j.jbc.2024.107695 (PMC11416245; doi:10.1016/j.jbc.2024.107695)
Supplement: Table S4 [file mmc5.xlsx]

## Sheet: gene expression
Table S4. gene expression profiles in gRNA3/Cas9-edited cells under S-G2/M conditions compared to unedited control cells.
Gene ID	log2FC	FDR		Chromosome	Start	End	Gene Length	Strand	Gene Name	Gene Type	Transcript ID	Entrez Gene ID	Description	Cellular Component Accession	Cellular Component Name	Molecular Function Accession	Molecular Function Name	Biological Process Accession	Biological Process Name	KEGG Pathway
ENSG00000186480.13	-1.88355	0.000157039		chr7	155297776	155310235	2908	+	INSIG1	protein_coding	ENST00000340368.9;ENST00000342407.5;ENST00000344756.8;ENST00000425172.1;ENST00000468307.1;ENST00000476756.1	3638	insulin induced gene 1 [Source:HGNC Symbol;Acc:HGNC:6083]	GO:0016020 // GO:0016021 // GO:0005783 // GO:0005789 // GO:0032937	membrane // integral component of membrane // endoplasmic reticulum // endoplasmic reticulum membrane // SREBP-SCAP-Insig complex	GO:0005515 // GO:0008289 // GO:0008142	protein binding // lipid binding // oxysterol binding	GO:0008203 // GO:0006629 // GO:0006695 // GO:0008202 // GO:0006641 // GO:0006991 // GO:0010894 // GO:0016126 // GO:0042472 // GO:0042474 // GO:0045599 // GO:0045717 // GO:0060021 // GO:0060363 // GO:0042632 // GO:0032869 // GO:0032933 // GO:0036315 // GO:0036316 // GO:0070862 // GO:1901303	cholesterol metabolic process // lipid metabolic process // cholesterol biosynthetic process // steroid metabolic process // triglyceride metabolic process // response to sterol depletion // negative regulation of steroid biosynthetic process // sterol biosynthetic process // inner ear morphogenesis // middle ear morphogenesis // negative regulation of fat cell differentiation // negative regulat…	-
ENSG00000102317.18	-1.71995	0.000157039		chrX	48574449	48581162	4298	+	RBM3	protein_coding	ENST00000354480.2;ENST00000376755.1;ENST00000376759.8;ENST00000466764.5;ENST00000472897.5;ENST00000485213.1;ENST00000488216.5;ENST00000489344.5;ENST00000490127.5;ENST00000491236.1;ENST00000491240.5	5935	RNA binding motif protein 3 [Source:HGNC Symbol;Acc:HGNC:9900]	GO:0005634 // GO:0005737 // GO:0005654 // GO:0042995 // GO:0030425 // GO:0005681 // GO:0015934	nucleus // cytoplasm // nucleoplasm // cell projection // dendrite // spliceosomal complex // large ribosomal subunit	GO:0003676 // GO:0003723 // GO:0005515 // GO:0043023 // GO:0035368	nucleic acid binding // RNA binding // protein binding // ribosomal large subunit binding // selenocysteine insertion sequence binding	GO:0006417 // GO:0048026 // GO:0045727 // GO:0006396	regulation of translation // positive regulation of mRNA splicing, via spliceosome // positive regulation of translation // RNA processing	-
ENSG00000159199.14	-1.04259	0.000157039		chr17	48892765	48895871	2214	+	ATP5MC1	protein_coding	ENST00000355938.9;ENST00000393366.7;ENST00000502964.5;ENST00000503641.5;ENST00000504591.2;ENST00000506855.1;ENST00000513347.1;ENST00000513781.5;ENST00000514808.5;ENST00000515060.1	516	ATP synthase membrane subunit c locus 1 [Source:HGNC Symbol;Acc:HGNC:841]	GO:0045263 // GO:0033177 // GO:0016020 // GO:0016021 // GO:0005739 // GO:0031966 // GO:0005743 // GO:0005753 // GO:0000276	proton-transporting ATP synthase complex, coupling factor F(o) // proton-transporting two-sector ATPase complex, proton-transporting domain // membrane // integral component of membrane // mitochondrion // mitochondrial membrane // mitochondrial inner membrane // mitochondrial proton-transporting ATP synthase complex // mitochondrial proton-transporting ATP synthase complex, coupling factor F(o)	GO:0015078 // GO:0005515 // GO:0008289 // GO:0046933	proton transmembrane transporter activity // protein binding // lipid binding // proton-transporting ATP synthase activity, rotational mechanism	GO:0015986 // GO:1902600 // GO:0006811 // GO:0006754 // GO:0042407 // GO:0042776	ATP synthesis coupled proton transport // proton transmembrane transport // ion transport // ATP biosynthetic process // cristae formation // mitochondrial ATP synthesis coupled proton transport	Oxidative phosphorylation // Metabolic pathways // Thermogenesis // Alzheimer disease // Parkinson disease // Amyotrophic lateral sclerosis // Huntington disease
ENSG00000176890.16	-1.42742	0.000157039		chr18	657653	673578	1613	+	TYMS	protein_coding	ENST00000323224.7;ENST00000323250.9;ENST00000323274.15;ENST00000579128.1;ENST00000581920.1;ENST00000584122.1	7298	thymidylate synthetase [Source:HGNC Symbol;Acc:HGNC:12441]	GO:0005634 // GO:0005737 // GO:0016020 // GO:0005743 // GO:0005739 // GO:0005759 // GO:0005829 // GO:0005730	nucleus // cytoplasm // membrane // mitochondrial inner membrane // mitochondrion // mitochondrial matrix // cytosol // nucleolus	GO:0004799 // GO:0016740 // GO:0008168 // GO:0000900 // GO:0005542 // GO:1990825 // GO:0003729 // GO:0008144 // GO:0042803	thymidylate synthase activity // transferase activity // methyltransferase activity // translation repressor activity, mRNA regulatory element binding // folic acid binding // sequence-specific mRNA binding // mRNA binding // drug binding // protein homodimerization activity	GO:0006231 // GO:0032259 // GO:0009165 // GO:0015949 // GO:0071897 // GO:0000083 // GO:0046683 // GO:0017148 // GO:0006206 // GO:0006235 // GO:0006417 // GO:0007568 // GO:0007623 // GO:0009636 // GO:0014070 // GO:0019048 // GO:0019860 // GO:0032570 // GO:0033189 // GO:0034097 // GO:0035999 // GO:0042493 // GO:0045471 // GO:0046653 // GO:0048589 // GO:0051216 // GO:0051384 // GO:0051593 // GO:0060…	dTMP biosynthetic process // methylation // nucleotide biosynthetic process // nucleobase-containing small molecule interconversion // DNA biosynthetic process // regulation of transcription involved in G1/S transition of mitotic cell cycle // response to organophosphorus // negative regulation of translation // pyrimidine nucleobase metabolic process // dTTP biosynthetic process // regulation of…	Pyrimidine metabolism // One carbon pool by folate // Metabolic pathways // Antifolate resistance
ENSG00000235162.9	-1.79233	0.000157039		chr12	105235290	105396097	1329	+	C12orf75	protein_coding	ENST00000443585.6;ENST00000546866.1;ENST00000548336.1;ENST00000548458.6;ENST00000549893.5;ENST00000549934.2;ENST00000552457.1;ENST00000612117.4	387882	chromosome 12 open reading frame 75 [Source:HGNC Symbol;Acc:HGNC:35164]	-	-	-	-	-	-	-
ENSG00000233934.2	12.0002	0.000157039		chr2	171587093	171587259	167	+	RPL21P38	processed_pseudogene	ENST00000418090.2	-	ribosomal protein L21 pseudogene 38 [Source:HGNC Symbol;Acc:HGNC:36349]	-	-	-	-	-	-	-
ENSG00000241020.1	11.3439	0.000157039		chr11	83213005	83213404	400	+	AP000873.1	processed_pseudogene	ENST00000463987.1	-	ribosomal protein L32 (RPL32) pseudogene	-	-	-	-	-	-	-
ENSG00000087086.15	0.735201	0.000157039		chr19	48965309	48966879	871	+	FTL	protein_coding	ENST00000331825.11	2512	ferritin light chain [Source:HGNC Symbol;Acc:HGNC:3999]	GO:0016020 // GO:0005737 // GO:0005576 // GO:0005829 // GO:0070062 // GO:0035578 // GO:0008043 // GO:0044754	membrane // cytoplasm // extracellular region // cytosol // extracellular exosome // azurophil granule lumen // intracellular ferritin complex // autolysosome	GO:0008199 // GO:0046872 // GO:0005515 // GO:0005506 // GO:0042802 // GO:0008198	ferric iron binding // metal ion binding // protein binding // iron ion binding // identical protein binding // ferrous iron binding	GO:0006826 // GO:0006879 // GO:0055072 // GO:0043312 // GO:0006880	iron ion transport // cellular iron ion homeostasis // iron ion homeostasis // neutrophil degranulation // intracellular sequestering of iron ion	Ferroptosis // Necroptosis // Mineral absorption
ENSG00000270052.1	11.2428	0.000157039		chrX	151497726	151498354	435	+	BX546450.2	lncRNA	ENST00000602419.1	-	novel transcript	-	-	-	-	-	-	-
ENSG00000280238.1	11.1958	0.000157039		chr10	73791218	73791490	273	+	AC022400.8	TEC	ENST00000623633.1	-	TEC	-	-	-	-	-	-	-
ENSG00000163121.10	11.0038	0.000157039		chr2	96497646	96508109	1710	-	NEURL3	protein_coding	ENST00000310865.7;ENST00000435380.3;ENST00000444588.3;ENST00000451794.6	93082	neuralized E3 ubiquitin protein ligase 3 [Source:HGNC Symbol;Acc:HGNC:25162]	-	-	GO:0046872 // GO:0016740 // GO:0061630	metal ion binding // transferase activity // ubiquitin protein ligase activity	GO:0016567	protein ubiquitination	-
ENSG00000231449.1	10.8453	0.000157039		chr3	37196204	37196666	463	+	AC097359.1	processed_pseudogene	ENST00000447946.1	-	ribosomal protein S16 (RPS16) pseudogene	-	-	-	-	-	-	-
ENSG00000154518.9	-0.532456	0.000157039		chr2	175176258	175184607	5484	-	ATP5MC3	protein_coding	ENST00000284727.8;ENST00000392541.3;ENST00000409194.5;ENST00000472782.1;ENST00000497075.5	518	ATP synthase membrane subunit c locus 3 [Source:HGNC Symbol;Acc:HGNC:843]	GO:0045263 // GO:0033177 // GO:0016020 // GO:0016021 // GO:0005739 // GO:0031966 // GO:0005741 // GO:0000276	proton-transporting ATP synthase complex, coupling factor F(o) // proton-transporting two-sector ATPase complex, proton-transporting domain // membrane // integral component of membrane // mitochondrion // mitochondrial membrane // mitochondrial outer membrane // mitochondrial proton-transporting ATP synthase complex, coupling factor F(o)	GO:0015078 // GO:0008289 // GO:0046933	proton transmembrane transporter activity // lipid binding // proton-transporting ATP synthase activity, rotational mechanism	GO:0015986 // GO:1902600 // GO:0006811 // GO:0006754 // GO:0042407 // GO:0042776	ATP synthesis coupled proton transport // proton transmembrane transport // ion transport // ATP biosynthetic process // cristae formation // mitochondrial ATP synthesis coupled proton transport	Oxidative phosphorylation // Metabolic pathways // Thermogenesis // Alzheimer disease // Parkinson disease // Amyotrophic lateral sclerosis // Huntington disease
ENSG00000143387.13	0.760626	0.000157039		chr1	150796208	150808260	1629	-	CTSK	protein_coding	ENST00000271651.8;ENST00000443913.1;ENST00000480670.1	1513	cathepsin K [Source:HGNC Symbol;Acc:HGNC:2536]	GO:0005615 // GO:0016020 // GO:0043231 // GO:0005654 // GO:0005886 // GO:0005576 // GO:0016324 // GO:0005764 // GO:0043202 // GO:0036021 // GO:0005737 // GO:0009897	extracellular space // membrane // intracellular membrane-bounded organelle // nucleoplasm // plasma membrane // extracellular region // apical plasma membrane // lysosome // lysosomal lumen // endolysosome lumen // cytoplasm // external side of plasma membrane	GO:0008234 // GO:0008233 // GO:0016787 // GO:0005515 // GO:0004197 // GO:0001968 // GO:0005518 // GO:0043394	cysteine-type peptidase activity // peptidase activity // hydrolase activity // protein binding // cysteine-type endopeptidase activity // fibronectin binding // collagen binding // proteoglycan binding	GO:0006508 // GO:0006955 // GO:0006590 // GO:0002224 // GO:0022617 // GO:0030574 // GO:0045616 // GO:0051603 // GO:0000422 // GO:0001957 // GO:0045453 // GO:0061037	proteolysis // immune response // thyroid hormone generation // toll-like receptor signaling pathway // extracellular matrix disassembly // collagen catabolic process // regulation of keratinocyte differentiation // proteolysis involved in cellular protein catabolic process // autophagy of mitochondrion // intramembranous ossification // bone resorption // negative regulation of cartilage develop…	Lysosome // Apoptosis // Osteoclast differentiation // Toll-like receptor signaling pathway // Rheumatoid arthritis
ENSG00000234741.8	0.940509	0.000157039		chr1	173858559	173868882	3145	-	GAS5	lncRNA	ENST00000412059.5;ENST00000414075.5;ENST00000416952.5;ENST00000421068.5;ENST00000422008.5;ENST00000422183.5;ENST00000422207.5;ENST00000425771.5;ENST00000430245.5;ENST00000431268.5;ENST00000432536.5;ENST00000434796.5;ENST00000436285.5;ENST00000436656.5;ENST00000442067.5;ENST00000443799.5;ENST00000444470.5;ENST00000448718.5;ENST00000449289.5;ENST00000449589.5;ENST00000450589.5;ENST00000451607.5;ENS…	60674	growth arrest specific 5 [Source:HGNC Symbol;Acc:HGNC:16355]	-	-	-	-	-	-	-
ENSG00000164266.10	10.7438	0.000157039		chr5	147824568	147831786	1188	-	SPINK1	protein_coding	ENST00000296695.9;ENST00000505722.1;ENST00000510027.2	6690	serine peptidase inhibitor Kazal type 1 [Source:HGNC Symbol;Acc:HGNC:11244]	GO:0005576 // GO:0070062 // GO:0005615	extracellular region // extracellular exosome // extracellular space	GO:0005515 // GO:0004867 // GO:0030414 // GO:0004866	protein binding // serine-type endopeptidase inhibitor activity // peptidase inhibitor activity // endopeptidase inhibitor activity	GO:0010466 // GO:0010751 // GO:0048240 // GO:0050732 // GO:0060046 // GO:0090281 // GO:1900004 // GO:2001256 // GO:0010951	negative regulation of peptidase activity // negative regulation of nitric oxide mediated signal transduction // sperm capacitation // negative regulation of peptidyl-tyrosine phosphorylation // regulation of acrosome reaction // negative regulation of calcium ion import // negative regulation of serine-type endopeptidase activity // regulation of store-operated calcium entry // negative regulati…	-
ENSG00000257607.1	10.7264	0.000157039		chr7	1055360	1059261	1562	-	AC073957.2	lncRNA	ENST00000549241.1	-	novel transcript, antisense to GPR146	-	-	-	-	-	-	-
ENSG00000276241.1	10.6701	0.000157039		chr17	36116177	36177510	470	+	AC243829.2	lncRNA	ENST00000613949.1;ENST00000617914.1	-	novel transcript, antisense TBC1D3B	-	-	-	-	-	-	-
ENSG00000258122.1	10.576	0.000157039		chr16	66841433	66853448	434	-	AC044802.2	lncRNA	ENST00000551187.1	-	novel transcript, antisense to CA7	-	-	-	-	-	-	-
ENSG00000126432.14	0.575969	0.000157039		chr11	64318121	64321811	860	+	PRDX5	protein_coding	ENST00000265462.9;ENST00000347941.4;ENST00000352435.8	25824	peroxiredoxin 5 [Source:HGNC Symbol;Acc:HGNC:9355]	GO:0005634 // GO:0005737 // GO:0043231 // GO:0005739 // GO:0005829 // GO:0031410 // GO:0005615 // GO:0005777 // GO:0048471 // GO:0070062 // GO:0005759 // GO:0005782	nucleus // cytoplasm // intracellular membrane-bounded organelle // mitochondrion // cytosol // cytoplasmic vesicle // extracellular space // peroxisome // perinuclear region of cytoplasm // extracellular exosome // mitochondrial matrix // peroxisomal matrix	GO:0016491 // GO:0005515 // GO:0004601 // GO:0016209 // GO:0043027 // GO:0001016 // GO:0008379	oxidoreductase activity // protein binding // peroxidase activity // antioxidant activity // cysteine-type endopeptidase inhibitor activity involved in apoptotic process // RNA polymerase III regulatory region DNA binding // thioredoxin peroxidase activity	GO:0045454 // GO:0043066 // GO:0055114 // GO:0006954 // GO:0098869 // GO:0006915 // GO:0043154 // GO:0016480 // GO:0006979 // GO:0034599 // GO:0042744 // GO:0034614	cell redox homeostasis // negative regulation of apoptotic process // oxidation-reduction process // inflammatory response // cellular oxidant detoxification // apoptotic process // negative regulation of cysteine-type endopeptidase activity involved in apoptotic process // negative regulation of transcription by RNA polymerase III // response to oxidative stress // cellular response to oxidative…	Peroxisome
ENSG00000224259.7	10.4926	0.000157039		chr1	159958035	159984750	1996	+	LINC01133	lncRNA	ENST00000423943.2;ENST00000443364.6;ENST00000635112.1;ENST00000657602.1	-	long intergenic non-protein coding RNA 1133 [Source:HGNC Symbol;Acc:HGNC:49447]	-	-	-	-	-	-	-
ENSG00000126602.11	-1.04485	0.000157039		chr16	3651639	3717553	2309	-	TRAP1	protein_coding	ENST00000246957.10;ENST00000538171.5;ENST00000570403.1;ENST00000570514.5;ENST00000571011.1;ENST00000571538.5;ENST00000571804.5;ENST00000573872.5;ENST00000574175.1;ENST00000574494.1;ENST00000574941.5;ENST00000575671.5;ENST00000575707.5;ENST00000575854.5;ENST00000576106.5;ENST00000576335.5;ENST00000576788.1	10131	TNF receptor associated protein 1 [Source:HGNC Symbol;Acc:HGNC:16264]	GO:0016020 // GO:0005654 // GO:0005739 // GO:0005743 // GO:0005759 // GO:0005758	membrane // nucleoplasm // mitochondrion // mitochondrial inner membrane // mitochondrial matrix // mitochondrial intermembrane space	GO:0005524 // GO:0051082 // GO:0003723 // GO:0000166 // GO:0005164 // GO:0005515 // GO:0019901	ATP binding // unfolded protein binding // RNA binding // nucleotide binding // tumor necrosis factor receptor binding // protein binding // protein kinase binding	GO:0006457 // GO:1903751 // GO:1903427 // GO:0009386 // GO:0061077 // GO:1901856	protein folding // negative regulation of intrinsic apoptotic signaling pathway in response to hydrogen peroxide // negative regulation of reactive oxygen species biosynthetic process // translational attenuation // chaperone-mediated protein folding // negative regulation of cellular respiration	Parkinson disease
ENSG00000077152.11	-1.06766	0.000157039		chr1	202331657	202341980	1499	-	UBE2T	protein_coding	ENST00000460852.2;ENST00000487227.6;ENST00000643045.1;ENST00000646595.1;ENST00000646651.1	29089	ubiquitin conjugating enzyme E2 T [Source:HGNC Symbol;Acc:HGNC:25009]	GO:0005634 // GO:0005654 // GO:0005730	nucleus // nucleoplasm // nucleolus	GO:0000166 // GO:0005524 // GO:0016740 // GO:0005515 // GO:0004842 // GO:0061631 // GO:0003682 // GO:0031625	nucleotide binding // ATP binding // transferase activity // protein binding // ubiquitin-protein transferase activity // ubiquitin conjugating enzyme activity // chromatin binding // ubiquitin protein ligase binding	GO:0016567 // GO:0006281 // GO:0006974 // GO:0051865 // GO:0085020 // GO:0000209 // GO:0070936 // GO:0036297 // GO:0070534 // GO:0070979 // GO:0006513 // GO:0035519 // GO:0044314	protein ubiquitination // DNA repair // cellular response to DNA damage stimulus // protein autoubiquitination // protein K6-linked ubiquitination // protein polyubiquitination // protein K48-linked ubiquitination // interstrand cross-link repair // protein K63-linked ubiquitination // protein K11-linked ubiquitination // protein monoubiquitination // protein K29-linked ubiquitination // protein …	Fanconi anemia pathway
ENSG00000187908.20	10.3945	0.000157275		chr10	122560665	122643736	7984	+	DMBT1	protein_coding	ENST00000330163.8;ENST00000338354.10;ENST00000344338.7;ENST00000368909.7;ENST00000368955.7;ENST00000368956.6;ENST00000619379.1;ENST00000652446.2;ENST00000653442.1;ENST00000654082.1;ENST00000655774.1;ENST00000656203.1;ENST00000657942.1;ENST00000663574.1;ENST00000663623.1;ENST00000664003.1;ENST00000664692.1;ENST00000664974.1;ENST00000666315.1;ENST00000667454.1;ENST00000668486.1	1755	deleted in malignant brain tumors 1 [Source:HGNC Symbol;Acc:HGNC:2926]	GO:0016020 // GO:0005737 // GO:0005576 // GO:0005615 // GO:0030670 // GO:0031012 // GO:0070062 // GO:0019898 // GO:0042589	membrane // cytoplasm // extracellular region // extracellular space // phagocytic vesicle membrane // extracellular matrix // extracellular exosome // extrinsic component of membrane // zymogen granule membrane	GO:0005044 // GO:0005515 // GO:0050840 // GO:0048306 // GO:0038187 // GO:0035375	scavenger receptor activity // protein binding // extracellular matrix binding // calcium-dependent protein binding // pattern recognition receptor activity // zymogen binding	GO:0015031 // GO:0007275 // GO:0030154 // GO:0016032 // GO:0051607 // GO:0045087 // GO:0050830 // GO:0006897 // GO:0006952 // GO:0050829 // GO:0044267 // GO:0042494 // GO:0030855 // GO:0043152	protein transport // multicellular organism development // cell differentiation // viral process // defense response to virus // innate immune response // defense response to Gram-positive bacterium // endocytosis // defense response // defense response to Gram-negative bacterium // cellular protein metabolic process // detection of bacterial lipoprotein // epithelial cell differentiation // indu…	Salivary secretion
ENSG00000115009.13	10.3788	0.000157275		chr2	227805739	227817564	839	+	CCL20	protein_coding	ENST00000358813.5;ENST00000409189.7;ENST00000473642.1;ENST00000489160.1;ENST00000646475.1	6364	C-C motif chemokine ligand 20 [Source:HGNC Symbol;Acc:HGNC:10619]	GO:0005576 // GO:0005615	extracellular region // extracellular space	GO:0008009 // GO:0005515 // GO:0005125 // GO:0048020 // GO:0031731	chemokine activity // protein binding // cytokine activity // CCR chemokine receptor binding // CCR6 chemokine receptor binding	GO:0006955 // GO:0006935 // GO:0006954 // GO:0042742 // GO:0007186 // GO:0072678 // GO:0002548 // GO:0007165 // GO:0007267 // GO:0030593 // GO:0043547 // GO:0048247 // GO:0070098 // GO:0070374 // GO:0071346 // GO:0071347 // GO:0071356 // GO:0019221 // GO:0060326 // GO:2000406 // GO:0035584 // GO:0072679	immune response // chemotaxis // inflammatory response // defense response to bacterium // G protein-coupled receptor signaling pathway // T cell migration // monocyte chemotaxis // signal transduction // cell-cell signaling // neutrophil chemotaxis // positive regulation of GTPase activity // lymphocyte chemotaxis // chemokine-mediated signaling pathway // positive regulation of ERK1 and ERK2 ca…	Cytokine-cytokine receptor interaction // Viral protein interaction with cytokine and cytokine receptor // Chemokine signaling pathway // IL-17 signaling pathway // TNF signaling pathway // Rheumatoid arthritis
ENSG00000270681.1	10.2308	0.000157275		chr4	151139991	151141103	1113	+	AC095055.1	lncRNA	ENST00000603472.1	-	novel transcript, antisense to SH3D19	-	-	-	-	-	-	-
ENSG00000234584.1	10.0261	0.000157275		chr2	157725708	157736005	545	-	AC019186.1	lncRNA	ENST00000447019.1	-	novel transcript	-	-	-	-	-	-	-
ENSG00000282600.2	9.99347	0.000157275		chr14	106728163	106728615	350	-	IGHV3-69-1	IG_V_pseudogene	ENST00000631386.2	-	immunoglobulin heavy variable 3-69-1 (pseudogene) [Source:HGNC Symbol;Acc:HGNC:5631]	-	-	-	-	-	-	-
ENSG00000115875.19	-1.81928	0.000157275		chr2	38743599	38751494	2857	-	SRSF7	protein_coding	ENST00000313117.11;ENST00000409276.5;ENST00000415527.1;ENST00000425778.5;ENST00000425941.6;ENST00000431066.5;ENST00000432873.5;ENST00000443213.5;ENST00000446327.6;ENST00000452806.5;ENST00000477635.5;ENST00000487773.1	6432	serine and arginine rich splicing factor 7 [Source:HGNC Symbol;Acc:HGNC:10789]	GO:0005634 // GO:0005737 // GO:0005654 // GO:0070062 // GO:0016607	nucleus // cytoplasm // nucleoplasm // extracellular exosome // nuclear speck	GO:0008270 // GO:0003676 // GO:0003723 // GO:0046872 // GO:0005515 // GO:0019904	zinc ion binding // nucleic acid binding // RNA binding // metal ion binding // protein binding // protein domain specific binding	GO:0006397 // GO:0008380 // GO:0051028 // GO:0000381 // GO:0006406 // GO:0006405 // GO:0031124 // GO:0048025 // GO:0000398 // GO:0045292 // GO:1990830	mRNA processing // RNA splicing // mRNA transport // regulation of alternative mRNA splicing, via spliceosome // mRNA export from nucleus // RNA export from nucleus // mRNA 3'-end processing // negative regulation of mRNA splicing, via spliceosome // mRNA splicing, via spliceosome // mRNA cis splicing, via spliceosome // cellular response to leukemia inhibitory factor	Spliceosome // Amyotrophic lateral sclerosis // Herpes simplex virus 1 infection
ENSG00000108561.8	-0.79746	0.000157275		chr17	5432777	5448830	1169	-	C1QBP	protein_coding	ENST00000225698.8;ENST00000570805.1;ENST00000573204.1;ENST00000573406.1;ENST00000573421.1;ENST00000574444.5;ENST00000576122.1	708	complement C1q binding protein [Source:HGNC Symbol;Acc:HGNC:1243]	GO:0005759 // GO:0005634 // GO:0005737 // GO:0016020 // GO:0005886 // GO:0005739 // GO:0005576 // GO:0005829 // GO:0005730 // GO:0009986 // GO:0005615	mitochondrial matrix // nucleus // cytoplasm // membrane // plasma membrane // mitochondrion // extracellular region // cytosol // nucleolus // cell surface // extracellular space	GO:0005515 // GO:0003729 // GO:0005540 // GO:0008134 // GO:0003714 // GO:0008494 // GO:0001849 // GO:0005080 // GO:0030984 // GO:0031690 // GO:0097177	protein binding // mRNA binding // hyaluronic acid binding // transcription factor binding // transcription corepressor activity // translation activator activity // complement component C1q complex binding // protein kinase C binding // kininogen binding // adrenergic receptor binding // mitochondrial ribosome binding	GO:0006397 // GO:0008380 // GO:0006915 // GO:0016032 // GO:0002376 // GO:0045087 // GO:0002250 // GO:0042254 // GO:0006958 // GO:0000122 // GO:0032695 // GO:0043065 // GO:0070131 // GO:0006955 // GO:0032689 // GO:2000510 // GO:0045785 // GO:0014065 // GO:0048025 // GO:0042256 // GO:0051897 // GO:0039534 // GO:0050687 // GO:1900026 // GO:0007597 // GO:1901165 // GO:0030449 // GO:0090023 // GO:0039…	mRNA processing // RNA splicing // apoptotic process // viral process // immune system process // innate immune response // adaptive immune response // ribosome biogenesis // complement activation, classical pathway // negative regulation of transcription by RNA polymerase II // negative regulation of interleukin-12 production // positive regulation of apoptotic process // positive regulation of …	-
ENSG00000132824.14	0.679929	0.000157275		chr20	44496221	44522085	4396	-	SERINC3	protein_coding	ENST00000255175.5;ENST00000342374.5;ENST00000411544.5;ENST00000468234.1	10955	serine incorporator 3 [Source:HGNC Symbol;Acc:HGNC:11699]	GO:0016020 // GO:0016021 // GO:0005737 // GO:0005886 // GO:0005794 // GO:0000139 // GO:0048471	membrane // integral component of membrane // cytoplasm // plasma membrane // Golgi apparatus // Golgi membrane // perinuclear region of cytoplasm	-	-	GO:0006665 // GO:0006658 // GO:0016032 // GO:0051607 // GO:0002376 // GO:0045087 // GO:0009597 // GO:0006564 // GO:1902237	sphingolipid metabolic process // phosphatidylserine metabolic process // viral process // defense response to virus // immune system process // innate immune response // detection of virus // L-serine biosynthetic process // positive regulation of endoplasmic reticulum stress-induced intrinsic apoptotic signaling pathway	-
ENSG00000272482.1	9.9925	0.000157275		chr1	12618900	12619244	345	-	AC254633.1	lncRNA	ENST00000606790.1	-	novel transcript	-	-	-	-	-	-	-
ENSG00000132507.18	-0.918232	0.000157275		chr17	7306999	7312463	1439	+	EIF5A	protein_coding	ENST00000336452.11;ENST00000336458.13;ENST00000355068.4;ENST00000416016.2;ENST00000419711.6;ENST00000571955.5;ENST00000572815.5;ENST00000573542.5;ENST00000573714.5;ENST00000575001.1;ENST00000576930.5	1984	eukaryotic translation initiation factor 5A [Source:HGNC Symbol;Acc:HGNC:3300]	GO:0005634 // GO:0005737 // GO:0016020 // GO:0005783 // GO:0005789 // GO:0005643 // GO:0005829 // GO:0005642	nucleus // cytoplasm // membrane // endoplasmic reticulum // endoplasmic reticulum membrane // nuclear pore // cytosol // annulate lamellae	GO:0003723 // GO:0003746 // GO:0043022 // GO:0005515 // GO:0047485 // GO:0017070	RNA binding // translation elongation factor activity // ribosome binding // protein binding // protein N-terminus binding // U6 snRNA binding	GO:0045901 // GO:0045905 // GO:0051028 // GO:0015031 // GO:0006412 // GO:0006915 // GO:0006414 // GO:0006406 // GO:0008284 // GO:0006611 // GO:0006913	positive regulation of translational elongation // positive regulation of translational termination // mRNA transport // protein transport // translation // apoptotic process // translational elongation // mRNA export from nucleus // positive regulation of cell population proliferation // protein export from nucleus // nucleocytoplasmic transport	-
ENSG00000248362.1	9.98846	0.000199678		chr5	147886086	147886878	793	-	AC011352.1	lncRNA	ENST00000512300.1	-	novel transcript	-	-	-	-	-	-	-
ENSG00000108829.10	-0.989976	0.000199678		chr17	50375059	50397523	2880	-	LRRC59	protein_coding	ENST00000225972.8;ENST00000503118.2;ENST00000576448.1	55379	leucine rich repeat containing 59 [Source:HGNC Symbol;Acc:HGNC:28817]	GO:0005634 // GO:0016020 // GO:0016021 // GO:0005783 // GO:0005789 // GO:0031090 // GO:0043231 // GO:0005635 // GO:0042645	nucleus // membrane // integral component of membrane // endoplasmic reticulum // endoplasmic reticulum membrane // organelle membrane // intracellular membrane-bounded organelle // nuclear envelope // mitochondrial nucleoid	GO:0005515 // GO:0003723 // GO:0045296	protein binding // RNA binding // cadherin binding	GO:0007165 // GO:0046579	signal transduction // positive regulation of Ras protein signal transduction	-
ENSG00000225611.1	9.78906	0.000199678		chr3	42770612	42773635	897	+	LINC02158	lncRNA	ENST00000432377.1	729083	long intergenic non-protein coding RNA 2158 [Source:HGNC Symbol;Acc:HGNC:53019]	-	-	-	-	-	-	-
ENSG00000164032.12	-1.02238	0.000199678		chr4	99948086	99950355	1880	-	H2AZ1	protein_coding	ENST00000296417.6;ENST00000511203.1;ENST00000511319.5;ENST00000511348.1;ENST00000527366.1;ENST00000529158.5;ENST00000651623.1	3015	H2A.Z variant histone 1 [Source:HGNC Symbol;Acc:HGNC:4741]	GO:0000786 // GO:0005634 // GO:0005694 // GO:0000790 // GO:0070062 // GO:0005719 // GO:0005720	nucleosome // nucleus // chromosome // nuclear chromatin // extracellular exosome // nuclear euchromatin // nuclear heterochromatin	GO:0003677 // GO:0046982 // GO:0031490 // GO:0005515 // GO:0000978 // GO:0000979 // GO:0031492	DNA binding // protein heterodimerization activity // chromatin DNA binding // protein binding // RNA polymerase II cis-regulatory region sequence-specific DNA binding // RNA polymerase II core promoter sequence-specific DNA binding // nucleosomal DNA binding	GO:0006325 // GO:0006342 // GO:0045944 // GO:0071392	chromatin organization // chromatin silencing // positive regulation of transcription by RNA polymerase II // cellular response to estradiol stimulus	Necroptosis // Alcoholism // Systemic lupus erythematosus
ENSG00000160014.17	-0.965773	0.000199678		chr19	46601074	46610782	2960	+	CALM3	protein_coding	ENST00000291295.14;ENST00000391918.6;ENST00000477244.5;ENST00000482455.5;ENST00000486500.1;ENST00000594523.5;ENST00000595072.2;ENST00000596362.1;ENST00000597743.5;ENST00000597868.5;ENST00000598871.5;ENST00000599839.5;ENST00000602169.2	808	calmodulin 3 [Source:HGNC Symbol;Acc:HGNC:1449]	GO:0005634 // GO:0005737 // GO:0005886 // GO:0005856 // GO:0005815 // GO:0005819 // GO:0000922 // GO:0005813 // GO:0008076 // GO:0030426 // GO:0030672 // GO:0031966 // GO:0043005 // GO:0043209 // GO:0005876 // GO:0032991 // GO:0031982 // GO:0034704 // GO:0030017 // GO:1902494	nucleus // cytoplasm // plasma membrane // cytoskeleton // microtubule organizing center // spindle // spindle pole // centrosome // voltage-gated potassium channel complex // growth cone // synaptic vesicle membrane // mitochondrial membrane // neuron projection // myelin sheath // spindle microtubule // protein-containing complex // vesicle // calcium channel complex // sarcomere // catalytic c…	GO:0005509 // GO:0046872 // GO:0016301 // GO:0005515 // GO:0008179 // GO:0019904 // GO:0030235 // GO:0031800 // GO:0043548 // GO:0044325 // GO:0047485 // GO:0048306 // GO:0050998 // GO:0019901 // GO:0031432 // GO:0097718 // GO:0030234 // GO:0043539 // GO:0010856 // GO:0031997 // GO:0072542	calcium ion binding // metal ion binding // kinase activity // protein binding // adenylate cyclase binding // protein domain specific binding // nitric-oxide synthase regulator activity // type 3 metabotropic glutamate receptor binding // phosphatidylinositol 3-kinase binding // ion channel binding // protein N-terminus binding // calcium-dependent protein binding // nitric-oxide synthase bindin…	GO:0019722 // GO:0016310 // GO:0010880 // GO:0010881 // GO:0002027 // GO:0007186 // GO:0000226 // GO:0000086 // GO:0001975 // GO:0007190 // GO:0043388 // GO:0051000 // GO:0051412 // GO:0060314 // GO:0090150 // GO:0090151 // GO:1900242 // GO:1901841 // GO:2000300 // GO:0021762 // GO:0010801 // GO:0005513 // GO:0060315 // GO:0055117 // GO:0010800 // GO:0032465 // GO:0031954 // GO:0051592 // GO:0035…	calcium-mediated signaling // phosphorylation // regulation of release of sequestered calcium ion into cytosol by sarcoplasmic reticulum // regulation of cardiac muscle contraction by regulation of the release of sequestered calcium ion // regulation of heart rate // G protein-coupled receptor signaling pathway // microtubule cytoskeleton organization // G2/M transition of mitotic cell cycle // r…	Ras signaling pathway // Rap1 signaling pathway // Calcium signaling pathway // cGMP-PKG signaling pathway // cAMP signaling pathway // Phosphatidylinositol signaling system // Oocyte meiosis // Cellular senescence // Adrenergic signaling in cardiomyocytes // Vascular smooth muscle contraction // Apelin signaling pathway // C-type lectin receptor signaling pathway // Circadian entrainment // Long…
ENSG00000196230.13	-0.830051	0.000205359		chr6	30720352	30725426	2903	+	TUBB	protein_coding	ENST00000327892.13;ENST00000330914.7;ENST00000396384.1;ENST00000396389.5	203068	tubulin beta class I [Source:HGNC Symbol;Acc:HGNC:20778]	GO:0005874 // GO:0005634 // GO:0005737 // GO:0005856 // GO:0005576 // GO:0070062 // GO:0035578 // GO:0036464 // GO:0005641 // GO:0032991 // GO:0044297 // GO:0045121	microtubule // nucleus // cytoplasm // cytoskeleton // extracellular region // extracellular exosome // azurophil granule lumen // cytoplasmic ribonucleoprotein granule // nuclear envelope lumen // protein-containing complex // cell body // membrane raft	GO:0005525 // GO:0003924 // GO:0005200 // GO:0000166 // GO:0005515 // GO:0031625 // GO:0042288 // GO:0005198 // GO:0019904 // GO:0032794 // GO:0044877	GTP binding // GTPase activity // structural constituent of cytoskeleton // nucleotide binding // protein binding // ubiquitin protein ligase binding // MHC class I protein binding // structural molecule activity // protein domain specific binding // GTPase activating protein binding // protein-containing complex binding	GO:0007017 // GO:0000226 // GO:0000278 // GO:0000086 // GO:0010389 // GO:0097711 // GO:0043312 // GO:0009987 // GO:0030705 // GO:0042267 // GO:0051225 // GO:0051301 // GO:0007010	microtubule-based process // microtubule cytoskeleton organization // mitotic cell cycle // G2/M transition of mitotic cell cycle // regulation of G2/M transition of mitotic cell cycle // ciliary basal body-plasma membrane docking // neutrophil degranulation // cellular process // cytoskeleton-dependent intracellular transport // natural killer cell mediated cytotoxicity // spindle assembly // ce…	Phagosome // Gap junction // Alzheimer disease // Parkinson disease // Amyotrophic lateral sclerosis // Huntington disease // Pathogenic Escherichia coli infection
ENSG00000175334.8	-0.704793	0.000205359		chr11	66002228	66004149	1135	+	BANF1	protein_coding	ENST00000312175.7;ENST00000445560.6;ENST00000524628.1;ENST00000524663.1;ENST00000527348.1;ENST00000528648.1;ENST00000530204.1;ENST00000533166.5	8815	BAF nuclear assembly factor 1 [Source:HGNC Symbol;Acc:HGNC:17397]	GO:0005634 // GO:0005737 // GO:0005654 // GO:0005829 // GO:0005694 // GO:0005635 // GO:0000793	nucleus // cytoplasm // nucleoplasm // cytosol // chromosome // nuclear envelope // condensed chromosome	GO:0003677 // GO:0042803 // GO:0005515 // GO:0042802 // GO:0008022 // GO:0047485 // GO:0019899 // GO:0097726	DNA binding // protein homodimerization activity // protein binding // identical protein binding // protein C-terminus binding // protein N-terminus binding // enzyme binding // LEM domain binding	GO:0016032 // GO:0045071 // GO:0009615 // GO:0007059 // GO:0051169 // GO:0075713 // GO:0007084 // GO:0030261 // GO:0015074	viral process // negative regulation of viral genome replication // response to virus // chromosome segregation // nuclear transport // establishment of integrated proviral latency // mitotic nuclear envelope reassembly // chromosome condensation // DNA integration	-
ENSG00000075624.17	-1.09817	0.000205359		chr7	5526409	5563902	2554	-	ACTB	protein_coding	ENST00000414620.1;ENST00000417101.2;ENST00000425660.5;ENST00000432588.6;ENST00000443528.5;ENST00000462494.5;ENST00000464611.1;ENST00000473257.3;ENST00000477812.2;ENST00000480301.1;ENST00000484841.6;ENST00000493945.6;ENST00000642480.2;ENST00000645025.1;ENST00000645576.1;ENST00000646584.1;ENST00000646664.1;ENST00000647275.1;ENST00000674681.1;ENST00000675515.1;ENST00000676189.1;ENST00000676319.1;ENS…	60	actin beta [Source:HGNC Symbol;Acc:HGNC:132]	GO:0005886 // GO:0005856 // GO:0097433 // GO:0005925 // GO:0005737 // GO:0005634 // GO:0016020 // GO:0000790 // GO:0005615 // GO:0045202 // GO:0005654 // GO:0005829 // GO:0070062 // GO:0072562 // GO:0005884 // GO:0032991 // GO:0070160 // GO:1990904 // GO:0030424 // GO:0031982 // GO:0005911 // GO:0098978 // GO:0036464 // GO:0015629 // GO:0043296 // GO:0035267 // GO:0030027 // GO:0098793 // GO:0005…	plasma membrane // cytoskeleton // dense body // focal adhesion // cytoplasm // nucleus // membrane // nuclear chromatin // extracellular space // synapse // nucleoplasm // cytosol // extracellular exosome // blood microparticle // actin filament // protein-containing complex // tight junction // ribonucleoprotein complex // axon // vesicle // cell-cell junction // glutamatergic synapse // cytopl…	GO:0005515 // GO:0000166 // GO:0005524 // GO:0019901 // GO:0042802 // GO:0005200 // GO:0000978 // GO:0048156 // GO:0019894 // GO:0031492 // GO:0050998 // GO:0030957 // GO:0098973	protein binding // nucleotide binding // ATP binding // protein kinase binding // identical protein binding // structural constituent of cytoskeleton // RNA polymerase II cis-regulatory region sequence-specific DNA binding // tau protein binding // kinesin binding // nucleosomal DNA binding // nitric-oxide synthase binding // Tat protein binding // structural constituent of postsynaptic actin cyt…	GO:0038096 // GO:0001895 // GO:0016579 // GO:0021762 // GO:0045815 // GO:0070527 // GO:0061024 // GO:0048013 // GO:0035633 // GO:0048870 // GO:0150111 // GO:0043044 // GO:0007409 // GO:0032091 // GO:1903076 // GO:0034329 // GO:0022898 // GO:0051621 // GO:0000079 // GO:0001738 // GO:0007163 // GO:0034333 // GO:0045176 // GO:0051623 // GO:0071896 // GO:0072749 // GO:0098974	Fc-gamma receptor signaling pathway involved in phagocytosis // retina homeostasis // protein deubiquitination // substantia nigra development // positive regulation of gene expression, epigenetic // platelet aggregation // membrane organization // ephrin receptor signaling pathway // maintenance of permeability of blood-brain barrier // cell motility // regulation of transepithelial transport //…	Rap1 signaling pathway // Phagosome // Apoptosis // Hippo signaling pathway // Focal adhesion // Adherens junction // Tight junction // Platelet activation // Leukocyte transendothelial migration // Thermogenesis // Regulation of actin cytoskeleton // Thyroid hormone signaling pathway // Oxytocin signaling pathway // Gastric acid secretion // Amyotrophic lateral sclerosis // Bacterial invasion of…
ENSG00000260302.3	9.7164	0.000205359		chr18	12739490	12776140	1332	-	LINC01882	lncRNA	ENST00000563722.1;ENST00000589930.3;ENST00000652793.1;ENST00000657716.1	-	long intergenic non-protein coding RNA 1882 [Source:HGNC Symbol;Acc:HGNC:52701]	-	-	-	-	-	-	-
ENSG00000068079.8	-1.80297	0.000205359		chr17	43006740	43014456	1232	+	IFI35	protein_coding	ENST00000246911.6;ENST00000396722.2;ENST00000415816.7;ENST00000438323.2;ENST00000534876.1;ENST00000536969.1;ENST00000538473.1;ENST00000546325.1	3430	interferon induced protein 35 [Source:HGNC Symbol;Acc:HGNC:5399]	GO:0005634 // GO:0005829	nucleus // cytosol	GO:0005515	protein binding	GO:0060337	type I interferon signaling pathway	-
ENSG00000044574.8	-1.8887	0.000205359		chr9	125234853	125241343	3921	-	HSPA5	protein_coding	ENST00000324460.7	3309	heat shock protein family A (Hsp70) member 5 [Source:HGNC Symbol;Acc:HGNC:5238]	GO:0005634 // GO:0005737 // GO:0016020 // GO:0005783 // GO:0043231 // GO:0005739 // GO:0005925 // GO:0005829 // GO:0005788 // GO:0042470 // GO:0030496 // GO:0008180 // GO:0005789 // GO:0070062 // GO:0032991 // GO:0005793 // GO:0030176 // GO:0005790 // GO:0005886 // GO:0009986 // GO:0034663	nucleus // cytoplasm // membrane // endoplasmic reticulum // intracellular membrane-bounded organelle // mitochondrion // focal adhesion // cytosol // endoplasmic reticulum lumen // melanosome // midbody // COP9 signalosome // endoplasmic reticulum membrane // extracellular exosome // protein-containing complex // endoplasmic reticulum-Golgi intermediate compartment // integral component of endop…	GO:0000166 // GO:0005524 // GO:0016787 // GO:0005515 // GO:0016887 // GO:0005509 // GO:0045296 // GO:0031625 // GO:0051082 // GO:0019904 // GO:0019899 // GO:0051087 // GO:0044183 // GO:0031072 // GO:0051787 // GO:0043022	nucleotide binding // ATP binding // hydrolase activity // protein binding // ATPase activity // calcium ion binding // cadherin binding // ubiquitin protein ligase binding // unfolded protein binding // protein domain specific binding // enzyme binding // chaperone binding // protein folding chaperone // heat shock protein binding // misfolded protein binding // ribosome binding	GO:0043066 // GO:0030433 // GO:0030335 // GO:0021762 // GO:0036498 // GO:0030968 // GO:0042149 // GO:0036500 // GO:1990440 // GO:0051085 // GO:1903895 // GO:0036499 // GO:0006986 // GO:0034620 // GO:0042026 // GO:0001554 // GO:0006983 // GO:0009314 // GO:0010976 // GO:0021589 // GO:0021680 // GO:0030182 // GO:0030512 // GO:0031204 // GO:0031333 // GO:0031398 // GO:0034975 // GO:0034976 // GO:0035…	negative regulation of apoptotic process // ubiquitin-dependent ERAD pathway // positive regulation of cell migration // substantia nigra development // IRE1-mediated unfolded protein response // endoplasmic reticulum unfolded protein response // cellular response to glucose starvation // ATF6-mediated unfolded protein response // positive regulation of transcription from RNA polymerase II promot…	Protein export // Protein processing in endoplasmic reticulum // Antigen processing and presentation // Thyroid hormone synthesis // Parkinson disease // Amyotrophic lateral sclerosis // Prion diseases
ENSG00000155428.12	9.71573	0.000209883		chr7	72959485	72969466	1350	-	TRIM74	protein_coding	ENST00000285805.3;ENST00000395244.5	378108	tripartite motif containing 74 [Source:HGNC Symbol;Acc:HGNC:17453]	GO:0005829 // GO:0005737	cytosol // cytoplasm	GO:0008270 // GO:0046872 // GO:0061630	zinc ion binding // metal ion binding // ubiquitin protein ligase activity	GO:0016567	protein ubiquitination	-
ENSG00000159231.6	-1.27181	0.000209883		chr21	36135079	36146562	998	+	CBR3	protein_coding	ENST00000290354.6	874	carbonyl reductase 3 [Source:HGNC Symbol;Acc:HGNC:1549]	GO:0005737 // GO:0005654 // GO:0005829 // GO:0005615	cytoplasm // nucleoplasm // cytosol // extracellular space	GO:0016491 // GO:0005515 // GO:0000253 // GO:0004090 // GO:0070402	oxidoreductase activity // protein binding // 3-keto sterol reductase activity // carbonyl reductase (NADPH) activity // NADPH binding	GO:0055114 // GO:0006805 // GO:0050890 // GO:0042376	oxidation-reduction process // xenobiotic metabolic process // cognition // phylloquinone catabolic process	Arachidonic acid metabolism // Metabolism of xenobiotics by cytochrome P450 // Metabolic pathways
ENSG00000168496.4	-1.08789	0.000209883		chr11	61792911	61797238	2016	+	FEN1	protein_coding	ENST00000305885.3;ENST00000535307.1;ENST00000535723.1	2237	flap structure-specific endonuclease 1 [Source:HGNC Symbol;Acc:HGNC:3650]	GO:0005634 // GO:0016020 // GO:0005654 // GO:0005730 // GO:0005739 // GO:0000784 // GO:0032991	nucleus // membrane // nucleoplasm // nucleolus // mitochondrion // nuclear chromosome, telomeric region // protein-containing complex	GO:0003677 // GO:0003824 // GO:0016788 // GO:0004518 // GO:0046872 // GO:0016787 // GO:0005515 // GO:0004519 // GO:0004527 // GO:0000287 // GO:0004523 // GO:0017108 // GO:0003684 // GO:0008409 // GO:0030145 // GO:0003690 // GO:0008309 // GO:0048256	DNA binding // catalytic activity // hydrolase activity, acting on ester bonds // nuclease activity // metal ion binding // hydrolase activity // protein binding // endonuclease activity // exonuclease activity // magnesium ion binding // RNA-DNA hybrid ribonuclease activity // 5'-flap endonuclease activity // damaged DNA binding // 5'-3' exonuclease activity // manganese ion binding // double-st…	GO:0006281 // GO:0006974 // GO:0090305 // GO:0006260 // GO:0090502 // GO:0006284 // GO:0006302 // GO:0045876 // GO:0000724 // GO:0032201 // GO:0007613 // GO:0009650 // GO:0043137	DNA repair // cellular response to DNA damage stimulus // nucleic acid phosphodiester bond hydrolysis // DNA replication // RNA phosphodiester bond hydrolysis, endonucleolytic // base-excision repair // double-strand break repair // positive regulation of sister chromatid cohesion // double-strand break repair via homologous recombination // telomere maintenance via semi-conservative replication …	DNA replication // Base excision repair // Non-homologous end-joining
ENSG00000166033.13	0.815972	0.000216859		chr10	122458551	122514907	2091	+	HTRA1	protein_coding	ENST00000368984.8;ENST00000420892.1;ENST00000648167.1	5654	HtrA serine peptidase 1 [Source:HGNC Symbol;Acc:HGNC:9476]	GO:0005576 // GO:0005737 // GO:0016020 // GO:0005886 // GO:0005829 // GO:0070062 // GO:0062023 // GO:0005615	extracellular region // cytoplasm // membrane // plasma membrane // cytosol // extracellular exosome // collagen-containing extracellular matrix // extracellular space	GO:0005515 // GO:0004252 // GO:0016787 // GO:0008236 // GO:0005520 // GO:0008233 // GO:0019838 // GO:0042802	protein binding // serine-type endopeptidase activity // hydrolase activity // serine-type peptidase activity // insulin-like growth factor binding // peptidase activity // growth factor binding // identical protein binding	GO:0006508 // GO:0022617 // GO:0001890 // GO:0030512 // GO:0030514 // GO:0050679 // GO:0050687 // GO:0060718 // GO:0097187	proteolysis // extracellular matrix disassembly // placenta development // negative regulation of transforming growth factor beta receptor signaling pathway // negative regulation of BMP signaling pathway // positive regulation of epithelial cell proliferation // negative regulation of defense response to virus // chorionic trophoblast cell differentiation // dentinogenesis	-
ENSG00000147155.11	-1.50518	0.000216859		chrX	48521799	48528716	1125	+	EBP	protein_coding	ENST00000276096.10;ENST00000414061.1;ENST00000446158.5;ENST00000466461.1;ENST00000495186.6;ENST00000498425.1	10682	EBP cholestenol delta-isomerase [Source:HGNC Symbol;Acc:HGNC:3133]	GO:0016021 // GO:0005634 // GO:0016020 // GO:0005783 // GO:0005789 // GO:0031410 // GO:0005635 // GO:0005887	integral component of membrane // nucleus // membrane // endoplasmic reticulum // endoplasmic reticulum membrane // cytoplasmic vesicle // nuclear envelope // integral component of plasma membrane	GO:0047750 // GO:0016853 // GO:0005515 // GO:0042802 // GO:0004888 // GO:0004769 // GO:0000247 // GO:0042910	cholestenol delta-isomerase activity // isomerase activity // protein binding // identical protein binding // transmembrane signaling receptor activity // steroid delta-isomerase activity // C-8 sterol isomerase activity // xenobiotic transmembrane transporter activity	GO:0016125 // GO:0006629 // GO:0006694 // GO:0006695 // GO:0008202 // GO:0008203 // GO:0016126 // GO:0042908 // GO:0001501 // GO:0033489 // GO:0033490	sterol metabolic process // lipid metabolic process // steroid biosynthetic process // cholesterol biosynthetic process // steroid metabolic process // cholesterol metabolic process // sterol biosynthetic process // xenobiotic transport // skeletal system development // cholesterol biosynthetic process via desmosterol // cholesterol biosynthetic process via lathosterol	Steroid biosynthesis // Metabolic pathways
ENSG00000164548.11	-1.584	0.000216859		chr7	23504780	23532041	2229	-	TRA2A	protein_coding	ENST00000297071.9;ENST00000392502.8;ENST00000448549.1;ENST00000474586.5;ENST00000475970.1;ENST00000482395.1;ENST00000486934.1;ENST00000490942.1;ENST00000494255.5;ENST00000497730.1;ENST00000538367.5;ENST00000621813.4	29896	transformer 2 alpha homolog [Source:HGNC Symbol;Acc:HGNC:16645]	GO:0005634 // GO:0043231 // GO:0005654 // GO:0005730 // GO:0005681	nucleus // intracellular membrane-bounded organelle // nucleoplasm // nucleolus // spliceosomal complex	GO:0003676 // GO:0003723 // GO:0005515	nucleic acid binding // RNA binding // protein binding	GO:0006397 // GO:0008380 // GO:0000398 // GO:0048026	mRNA processing // RNA splicing // mRNA splicing, via spliceosome // positive regulation of mRNA splicing, via spliceosome	Spliceosome
ENSG00000115919.15	9.70506	0.000227555		chr2	142877657	143055833	15151	+	KYNU	protein_coding	ENST00000264170.9;ENST00000375773.6;ENST00000409512.5;ENST00000410015.6;ENST00000424385.5;ENST00000460143.1;ENST00000612147.4;ENST00000613664.1;ENST00000621320.4	8942	kynureninase [Source:HGNC Symbol;Acc:HGNC:6469]	GO:0005737 // GO:0005654 // GO:0005829 // GO:0005739	cytoplasm // nucleoplasm // cytosol // mitochondrion	GO:0003824 // GO:0030170 // GO:0030429 // GO:0016787 // GO:0042803 // GO:0061981	catalytic activity // pyridoxal phosphate binding // kynureninase activity // hydrolase activity // protein homodimerization activity // 3-hydroxykynureninase activity	GO:0009435 // GO:0006569 // GO:0019363 // GO:0034341 // GO:0019805 // GO:0034354 // GO:0043420 // GO:0019441 // GO:0007568 // GO:0019442 // GO:0034516 // GO:0097053	NAD biosynthetic process // tryptophan catabolic process // pyridine nucleotide biosynthetic process // response to interferon-gamma // quinolinate biosynthetic process // 'de novo' NAD biosynthetic process from tryptophan // anthranilate metabolic process // tryptophan catabolic process to kynurenine // aging // tryptophan catabolic process to acetyl-CoA // response to vitamin B6 // L-kynurenine…	Tryptophan metabolism // Metabolic pathways
ENSG00000064601.19	0.883153	0.000227555		chr20	45890144	45898820	3056	+	CTSA	protein_coding	ENST00000191018.9;ENST00000354880.9;ENST00000372459.6;ENST00000372484.7;ENST00000419493.2;ENST00000480961.1;ENST00000484855.2;ENST00000485627.1;ENST00000493522.6;ENST00000606000.1;ENST00000606066.1;ENST00000606394.5;ENST00000606782.1;ENST00000606788.5;ENST00000607187.1;ENST00000607212.1;ENST00000607482.5;ENST00000607814.5;ENST00000607841.5;ENST00000646241.3	5476	cathepsin A [Source:HGNC Symbol;Acc:HGNC:9251]	GO:0043231 // GO:0005765 // GO:0016020 // GO:0005764 // GO:0005576 // GO:0070062 // GO:0005783 // GO:0043202 // GO:0035578 // GO:0098575	intracellular membrane-bounded organelle // lysosomal membrane // membrane // lysosome // extracellular region // extracellular exosome // endoplasmic reticulum // lysosomal lumen // azurophil granule lumen // lumenal side of lysosomal membrane	GO:0008233 // GO:0016787 // GO:0004180 // GO:0004185 // GO:0008047	peptidase activity // hydrolase activity // carboxypeptidase activity // serine-type carboxypeptidase activity // enzyme activator activity	GO:0006508 // GO:0043085 // GO:0006687 // GO:0043312 // GO:0006886 // GO:0031647 // GO:1904715 // GO:1904714	proteolysis // positive regulation of catalytic activity // glycosphingolipid metabolic process // neutrophil degranulation // intracellular protein transport // regulation of protein stability // negative regulation of chaperone-mediated autophagy // regulation of chaperone-mediated autophagy	Lysosome // Renin-angiotensin system
ENSG00000185275.6	9.6552	0.00103152		chrY	18992467	18992709	243	-	CD24P4	processed_pseudogene	ENST00000382840.3	-	CD24 molecule pseudogene 4 [Source:HGNC Symbol;Acc:HGNC:1649]	-	-	-	-	-	-	-
ENSG00000271734.1	9.64342	0.00103152		chr6	108030249	108030718	470	-	Z98200.1	lncRNA	ENST00000607298.1	-	novel transcript	-	-	-	-	-	-	-
ENSG00000147614.4	9.60722	0.00103152		chr8	85987323	86154225	2370	+	ATP6V0D2	protein_coding	ENST00000285393.4;ENST00000521564.1;ENST00000523635.1	245972	ATPase H+ transporting V0 subunit d2 [Source:HGNC Symbol;Acc:HGNC:18266]	GO:0033179 // GO:0016020 // GO:0016324 // GO:0005768 // GO:0005769 // GO:0005765 // GO:0070062 // GO:0010008 // GO:0030670 // GO:0016471 // GO:0033181	proton-transporting V-type ATPase, V0 domain // membrane // apical plasma membrane // endosome // early endosome // lysosomal membrane // extracellular exosome // endosome membrane // phagocytic vesicle membrane // vacuolar proton-transporting V-type ATPase complex // plasma membrane proton-transporting V-type ATPase complex	GO:0015078 // GO:0005515 // GO:0008553 // GO:0046961	proton transmembrane transporter activity // protein binding // proton-exporting ATPase activity, phosphorylative mechanism // proton-transporting ATPase activity, rotational mechanism	GO:1902600 // GO:0006811 // GO:0034220 // GO:0008286 // GO:0016241 // GO:0033572 // GO:0090383 // GO:0007034 // GO:0007035	proton transmembrane transport // ion transport // ion transmembrane transport // insulin receptor signaling pathway // regulation of macroautophagy // transferrin transport // phagosome acidification // vacuolar transport // vacuolar acidification	Oxidative phosphorylation // Metabolic pathways // Lysosome // Phagosome // Synaptic vesicle cycle // Collecting duct acid secretion // Vibrio cholerae infection // Epithelial cell signaling in Helicobacter pylori infection // Tuberculosis // Human papillomavirus infection // Viral carcinogenesis // Rheumatoid arthritis
ENSG00000250337.7	9.45101	0.00482045		chr5	27217714	27496994	1868	+	PURPL	lncRNA	ENST00000503107.2;ENST00000505775.5;ENST00000510165.6;ENST00000512067.5;ENST00000514255.1;ENST00000514844.6;ENST00000650981.1;ENST00000651409.1;ENST00000652841.1;ENST00000653835.1;ENST00000654039.1;ENST00000655107.1;ENST00000655438.1;ENST00000656783.1;ENST00000657173.1;ENST00000657375.1;ENST00000657424.1;ENST00000658312.1;ENST00000659077.1;ENST00000659489.1;ENST00000659860.1;ENST00000660307.1;ENS…	643401	p53 upregulated regulator of p53 levels [Source:HGNC Symbol;Acc:HGNC:48995]	-	-	-	-	-	-	-
ENSG00000265630.2	-10.9509			chr10	47563604	47569697	203	+	BX547991.2	unprocessed_pseudogene	ENST00000585063.2	-	glutamate dehydrogenase pseudogene 8	-	-	-	-	-	-	-
ENSG00000186007.10	9.37176	0.00023561		chr1	205381378	205455954	931	-	LEMD1	protein_coding	ENST00000367149.6;ENST00000367151.4;ENST00000367152.5;ENST00000367153.9;ENST00000367154.5;ENST00000391936.6;ENST00000476884.1;ENST00000495594.2	93273	LEM domain containing 1 [Source:HGNC Symbol;Acc:HGNC:18725]	GO:0016020 // GO:0016021	membrane // integral component of membrane	GO:0005515	protein binding	-	-	-
ENSG00000188229.6	-1.12898	0.00023561		chr9	137241287	137243707	2035	+	TUBB4B	protein_coding	ENST00000340384.5;ENST00000604929.1	10383	tubulin beta 4B class IVb [Source:HGNC Symbol;Acc:HGNC:20771]	GO:0005874 // GO:0005634 // GO:0005737 // GO:0005856 // GO:0005576 // GO:0005829 // GO:0070062 // GO:0035578 // GO:1903561	microtubule // nucleus // cytoplasm // cytoskeleton // extracellular region // cytosol // extracellular exosome // azurophil granule lumen // extracellular vesicle	GO:0005525 // GO:0003924 // GO:0005200 // GO:0000166 // GO:0005515 // GO:0051082 // GO:0042288 // GO:0003725	GTP binding // GTPase activity // structural constituent of cytoskeleton // nucleotide binding // protein binding // unfolded protein binding // MHC class I protein binding // double-stranded RNA binding	GO:0007017 // GO:0000226 // GO:0000278 // GO:0000086 // GO:0010389 // GO:0097711 // GO:0043312 // GO:0042267	microtubule-based process // microtubule cytoskeleton organization // mitotic cell cycle // G2/M transition of mitotic cell cycle // regulation of G2/M transition of mitotic cell cycle // ciliary basal body-plasma membrane docking // neutrophil degranulation // natural killer cell mediated cytotoxicity	Phagosome // Gap junction // Alzheimer disease // Parkinson disease // Amyotrophic lateral sclerosis // Huntington disease // Pathogenic Escherichia coli infection
ENSG00000198203.10	9.32949	0.000244597		chr2	108288639	108309915	6366	+	SULT1C2	protein_coding	ENST00000251481.11;ENST00000326853.9;ENST00000409067.2;ENST00000409880.5;ENST00000437390.6;ENST00000438339.5;ENST00000442801.5;ENST00000492554.1;ENST00000495441.1	6819	sulfotransferase family 1C member 2 [Source:HGNC Symbol;Acc:HGNC:11456]	GO:0005737 // GO:0005829	cytoplasm // cytosol	GO:0008146 // GO:0016740 // GO:0005515	sulfotransferase activity // transferase activity // protein binding	GO:0050427 // GO:0009308 // GO:0051923	3'-phosphoadenosine 5'-phosphosulfate metabolic process // amine metabolic process // sulfation	-
ENSG00000239672.8	-0.951618	0.000244597		chr17	51153559	51162428	1645	+	NME1	protein_coding	ENST00000013034.3;ENST00000336097.7;ENST00000393196.8;ENST00000456492.1;ENST00000465188.1;ENST00000475573.5;ENST00000480143.5;ENST00000487481.1;ENST00000511355.5;ENST00000512768.1	4830	NME/NM23 nucleoside diphosphate kinase 1 [Source:HGNC Symbol;Acc:HGNC:7849]	GO:0005634 // GO:0005737 // GO:0016020 // GO:0005829 // GO:0032587 // GO:0070062 // GO:0005741 // GO:0005813 // GO:0005882 // GO:0048471	nucleus // cytoplasm // membrane // cytosol // ruffle membrane // extracellular exosome // mitochondrial outer membrane // centrosome // intermediate filament // perinuclear region of cytoplasm	GO:0004550 // GO:0003723 // GO:0046872 // GO:0000166 // GO:0005524 // GO:0016301 // GO:0016740 // GO:0005525 // GO:0005515 // GO:0000287 // GO:0042802 // GO:0043024 // GO:0004536 // GO:0000977 // GO:0003697 // GO:0019215 // GO:0019899 // GO:0043015	nucleoside diphosphate kinase activity // RNA binding // metal ion binding // nucleotide binding // ATP binding // kinase activity // transferase activity // GTP binding // protein binding // magnesium ion binding // identical protein binding // ribosomal small subunit binding // deoxyribonuclease activity // RNA polymerase II regulatory region sequence-specific DNA binding // single-stranded DNA…	GO:0006165 // GO:0006183 // GO:0006228 // GO:0006241 // GO:0016310 // GO:0030154 // GO:0006259 // GO:0007399 // GO:0006897 // GO:0009117 // GO:0008285 // GO:0042981 // GO:0015949 // GO:0043388 // GO:0050679 // GO:0002762 // GO:0007595 // GO:0010629 // GO:0010976 // GO:0014075 // GO:0021766 // GO:0030879 // GO:0033574 // GO:0035690 // GO:0042493 // GO:0051591 // GO:0071333 // GO:0071398	nucleoside diphosphate phosphorylation // GTP biosynthetic process // UTP biosynthetic process // CTP biosynthetic process // phosphorylation // cell differentiation // DNA metabolic process // nervous system development // endocytosis // nucleotide metabolic process // negative regulation of cell population proliferation // regulation of apoptotic process // nucleobase-containing small molecule …	Purine metabolism // Pyrimidine metabolism // Drug metabolism - other enzymes // Metabolic pathways
ENSG00000120437.9	-1.89541	0.000256293		chr6	159762045	159779112	1641	+	ACAT2	protein_coding	ENST00000367048.5;ENST00000467951.1;ENST00000472052.1	39	acetyl-CoA acetyltransferase 2 [Source:HGNC Symbol;Acc:HGNC:94]	GO:0005737 // GO:0005654 // GO:0005730 // GO:0005829 // GO:0005739 // GO:0070062	cytoplasm // nucleoplasm // nucleolus // cytosol // mitochondrion // extracellular exosome	GO:0003824 // GO:0016747 // GO:0016740 // GO:0016746 // GO:0005515 // GO:0003988 // GO:0003985	catalytic activity // transferase activity, transferring acyl groups other than amino-acyl groups // transferase activity // transferase activity, transferring acyl groups // protein binding // acetyl-CoA C-acyltransferase activity // acetyl-CoA C-acetyltransferase activity	GO:0006631 // GO:0006629 // GO:0006695 // GO:0006635	fatty acid metabolic process // lipid metabolic process // cholesterol biosynthetic process // fatty acid beta-oxidation	Fatty acid degradation // Synthesis and degradation of ketone bodies // Valine, leucine and isoleucine degradation // Lysine degradation // Tryptophan metabolism // Pyruvate metabolism // Glyoxylate and dicarboxylate metabolism // Propanoate metabolism // Butanoate metabolism // Terpenoid backbone biosynthesis // Metabolic pathways // Carbon metabolism // Fatty acid metabolism // Fat digestion an…
ENSG00000102007.11	-0.902943	0.000256293		chrX	49171898	49175235	1103	+	PLP2	protein_coding	ENST00000376322.7;ENST00000376327.6	5355	proteolipid protein 2 [Source:HGNC Symbol;Acc:HGNC:9087]	GO:0016020 // GO:0016021 // GO:0005886 // GO:0005783 // GO:0005789	membrane // integral component of membrane // plasma membrane // endoplasmic reticulum // endoplasmic reticulum membrane	GO:0005515 // GO:0015075 // GO:0019956	protein binding // ion transmembrane transporter activity // chemokine binding	GO:0034220 // GO:0006935 // GO:0019221 // GO:0006811	ion transmembrane transport // chemotaxis // cytokine-mediated signaling pathway // ion transport	-
ENSG00000273821.1	-9.76286			chr20	63218041	63218502	462	+	AL096828.3	lncRNA	ENST00000615354.1	-	novel transcript	-	-	-	-	-	-	-
ENSG00000154277.13	0.83181	0.000267355		chr4	41256413	41268455	1578	+	UCHL1	protein_coding	ENST00000284440.9;ENST00000381760.8;ENST00000472501.5;ENST00000503431.5;ENST00000504818.5;ENST00000505232.5;ENST00000508768.5;ENST00000510566.1;ENST00000512419.5;ENST00000512788.1;ENST00000514764.5;ENST00000514924.5	7345	ubiquitin C-terminal hydrolase L1 [Source:HGNC Symbol;Acc:HGNC:12513]	GO:0005737 // GO:0016020 // GO:0005783 // GO:0005789 // GO:1904115 // GO:0005829 // GO:0005886 // GO:0030424 // GO:0043025 // GO:0044306	cytoplasm // membrane // endoplasmic reticulum // endoplasmic reticulum membrane // axon cytoplasm // cytosol // plasma membrane // axon // neuronal cell body // neuron projection terminus	GO:0016787 // GO:0004843 // GO:0016874 // GO:0008233 // GO:0008234 // GO:0036459 // GO:0005515 // GO:0043130 // GO:0031625 // GO:0004197 // GO:0031694 // GO:0008242	hydrolase activity // thiol-dependent ubiquitin-specific protease activity // ligase activity // peptidase activity // cysteine-type peptidase activity // thiol-dependent ubiquitinyl hydrolase activity // protein binding // ubiquitin binding // ubiquitin protein ligase binding // cysteine-type endopeptidase activity // alpha-2A adrenergic receptor binding // omega peptidase activity	GO:0006511 // GO:0016579 // GO:0006508 // GO:0043407 // GO:0016241 // GO:0043161 // GO:0002931 // GO:0007409 // GO:0007412 // GO:0007628 // GO:0008283 // GO:0019233 // GO:0019896 // GO:0035690 // GO:0042755 // GO:0048747 // GO:0050905	ubiquitin-dependent protein catabolic process // protein deubiquitination // proteolysis // negative regulation of MAP kinase activity // regulation of macroautophagy // proteasome-mediated ubiquitin-dependent protein catabolic process // response to ischemia // axonogenesis // axon target recognition // adult walking behavior // cell population proliferation // sensory perception of pain // axon…	Parkinson disease
ENSG00000226334.1	9.29709	0.000281878		chr9	104927553	104928892	469	+	AL359182.1	lncRNA	ENST00000435915.1	-	novel transcript	-	-	-	-	-	-	-
ENSG00000167797.8	-0.711467	0.000281878		chr11	67506497	67508649	1692	-	CDK2AP2	protein_coding	ENST00000301488.8;ENST00000525402.5;ENST00000526447.1;ENST00000531178.1;ENST00000531506.1	10263	cyclin dependent kinase 2 associated protein 2 [Source:HGNC Symbol;Acc:HGNC:30833]	GO:0005634 // GO:0005737 // GO:0005874	nucleus // cytoplasm // microtubule	GO:0016301 // GO:0005515	kinase activity // protein binding	GO:0016310 // GO:0070507 // GO:2000035 // GO:2000134	phosphorylation // regulation of microtubule cytoskeleton organization // regulation of stem cell division // negative regulation of G1/S transition of mitotic cell cycle	-
ENSG00000231324.1	9.23988	0.000314733		chr21	36632681	36637033	1133	-	AP000696.1	lncRNA	ENST00000457669.1	-	novel transcript	-	-	-	-	-	-	-
ENSG00000281880.2	9.23591	0.000314733		chr11	31812307	32002405	2965	+	PAUPAR	lncRNA	ENST00000506388.2;ENST00000530146.2;ENST00000630360.1;ENST00000642237.1;ENST00000642549.1;ENST00000642614.1;ENST00000642818.1;ENST00000643436.1;ENST00000643671.1;ENST00000643826.1;ENST00000643931.1;ENST00000644607.1;ENST00000645824.1;ENST00000645848.1;ENST00000645942.1;ENST00000646221.1;ENST00000646959.1;ENST00000647350.1	440034	PAX6 upstream antisense RNA [Source:HGNC Symbol;Acc:HGNC:49670]	-	-	-	-	-	-	-
ENSG00000100031.19	9.22258	0.000314733		chr22	24594811	24629005	2632	+	GGT1	protein_coding	ENST00000400380.5;ENST00000400382.6;ENST00000401885.5;ENST00000403838.5;ENST00000404223.5;ENST00000404532.5;ENST00000404920.1;ENST00000411974.5;ENST00000412658.5;ENST00000412898.5;ENST00000419133.5;ENST00000425895.5;ENST00000428855.5;ENST00000430289.5;ENST00000432867.5;ENST00000438643.6;ENST00000445029.5;ENST00000447416.5;ENST00000451366.5;ENST00000452551.5;ENST00000455483.5;ENST00000456869.5;ENS…	2678	gamma-glutamyltransferase 1 [Source:HGNC Symbol;Acc:HGNC:4250]	GO:0016020 // GO:0016021 // GO:0005886 // GO:0005615 // GO:0070062	membrane // integral component of membrane // plasma membrane // extracellular space // extracellular exosome	GO:0036374 // GO:0016740 // GO:0008233 // GO:0016787 // GO:0016746 // GO:0005515 // GO:0000048 // GO:0002951 // GO:0102953 // GO:0103068	glutathione hydrolase activity // transferase activity // peptidase activity // hydrolase activity // transferase activity, transferring acyl groups // protein binding // peptidyltransferase activity // leukotriene-C(4) hydrolase // hypoglycin A gamma-glutamyl transpeptidase activity // leukotriene C4 gamma-glutamyl transferase activity	GO:0006751 // GO:0006508 // GO:0007283 // GO:0006750 // GO:0032496 // GO:0006805 // GO:1901750 // GO:0032355 // GO:0050727 // GO:0034612 // GO:0006749 // GO:0006520 // GO:0006536 // GO:0031638 // GO:0006691 // GO:0019344 // GO:0002682 // GO:0006412 // GO:0006631 // GO:0031179	glutathione catabolic process // proteolysis // spermatogenesis // glutathione biosynthetic process // response to lipopolysaccharide // xenobiotic metabolic process // leukotriene D4 biosynthetic process // response to estradiol // regulation of inflammatory response // response to tumor necrosis factor // glutathione metabolic process // cellular amino acid metabolic process // glutamate metabo…	Taurine and hypotaurine metabolism // Glutathione metabolism // Arachidonic acid metabolism // Metabolic pathways
ENSG00000105011.9	-1.56985	0.000314733		chr19	14119512	14136613	1689	-	ASF1B	protein_coding	ENST00000263382.8;ENST00000474890.1;ENST00000589468.1;ENST00000590835.5;ENST00000592798.5	55723	anti-silencing function 1B histone chaperone [Source:HGNC Symbol;Acc:HGNC:20996]	GO:0005634 // GO:0005654 // GO:0000790 // GO:0000785 // GO:0032991	nucleus // nucleoplasm // nuclear chromatin // chromatin // protein-containing complex	GO:0005515 // GO:0042393	protein binding // histone binding	GO:0006333 // GO:0006325 // GO:0007275 // GO:0030154 // GO:0001835 // GO:0006334 // GO:0007283 // GO:0006335 // GO:0006336	chromatin assembly or disassembly // chromatin organization // multicellular organism development // cell differentiation // blastocyst hatching // nucleosome assembly // spermatogenesis // DNA replication-dependent nucleosome assembly // DNA replication-independent nucleosome assembly	-
ENSG00000213386.3	9.22234	0.000329538		chr5	172762521	172763258	738	-	AC022217.1	processed_pseudogene	ENST00000521069.1	-	family with sequence similarity 58, member A (FAM58A) pseudogene	-	-	-	-	-	-	-
ENSG00000160789.21	-1.28191	0.000329538		chr1	156082573	156140089	3616	+	LMNA	protein_coding	ENST00000347559.6;ENST00000361308.9;ENST00000368297.5;ENST00000368298.2;ENST00000368299.7;ENST00000368300.9;ENST00000368301.6;ENST00000448611.6;ENST00000459904.1;ENST00000469565.6;ENST00000470199.2;ENST00000470835.1;ENST00000473598.6;ENST00000478063.2;ENST00000495341.5;ENST00000496738.6;ENST00000498722.2;ENST00000502357.5;ENST00000502751.5;ENST00000504687.6;ENST00000506981.1;ENST00000508500.1;ENS…	4000	lamin A/C [Source:HGNC Symbol;Acc:HGNC:6636]	GO:0005634 // GO:0016607 // GO:0005654 // GO:0005829 // GO:0031965 // GO:0016604 // GO:0005882 // GO:0005635 // GO:0005652 // GO:0005638	nucleus // nuclear speck // nucleoplasm // cytosol // nuclear membrane // nuclear body // intermediate filament // nuclear envelope // nuclear lamina // lamin filament	GO:0005515	protein binding	GO:0030334 // GO:0036498 // GO:0034504 // GO:0071456 // GO:0007084 // GO:0008285 // GO:0030951 // GO:0090343 // GO:1903243 // GO:0006606 // GO:0006997 // GO:0006998 // GO:0010628 // GO:0031647 // GO:0055015 // GO:0072201 // GO:0090201 // GO:1900114 // GO:1900180 // GO:2001237	regulation of cell migration // IRE1-mediated unfolded protein response // protein localization to nucleus // cellular response to hypoxia // mitotic nuclear envelope reassembly // negative regulation of cell population proliferation // establishment or maintenance of microtubule cytoskeleton polarity // positive regulation of cell aging // negative regulation of cardiac muscle hypertrophy in res…	Apoptosis // Hypertrophic cardiomyopathy // Arrhythmogenic right ventricular cardiomyopathy // Dilated cardiomyopathy
ENSG00000089220.5	-0.109883	0.000329538		chr12	118136124	118145584	1431	+	PEBP1	protein_coding	ENST00000261313.3;ENST00000542939.1	5037	phosphatidylethanolamine binding protein 1 [Source:HGNC Symbol;Acc:HGNC:8630]	GO:0005634 // GO:0005737 // GO:0005829 // GO:0070062	nucleus // cytoplasm // cytosol // extracellular exosome	GO:0003723 // GO:0000166 // GO:0005524 // GO:0005515 // GO:0008289 // GO:0004867 // GO:0030414 // GO:0019901 // GO:0019899 // GO:0008429	RNA binding // nucleotide binding // ATP binding // protein binding // lipid binding // serine-type endopeptidase inhibitor activity // peptidase inhibitor activity // protein kinase binding // enzyme binding // phosphatidylethanolamine binding	GO:0010951 // GO:0010466 // GO:0000165 // GO:0043409	negative regulation of endopeptidase activity // negative regulation of peptidase activity // MAPK cascade // negative regulation of MAPK cascade	-
ENSG00000230526.1	9.17895	0.000338056		chr10	71878356	71879107	525	+	AC073370.1	lncRNA	ENST00000441348.1	-	novel transcript	-	-	-	-	-	-	-
ENSG00000171848.15	-1.93311	0.000338056		chr2	10120698	10211725	3673	+	RRM2	protein_coding	ENST00000304567.10;ENST00000360566.6;ENST00000381786.7;ENST00000459969.5;ENST00000461327.5;ENST00000462343.1;ENST00000474701.1;ENST00000485717.1;ENST00000487591.5;ENST00000491447.1;ENST00000498343.5;ENST00000607140.1;ENST00000615152.4;ENST00000619640.3;ENST00000641198.1;ENST00000641498.1;ENST00000642996.1;ENST00000646978.1;ENST00000652660.1	6241	ribonucleotide reductase regulatory subunit M2 [Source:HGNC Symbol;Acc:HGNC:10452]	GO:0005737 // GO:0005829 // GO:0005971	cytoplasm // cytosol // ribonucleoside-diphosphate reductase complex	GO:0016491 // GO:0046872 // GO:0005515 // GO:0004748 // GO:0008199 // GO:0042802 // GO:0042803	oxidoreductase activity // metal ion binding // protein binding // ribonucleoside-diphosphate reductase activity, thioredoxin disulfide as acceptor // ferric iron binding // identical protein binding // protein homodimerization activity	GO:0055114 // GO:0009263 // GO:0006260 // GO:0070317 // GO:0015949 // GO:0000083 // GO:0009262 // GO:0051290	oxidation-reduction process // deoxyribonucleotide biosynthetic process // DNA replication // negative regulation of G0 to G1 transition // nucleobase-containing small molecule interconversion // regulation of transcription involved in G1/S transition of mitotic cell cycle // deoxyribonucleotide metabolic process // protein heterotetramerization	Purine metabolism // Pyrimidine metabolism // Glutathione metabolism // Drug metabolism - other enzymes // Metabolic pathways // p53 signaling pathway
ENSG00000213551.7	-1.09884	0.000340893		chr10	73183362	73247255	2295	-	DNAJC9	protein_coding	ENST00000372950.6;ENST00000453189.2;ENST00000469143.1	23234	DnaJ heat shock protein family (Hsp40) member C9 [Source:HGNC Symbol;Acc:HGNC:19123]	GO:0005634 // GO:0005737 // GO:0016020 // GO:0005654 // GO:0005829 // GO:0005886 // GO:0005615	nucleus // cytoplasm // membrane // nucleoplasm // cytosol // plasma membrane // extracellular space	GO:0005515 // GO:0031072	protein binding // heat shock protein binding	GO:0032781	positive regulation of ATPase activity	-
ENSG00000277855.1	9.17882	0.000340893		chr3	71581721	71628558	820	+	AC097634.3	lncRNA	ENST00000613067.1	-	novel transcript, antisense to FOXP1	-	-	-	-	-	-	-
ENSG00000163453.11	0.712197	0.000340893		chr4	57030773	57110385	1427	-	IGFBP7	protein_coding	ENST00000295666.6;ENST00000512512.3;ENST00000514062.2	3490	insulin like growth factor binding protein 7 [Source:HGNC Symbol;Acc:HGNC:5476]	GO:0005576 // GO:0005615 // GO:0070062 // GO:0062023 // GO:0005788	extracellular region // extracellular space // extracellular exosome // collagen-containing extracellular matrix // endoplasmic reticulum lumen	GO:0005515 // GO:0005520 // GO:0019838 // GO:0005201	protein binding // insulin-like growth factor binding // growth factor binding // extracellular matrix structural constituent	GO:0001558 // GO:0007155 // GO:0044267 // GO:0043687 // GO:0008285 // GO:0007566 // GO:0009408 // GO:0014070 // GO:0032526 // GO:0032870 // GO:0050810 // GO:0051414	regulation of cell growth // cell adhesion // cellular protein metabolic process // post-translational protein modification // negative regulation of cell population proliferation // embryo implantation // response to heat // response to organic cyclic compound // response to retinoic acid // cellular response to hormone stimulus // regulation of steroid biosynthetic process // response to cortis…	-
ENSG00000143556.9	9.1048	0.000340893		chr1	153457744	153460651	442	-	S100A7	protein_coding	ENST00000368722.5;ENST00000368723.4	6278	S100 calcium binding protein A7 [Source:HGNC Symbol;Acc:HGNC:10497]	GO:0005634 // GO:0005737 // GO:0005783 // GO:0005829 // GO:0005576 // GO:0005925 // GO:0005615 // GO:0062023 // GO:0035578	nucleus // cytoplasm // endoplasmic reticulum // cytosol // extracellular region // focal adhesion // extracellular space // collagen-containing extracellular matrix // azurophil granule lumen	GO:0005509 // GO:0046914 // GO:0046872 // GO:0008270 // GO:0005515 // GO:0050786	calcium ion binding // transition metal ion binding // metal ion binding // zinc ion binding // protein binding // RAGE receptor binding	GO:0045087 // GO:0001525 // GO:0050829 // GO:0032496 // GO:0070374 // GO:0061844 // GO:0043312 // GO:0030216 // GO:0019730 // GO:0008544 // GO:0090026 // GO:0000302 // GO:0010820 // GO:0051238 // GO:0071624	innate immune response // angiogenesis // defense response to Gram-negative bacterium // response to lipopolysaccharide // positive regulation of ERK1 and ERK2 cascade // antimicrobial humoral immune response mediated by antimicrobial peptide // neutrophil degranulation // keratinocyte differentiation // antimicrobial humoral response // epidermis development // positive regulation of monocyte ch…	IL-17 signaling pathway
ENSG00000257767.3	9.05196	0.000340893		chr12	111753890	111791418	784	+	AC002996.1	protein_coding	ENST00000546840.3	-	novel protein	-	-	GO:0016491 // GO:0004029	oxidoreductase activity // aldehyde dehydrogenase (NAD+) activity	GO:0055114	oxidation-reduction process	-
ENSG00000226279.2	9.04793	0.000340893		chr7	22881893	22882390	498	+	RPL12P10	processed_pseudogene	ENST00000413498.1	-	ribosomal protein L12 pseudogene 10 [Source:HGNC Symbol;Acc:HGNC:22583]	-	-	-	-	-	-	-
ENSG00000111644.8	9.04114	0.000340893		chr12	6638075	6647433	1905	-	ACRBP	protein_coding	ENST00000229243.7;ENST00000414226.6;ENST00000535884.5;ENST00000536350.5;ENST00000538524.1;ENST00000540513.1;ENST00000542357.1;ENST00000544352.1;ENST00000546114.1	84519	acrosin binding protein [Source:HGNC Symbol;Acc:HGNC:17195]	GO:0005634 // GO:0005576 // GO:0031410 // GO:0001669 // GO:0002080	nucleus // extracellular region // cytoplasmic vesicle // acrosomal vesicle // acrosomal membrane	GO:0005515 // GO:0003674	protein binding // molecular_function	GO:0001675 // GO:0007286 // GO:0009566 // GO:0008150	acrosome assembly // spermatid development // fertilization // biological_process	-
ENSG00000102393.13	0.803392	0.000340893		chrX	101393273	101408012	4163	-	GLA	protein_coding	ENST00000218516.4;ENST00000466414.2;ENST00000468823.2;ENST00000479445.2;ENST00000480513.6;ENST00000486121.6;ENST00000493905.6;ENST00000649178.1;ENST00000674127.1;ENST00000674142.1;ENST00000674634.1;ENST00000675592.1;ENST00000675799.1;ENST00000675968.1;ENST00000676156.1;ENST00000676372.1	2717	galactosidase alpha [Source:HGNC Symbol;Acc:HGNC:4296]	GO:0005737 // GO:0005794 // GO:0005576 // GO:0005764 // GO:0070062 // GO:0043202 // GO:0035578	cytoplasm // Golgi apparatus // extracellular region // lysosome // extracellular exosome // lysosomal lumen // azurophil granule lumen	GO:0016787 // GO:0003824 // GO:0004553 // GO:0016798 // GO:0042803 // GO:0005515 // GO:0005102 // GO:0004557 // GO:0016936 // GO:0017041 // GO:0052692	hydrolase activity // catalytic activity // hydrolase activity, hydrolyzing O-glycosyl compounds // hydrolase activity, acting on glycosyl bonds // protein homodimerization activity // protein binding // signaling receptor binding // alpha-galactosidase activity // galactoside binding // galactosylgalactosylglucosylceramidase activity // raffinose alpha-galactosidase activity	GO:0005975 // GO:0008152 // GO:0006687 // GO:0043312 // GO:0009311 // GO:0016139 // GO:0045019 // GO:0046477 // GO:0046479 // GO:0051001	carbohydrate metabolic process // metabolic process // glycosphingolipid metabolic process // neutrophil degranulation // oligosaccharide metabolic process // glycoside catabolic process // negative regulation of nitric oxide biosynthetic process // glycosylceramide catabolic process // glycosphingolipid catabolic process // negative regulation of nitric-oxide synthase activity	Galactose metabolism // Glycerolipid metabolism // Sphingolipid metabolism // Glycosphingolipid biosynthesis - globo and isoglobo series // Metabolic pathways // Lysosome
ENSG00000123416.15	-1.36247	0.000340893		chr12	49127782	49131397	3198	-	TUBA1B	protein_coding	ENST00000332858.10;ENST00000336023.9;ENST00000547476.5;ENST00000547765.5;ENST00000549870.5;ENST00000550367.1;ENST00000551324.5;ENST00000552984.1	10376	tubulin alpha 1b [Source:HGNC Symbol;Acc:HGNC:18809]	GO:0005874 // GO:0005737 // GO:0005856 // GO:0015630 // GO:0005881 // GO:0045121	microtubule // cytoplasm // cytoskeleton // microtubule cytoskeleton // cytoplasmic microtubule // membrane raft	GO:0005525 // GO:0003924 // GO:0005200 // GO:0000166 // GO:0005515 // GO:0031625 // GO:0003725 // GO:0005198	GTP binding // GTPase activity // structural constituent of cytoskeleton // nucleotide binding // protein binding // ubiquitin protein ligase binding // double-stranded RNA binding // structural molecule activity	GO:0007017 // GO:0000226 // GO:0000278 // GO:0030705 // GO:0051301 // GO:0071353 // GO:0007010	microtubule-based process // microtubule cytoskeleton organization // mitotic cell cycle // cytoskeleton-dependent intracellular transport // cell division // cellular response to interleukin-4 // cytoskeleton organization	Phagosome // Apoptosis // Tight junction // Gap junction // Alzheimer disease // Parkinson disease // Amyotrophic lateral sclerosis // Huntington disease // Pathogenic Escherichia coli infection
ENSG00000101057.16	-1.85425	0.000340893		chr20	43667019	43716495	2704	+	MYBL2	protein_coding	ENST00000217026.5;ENST00000396863.8	4605	MYB proto-oncogene like 2 [Source:HGNC Symbol;Acc:HGNC:7548]	GO:0005634 // GO:0005654 // GO:0031523	nucleus // nucleoplasm // Myb complex	GO:0003677 // GO:0005515 // GO:0003700 // GO:0043565 // GO:0000978 // GO:0000976 // GO:0000981 // GO:1990837 // GO:0003712 // GO:0001228	DNA binding // protein binding // DNA-binding transcription factor activity // sequence-specific DNA binding // RNA polymerase II cis-regulatory region sequence-specific DNA binding // transcription regulatory region sequence-specific DNA binding // DNA-binding transcription factor activity, RNA polymerase II-specific // sequence-specific double-stranded DNA binding // transcription coregulator a…	GO:0045944 // GO:0006355 // GO:0000278 // GO:0051726 // GO:0006357 // GO:0043525 // GO:0090307 // GO:1990830	positive regulation of transcription by RNA polymerase II // regulation of transcription, DNA-templated // mitotic cell cycle // regulation of cell cycle // regulation of transcription by RNA polymerase II // positive regulation of neuron apoptotic process // mitotic spindle assembly // cellular response to leukemia inhibitory factor	Cellular senescence
ENSG00000267919.1	9.03435	0.000340893		chr2	219645090	219645631	542	+	AC009955.2	lncRNA	ENST00000597288.1	-	novel transcript	-	-	-	-	-	-	-
ENSG00000004799.8	9.0208	0.000340893		chr7	95583499	95596516	3601	-	PDK4	protein_coding	ENST00000005178.6;ENST00000468445.1;ENST00000473301.1;ENST00000473796.1;ENST00000498190.1	5166	pyruvate dehydrogenase kinase 4 [Source:HGNC Symbol;Acc:HGNC:8812]	GO:0005739 // GO:0005759	mitochondrion // mitochondrial matrix	GO:0000166 // GO:0004672 // GO:0005524 // GO:0016301 // GO:0016740 // GO:0005515 // GO:0004674 // GO:0004740	nucleotide binding // protein kinase activity // ATP binding // kinase activity // transferase activity // protein binding // protein serine/threonine kinase activity // pyruvate dehydrogenase (acetyl-transferring) kinase activity	GO:0016310 // GO:0006468 // GO:0005975 // GO:0006006 // GO:0006885 // GO:0008286 // GO:0010510 // GO:0010565 // GO:0010906 // GO:0042304 // GO:0042593 // GO:0042594 // GO:0045124 // GO:0046320 // GO:0009267 // GO:0071398 // GO:1904183 // GO:0072593 // GO:2000811	phosphorylation // protein phosphorylation // carbohydrate metabolic process // glucose metabolic process // regulation of pH // insulin receptor signaling pathway // regulation of acetyl-CoA biosynthetic process from pyruvate // regulation of cellular ketone metabolic process // regulation of glucose metabolic process // regulation of fatty acid biosynthetic process // glucose homeostasis // res…	-
ENSG00000173457.11	-1.3531	0.000340893		chr11	64244479	64246943	989	-	PPP1R14B	protein_coding	ENST00000309318.8;ENST00000392210.6;ENST00000542235.1	26472	protein phosphatase 1 regulatory inhibitor subunit 14B [Source:HGNC Symbol;Acc:HGNC:9057]	GO:0005737	cytoplasm	GO:0004864 // GO:0004865 // GO:0019212 // GO:0019888	protein phosphatase inhibitor activity // protein serine/threonine phosphatase inhibitor activity // phosphatase inhibitor activity // protein phosphatase regulator activity	GO:0042325 // GO:0032515 // GO:0045087	regulation of phosphorylation // negative regulation of phosphoprotein phosphatase activity // innate immune response	-
ENSG00000111186.13	-1.55065	0.000342221		chr12	1529891	1647212	2238	+	WNT5B	protein_coding	ENST00000310594.7;ENST00000397196.7;ENST00000537031.5;ENST00000538854.1;ENST00000539198.5;ENST00000542408.1;ENST00000543071.5;ENST00000543563.1;ENST00000545747.1;ENST00000545811.5	81029	Wnt family member 5B [Source:HGNC Symbol;Acc:HGNC:16265]	GO:0005576 // GO:0005615 // GO:0005886 // GO:0070062 // GO:0062023 // GO:0005788 // GO:0030666 // GO:0005796 // GO:0009986 // GO:0031012	extracellular region // extracellular space // plasma membrane // extracellular exosome // collagen-containing extracellular matrix // endoplasmic reticulum lumen // endocytic vesicle membrane // Golgi lumen // cell surface // extracellular matrix	GO:0005102 // GO:0005125 // GO:0005109	signaling receptor binding // cytokine activity // frizzled binding	GO:0007275 // GO:0016055 // GO:0030182 // GO:0045444 // GO:0030335 // GO:0060070 // GO:0002062 // GO:0045165 // GO:0071300 // GO:0070307 // GO:0042060 // GO:0045600 // GO:0090090	multicellular organism development // Wnt signaling pathway // neuron differentiation // fat cell differentiation // positive regulation of cell migration // canonical Wnt signaling pathway // chondrocyte differentiation // cell fate commitment // cellular response to retinoic acid // lens fiber cell development // wound healing // positive regulation of fat cell differentiation // negative regul…	mTOR signaling pathway // Wnt signaling pathway // Axon guidance // Hippo signaling pathway // Signaling pathways regulating pluripotency of stem cells // Melanogenesis // Cushing syndrome // Alzheimer disease // Human papillomavirus infection // Pathways in cancer // Proteoglycans in cancer // Basal cell carcinoma // Breast cancer // Hepatocellular carcinoma // Gastric cancer
ENSG00000124103.10	9.01773	0.000347626		chr20	56517187	56526152	666	+	FAM209A	protein_coding	ENST00000371328.5;ENST00000481560.1	200232	family with sequence similarity 209 member A [Source:HGNC Symbol;Acc:HGNC:16100]	GO:0005634 // GO:0016020 // GO:0016021 // GO:0070062	nucleus // membrane // integral component of membrane // extracellular exosome	GO:0005515 // GO:0003674	protein binding // molecular_function	GO:0008150	biological_process	-
ENSG00000132646.11	-0.812073	0.000347626		chr20	5114953	5126626	1359	-	PCNA	protein_coding	ENST00000379143.10;ENST00000379160.3	5111	proliferating cell nuclear antigen [Source:HGNC Symbol;Acc:HGNC:8729]	GO:0005634 // GO:0005654 // GO:0016604 // GO:0070062 // GO:0000784 // GO:0000785 // GO:0005813 // GO:0043596 // GO:0005657 // GO:0030894 // GO:0043626 // GO:0070557 // GO:0000307 // GO:0005652	nucleus // nucleoplasm // nuclear body // extracellular exosome // nuclear chromosome, telomeric region // chromatin // centrosome // nuclear replication fork // replication fork // replisome // PCNA complex // PCNA-p21 complex // cyclin-dependent protein kinase holoenzyme complex // nuclear lamina	GO:0003677 // GO:0030337 // GO:0005515 // GO:0003684 // GO:0042802 // GO:0003682 // GO:0008022 // GO:0030971 // GO:0044877 // GO:0070182 // GO:0019899 // GO:0035035 // GO:0000701 // GO:0032139 // GO:0032405 // GO:0008134 // GO:0030331	DNA binding // DNA polymerase processivity factor activity // protein binding // damaged DNA binding // identical protein binding // chromatin binding // protein C-terminus binding // receptor tyrosine kinase binding // protein-containing complex binding // DNA polymerase binding // enzyme binding // histone acetyltransferase binding // purine-specific mismatch base pair DNA N-glycosylase activit…	GO:0006275 // GO:0006281 // GO:0006974 // GO:0016032 // GO:0006260 // GO:0016567 // GO:0006977 // GO:0045739 // GO:0030855 // GO:0019985 // GO:0045740 // GO:0034644 // GO:0006283 // GO:0042276 // GO:0000083 // GO:0006298 // GO:0042769 // GO:0006296 // GO:0033683 // GO:0006272 // GO:0032201 // GO:1900264 // GO:0006297 // GO:0070987 // GO:0000723 // GO:0031297 // GO:0032077 // GO:1902990 // GO:0000…	regulation of DNA replication // DNA repair // cellular response to DNA damage stimulus // viral process // DNA replication // protein ubiquitination // DNA damage response, signal transduction by p53 class mediator resulting in cell cycle arrest // positive regulation of DNA repair // epithelial cell differentiation // translesion synthesis // positive regulation of DNA replication // cellular r…	DNA replication // Base excision repair // Nucleotide excision repair // Mismatch repair // Cell cycle // Tight junction // Hepatitis B
ENSG00000187134.14	8.98276	0.00688413		chr10	4963253	4983283	6543	+	AKR1C1	protein_coding	ENST00000380859.1;ENST00000380872.9;ENST00000442997.5;ENST00000476100.1;ENST00000477661.1	1645	aldo-keto reductase family 1 member C1 [Source:HGNC Symbol;Acc:HGNC:384]	GO:0005737 // GO:0005829 // GO:0070062	cytoplasm // cytosol // extracellular exosome	GO:0016491 // GO:0005515 // GO:0004032 // GO:0008106 // GO:0004033 // GO:0047718 // GO:0016655 // GO:0032052 // GO:0005496 // GO:0016229 // GO:0047023 // GO:0047086 // GO:0018636 // GO:0047115 // GO:0031406 // GO:0047006 // GO:0047042	oxidoreductase activity // protein binding // alditol:NADP+ 1-oxidoreductase activity // alcohol dehydrogenase (NADP+) activity // aldo-keto reductase (NADP) activity // indanol dehydrogenase activity // oxidoreductase activity, acting on NAD(P)H, quinone or similar compound as acceptor // bile acid binding // steroid binding // steroid dehydrogenase activity // androsterone dehydrogenase activit…	GO:0055114 // GO:0007586 // GO:0006805 // GO:0030855 // GO:0001523 // GO:0008206 // GO:0042632 // GO:0044597 // GO:0044598 // GO:0015721 // GO:0046683 // GO:0042448 // GO:0008202 // GO:0008207 // GO:0006693 // GO:0030299 // GO:0071395 // GO:0042574	oxidation-reduction process // digestion // xenobiotic metabolic process // epithelial cell differentiation // retinoid metabolic process // bile acid metabolic process // cholesterol homeostasis // daunorubicin metabolic process // doxorubicin metabolic process // bile acid and bile salt transport // response to organophosphorus // progesterone metabolic process // steroid metabolic process // C…	Steroid hormone biosynthesis // Metabolism of xenobiotics by cytochrome P450
ENSG00000180209.12	-9.52802			chr16	30370934	30377991	657	+	MYLPF	protein_coding	ENST00000322861.12;ENST00000563718.5;ENST00000563728.1;ENST00000566955.1;ENST00000568749.5	29895	myosin light chain, phosphorylatable, fast skeletal muscle [Source:HGNC Symbol;Acc:HGNC:29824]	GO:0016459 // GO:0005765 // GO:0005829 // GO:0005859	myosin complex // lysosomal membrane // cytosol // muscle myosin complex	GO:0005509 // GO:0046872 // GO:0008307	calcium ion binding // metal ion binding // structural constituent of muscle	GO:0006955 // GO:0007519 // GO:0006936	immune response // skeletal muscle tissue development // muscle contraction	Focal adhesion // Leukocyte transendothelial migration // Regulation of actin cytoskeleton // Shigellosis // Salmonella infection
ENSG00000176973.8	0.739562	0.00034795		chr11	65572349	65574198	1409	+	FAM89B	protein_coding	ENST00000316409.2;ENST00000449319.2;ENST00000530349.2	23625	family with sequence similarity 89 member B [Source:HGNC Symbol;Acc:HGNC:16708]	GO:0005737 // GO:0042995 // GO:0030027	cytoplasm // cell projection // lamellipodium	GO:0001222	transcription corepressor binding	GO:0030335 // GO:0030010 // GO:0030512 // GO:0060392	positive regulation of cell migration // establishment of cell polarity // negative regulation of transforming growth factor beta receptor signaling pathway // negative regulation of SMAD protein signal transduction	-
ENSG00000114850.7	-0.994308	0.00034795		chr3	156539553	156555149	4236	-	SSR3	protein_coding	ENST00000265044.7;ENST00000463503.5;ENST00000464138.1;ENST00000467733.1;ENST00000467789.5;ENST00000476217.5;ENST00000478842.5;ENST00000496050.1;ENST00000498205.5	6747	signal sequence receptor subunit 3 [Source:HGNC Symbol;Acc:HGNC:11325]	GO:0016021 // GO:0016020 // GO:0005783 // GO:0005789	integral component of membrane // membrane // endoplasmic reticulum // endoplasmic reticulum membrane	GO:0005515	protein binding	GO:0006614	SRP-dependent cotranslational protein targeting to membrane	Protein processing in endoplasmic reticulum
ENSG00000166922.8	-1.7886	0.000385673		chr15	32641676	32697098	1238	+	SCG5	protein_coding	ENST00000300175.8;ENST00000413748.6;ENST00000470349.5;ENST00000471027.1;ENST00000475752.1;ENST00000494364.5;ENST00000497208.5;ENST00000498069.5;ENST00000498607.2	6447	secretogranin V [Source:HGNC Symbol;Acc:HGNC:10816]	GO:0030141 // GO:0005576 // GO:0005634	secretory granule // extracellular region // nucleus	GO:0005515 // GO:0004857 // GO:0005525 // GO:0051082 // GO:0030234	protein binding // enzyme inhibitor activity // GTP binding // unfolded protein binding // enzyme regulator activity	GO:0007218 // GO:0006886 // GO:0050790 // GO:0043086 // GO:0016486 // GO:0046883	neuropeptide signaling pathway // intracellular protein transport // regulation of catalytic activity // negative regulation of catalytic activity // peptide hormone processing // regulation of hormone secretion	-
ENSG00000143420.19	-0.686765	0.000391849		chr1	150600851	150629612	2818	-	ENSA	protein_coding	ENST00000271690.12;ENST00000339643.9;ENST00000354702.3;ENST00000356527.9;ENST00000361532.9;ENST00000361631.9;ENST00000362052.7;ENST00000369014.10;ENST00000369016.8;ENST00000503241.1;ENST00000503345.1;ENST00000505321.1;ENST00000509582.5;ENST00000513281.5;ENST00000638926.1	2029	endosulfine alpha [Source:HGNC Symbol;Acc:HGNC:3360]	GO:0005737 // GO:0005654	cytoplasm // nucleoplasm	GO:0004864 // GO:0005515 // GO:0019888 // GO:0005102 // GO:0008200 // GO:0019212 // GO:0019870 // GO:0051721	protein phosphatase inhibitor activity // protein binding // protein phosphatase regulator activity // signaling receptor binding // ion channel inhibitor activity // phosphatase inhibitor activity // potassium channel inhibitor activity // protein phosphatase 2A binding	GO:0007049 // GO:0051301 // GO:0032515 // GO:0043666 // GO:0043086 // GO:0000278 // GO:0007584 // GO:0000086 // GO:0035308 // GO:0050796 // GO:0009749	cell cycle // cell division // negative regulation of phosphoprotein phosphatase activity // regulation of phosphoprotein phosphatase activity // negative regulation of catalytic activity // mitotic cell cycle // response to nutrient // G2/M transition of mitotic cell cycle // negative regulation of protein dephosphorylation // regulation of insulin secretion // response to glucose	-
ENSG00000107833.10	-1.99848	0.000402621		chr10	101781325	101783413	877	-	NPM3	protein_coding	ENST00000370110.5;ENST00000462391.5;ENST00000468544.1;ENST00000474993.5	10360	nucleophosmin/nucleoplasmin 3 [Source:HGNC Symbol;Acc:HGNC:7931]	GO:0005634 // GO:0005730 // GO:0005829 // GO:0015629 // GO:0005737 // GO:0005654	nucleus // nucleolus // cytosol // actin cytoskeleton // cytoplasm // nucleoplasm	GO:0003723 // GO:0005515 // GO:0003682 // GO:0042393	RNA binding // protein binding // chromatin binding // histone binding	GO:0006338 // GO:0006364 // GO:0009303	chromatin remodeling // rRNA processing // rRNA transcription	-
ENSG00000136888.7	0.906344	0.000402621		chr9	114587769	114598879	1563	+	ATP6V1G1	protein_coding	ENST00000374050.4;ENST00000473413.1	9550	ATPase H+ transporting V1 subunit G1 [Source:HGNC Symbol;Acc:HGNC:864]	GO:0016471 // GO:0005886 // GO:0005765 // GO:0005829 // GO:0070062	vacuolar proton-transporting V-type ATPase complex // plasma membrane // lysosomal membrane // cytosol // extracellular exosome	GO:0042626 // GO:0005515 // GO:0008553 // GO:0016887 // GO:0051117	ATPase-coupled transmembrane transporter activity // protein binding // proton-exporting ATPase activity, phosphorylative mechanism // ATPase activity // ATPase binding	GO:1902600 // GO:0006811 // GO:0006879 // GO:0034220 // GO:0008286 // GO:0016241 // GO:0033572 // GO:0090383 // GO:0036295	proton transmembrane transport // ion transport // cellular iron ion homeostasis // ion transmembrane transport // insulin receptor signaling pathway // regulation of macroautophagy // transferrin transport // phagosome acidification // cellular response to increased oxygen levels	Oxidative phosphorylation // Metabolic pathways // Phagosome // mTOR signaling pathway // Synaptic vesicle cycle // Collecting duct acid secretion // Vibrio cholerae infection // Epithelial cell signaling in Helicobacter pylori infection // Human papillomavirus infection // Rheumatoid arthritis
ENSG00000176945.17	8.93871	0.000402621		chr3	195720884	195741123	5053	+	MUC20	protein_coding	ENST00000320736.10;ENST00000423938.1;ENST00000436408.6;ENST00000445522.6;ENST00000447234.7;ENST00000480350.1;ENST00000485430.1;ENST00000498018.1	200958	mucin 20, cell surface associated [Source:HGNC Symbol;Acc:HGNC:23282]	GO:0016020 // GO:0005886 // GO:0005576 // GO:0016324 // GO:0042995 // GO:0016323 // GO:0031528 // GO:0005796 // GO:0009925	membrane // plasma membrane // extracellular region // apical plasma membrane // cell projection // basolateral plasma membrane // microvillus membrane // Golgi lumen // basal plasma membrane	GO:0042802	identical protein binding	GO:0048012 // GO:0002223 // GO:0000187 // GO:0016266	hepatocyte growth factor receptor signaling pathway // stimulatory C-type lectin receptor signaling pathway // activation of MAPK activity // O-glycan processing	-
ENSG00000213977.8	-1.08569	0.000402621		chr17	3662895	3668679	1302	-	TAX1BP3	protein_coding	ENST00000225525.4;ENST00000611779.4	30851	Tax1 binding protein 3 [Source:HGNC Symbol;Acc:HGNC:30684]	GO:0005634 // GO:0005737 // GO:0016020 // GO:0043231 // GO:0005886 // GO:0001650 // GO:0015629 // GO:0005829 // GO:0070062	nucleus // cytoplasm // membrane // intracellular membrane-bounded organelle // plasma membrane // fibrillar center // actin cytoskeleton // cytosol // extracellular exosome	GO:0005515 // GO:0008022 // GO:0008013	protein binding // protein C-terminus binding // beta-catenin binding	GO:0016055 // GO:0090630 // GO:2000009 // GO:0030178 // GO:0007266 // GO:0008285	Wnt signaling pathway // activation of GTPase activity // negative regulation of protein localization to cell surface // negative regulation of Wnt signaling pathway // Rho protein signal transduction // negative regulation of cell population proliferation	-
ENSG00000272656.1	8.92212	0.00040713		chr3	139349024	139349371	348	-	AC024933.1	lncRNA	ENST00000608472.1	-	novel transcript, antisense to MRPS22	-	-	-	-	-	-	-
ENSG00000115107.20	-1.33305	0.00040713		chr2	119223831	119265652	4259	+	STEAP3	protein_coding	ENST00000393106.6;ENST00000393107.2;ENST00000393110.7;ENST00000409811.5	55240	STEAP3 metalloreductase [Source:HGNC Symbol;Acc:HGNC:24592]	GO:0005737 // GO:0016020 // GO:0016021 // GO:0005768 // GO:0010008 // GO:0005886 // GO:0005771	cytoplasm // membrane // integral component of membrane // endosome // endosome membrane // plasma membrane // multivesicular body	GO:0046872 // GO:0016491 // GO:0005515 // GO:0008823 // GO:0052851	metal ion binding // oxidoreductase activity // protein binding // cupric reductase activity // ferric-chelate reductase (NADPH) activity	GO:0007049 // GO:0006811 // GO:0055114 // GO:0006915 // GO:0055072 // GO:0042981 // GO:0033572 // GO:0009306 // GO:0015677	cell cycle // ion transport // oxidation-reduction process // apoptotic process // iron ion homeostasis // regulation of apoptotic process // transferrin transport // protein secretion // copper ion import	p53 signaling pathway // Ferroptosis
ENSG00000146376.11	-1.14979	0.000412357		chr6	129576132	129710177	4414	-	ARHGAP18	protein_coding	ENST00000368149.3;ENST00000463225.1;ENST00000483367.5	93663	Rho GTPase activating protein 18 [Source:HGNC Symbol;Acc:HGNC:21035]	GO:0005737 // GO:0016607 // GO:0005829 // GO:0005886 // GO:0005881 // GO:0001726	cytoplasm // nuclear speck // cytosol // plasma membrane // cytoplasmic microtubule // ruffle	GO:0005096 // GO:0045296	GTPase activator activity // cadherin binding	GO:0007165 // GO:0043547 // GO:0051056 // GO:0032956 // GO:0008360 // GO:0030833 // GO:2000145 // GO:0007264	signal transduction // positive regulation of GTPase activity // regulation of small GTPase mediated signal transduction // regulation of actin cytoskeleton organization // regulation of cell shape // regulation of actin filament polymerization // regulation of cell motility // small GTPase mediated signal transduction	-
ENSG00000178623.12	8.82948	0.000412357		chr2	240605430	240631259	3821	+	GPR35	protein_coding	ENST00000319838.10;ENST00000403859.1;ENST00000407714.1;ENST00000430267.2;ENST00000438013.3	2859	G protein-coupled receptor 35 [Source:HGNC Symbol;Acc:HGNC:4492]	GO:0016021 // GO:0016020 // GO:0005886 // GO:0005887	integral component of membrane // membrane // plasma membrane // integral component of plasma membrane	GO:0004930 // GO:0016494	G protein-coupled receptor activity // C-X-C chemokine receptor activity	GO:0007186 // GO:0007165 // GO:0035025 // GO:0051482 // GO:0007204 // GO:0070098 // GO:1901386 // GO:0007010 // GO:1904456	G protein-coupled receptor signaling pathway // signal transduction // positive regulation of Rho protein signal transduction // positive regulation of cytosolic calcium ion concentration involved in phospholipase C-activating G protein-coupled signaling pathway // positive regulation of cytosolic calcium ion concentration // chemokine-mediated signaling pathway // negative regulation of voltage-…	Neuroactive ligand-receptor interaction
ENSG00000104611.12	0.956181	0.000412357		chr8	19313693	19396218	3276	+	SH2D4A	protein_coding	ENST00000265807.8;ENST00000518040.5;ENST00000518093.1;ENST00000519207.5;ENST00000522328.1;ENST00000523736.1	63898	SH2 domain containing 4A [Source:HGNC Symbol;Acc:HGNC:26102]	GO:0005737 // GO:0005829	cytoplasm // cytosol	GO:0005515 // GO:0019902	protein binding // phosphatase binding	GO:0010923	negative regulation of phosphatase activity	-
ENSG00000163273.4	8.75761	0.000412357		chr2	231921809	231926396	1055	-	NPPC	protein_coding	ENST00000295440.2;ENST00000409852.2	4880	natriuretic peptide C [Source:HGNC Symbol;Acc:HGNC:7941]	GO:0005576 // GO:0032991 // GO:0005615 // GO:0030141	extracellular region // protein-containing complex // extracellular space // secretory granule	GO:0005179 // GO:0005102 // GO:0051427	hormone activity // signaling receptor binding // hormone receptor binding	GO:0001503 // GO:1903779 // GO:0006182 // GO:0006457 // GO:0007168 // GO:0001666 // GO:0003418 // GO:0003419 // GO:0008285 // GO:0009791 // GO:0010753 // GO:0019934 // GO:0022414 // GO:0032966 // GO:0040014 // GO:0042493 // GO:0045471 // GO:0045669 // GO:0048513 // GO:0048660 // GO:0051447 // GO:0097755 // GO:1900194 // GO:2000279	ossification // regulation of cardiac conduction // cGMP biosynthetic process // protein folding // receptor guanylyl cyclase signaling pathway // response to hypoxia // growth plate cartilage chondrocyte differentiation // growth plate cartilage chondrocyte proliferation // negative regulation of cell population proliferation // post-embryonic development // positive regulation of cGMP-mediated …	cGMP-PKG signaling pathway // Vascular smooth muscle contraction // Fluid shear stress and atherosclerosis
ENSG00000279208.1	8.72224	0.000412357		chr21	9369285	9376645	768	-	CR381653.2	unprocessed_pseudogene	ENST00000624041.1	-	ankyrin repeat domain 18A (ANKRD18A) pseudogene	-	-	-	-	-	-	-
ENSG00000174844.14	8.70899	0.000412357		chr3	57293699	57544344	12146	-	DNAH12	protein_coding	ENST00000311202.7;ENST00000351747.6;ENST00000389536.8;ENST00000462713.5;ENST00000466540.2;ENST00000479363.1;ENST00000494758.5;ENST00000495027.5;ENST00000613504.1	201625	dynein axonemal heavy chain 12 [Source:HGNC Symbol;Acc:HGNC:2943]	GO:0030286 // GO:0005737 // GO:0005856 // GO:0005929 // GO:0042995 // GO:0005874	dynein complex // cytoplasm // cytoskeleton // cilium // cell projection // microtubule	GO:0005524 // GO:0003777 // GO:0000166 // GO:0003774	ATP binding // microtubule motor activity // nucleotide binding // motor activity	GO:0007018	microtubule-based movement	Amyotrophic lateral sclerosis // Huntington disease
ENSG00000119508.18	8.70498	0.000412357		chr9	99821855	99866891	5706	+	NR4A3	protein_coding	ENST00000330847.1;ENST00000338488.8;ENST00000395097.7;ENST00000618101.4	8013	nuclear receptor subfamily 4 group A member 3 [Source:HGNC Symbol;Acc:HGNC:7982]	GO:0005634 // GO:0042025 // GO:0042629 // GO:0000790 // GO:0005667 // GO:0005654	nucleus // host cell nucleus // mast cell granule // nuclear chromatin // transcription factor complex // nucleoplasm	GO:0003677 // GO:0008270 // GO:0003700 // GO:0043565 // GO:0004879 // GO:0046872 // GO:0042803 // GO:0005515 // GO:0000978 // GO:0000977 // GO:0000981 // GO:0019901 // GO:0001228 // GO:0003707 // GO:0035259 // GO:0035497 // GO:0001223 // GO:0035035	DNA binding // zinc ion binding // DNA-binding transcription factor activity // sequence-specific DNA binding // nuclear receptor activity // metal ion binding // protein homodimerization activity // protein binding // RNA polymerase II cis-regulatory region sequence-specific DNA binding // RNA polymerase II regulatory region sequence-specific DNA binding // DNA-binding transcription factor activ…	GO:0006355 // GO:1904707 // GO:1904754 // GO:0048008 // GO:0030522 // GO:0043401 // GO:0045944 // GO:0000122 // GO:0045444 // GO:0006367 // GO:0043303 // GO:0097009 // GO:0045652 // GO:0048661 // GO:0050679 // GO:0045333 // GO:0010613 // GO:0046321 // GO:0007369 // GO:0032765 // GO:0010828 // GO:0048660 // GO:0035726 // GO:0061469 // GO:0071376 // GO:0044320 // GO:0009444 // GO:0038097 // GO:0071…	regulation of transcription, DNA-templated // positive regulation of vascular smooth muscle cell proliferation // positive regulation of vascular associated smooth muscle cell migration // platelet-derived growth factor receptor signaling pathway // intracellular receptor signaling pathway // steroid hormone mediated signaling pathway // positive regulation of transcription by RNA polymerase II /…	Transcriptional misregulation in cancer
ENSG00000065802.12	-0.912247	0.000412357		chr2	238426742	238452250	6891	+	ASB1	protein_coding	ENST00000264607.9;ENST00000409297.1;ENST00000438264.5;ENST00000463352.5;ENST00000468122.1;ENST00000469885.1;ENST00000473306.1;ENST00000481566.1;ENST00000491653.1	51665	ankyrin repeat and SOCS box containing 1 [Source:HGNC Symbol;Acc:HGNC:16011]	GO:0000151 // GO:0005829	ubiquitin ligase complex // cytosol	GO:0005515 // GO:0061630	protein binding // ubiquitin protein ligase activity	GO:0035556 // GO:0016567 // GO:0007275 // GO:0043687 // GO:0042036 // GO:0030539	intracellular signal transduction // protein ubiquitination // multicellular organism development // post-translational protein modification // negative regulation of cytokine biosynthetic process // male genitalia development	-
ENSG00000131153.9	-1.69618	0.000417377		chr16	85676198	85690073	2628	-	GINS2	protein_coding	ENST00000253462.8;ENST00000595355.5;ENST00000596233.1	51659	GINS complex subunit 2 [Source:HGNC Symbol;Acc:HGNC:24575]	GO:0005634 // GO:0005654 // GO:0031298 // GO:0000811	nucleus // nucleoplasm // replication fork protection complex // GINS complex	GO:0005515 // GO:0043138	protein binding // 3'-5' DNA helicase activity	GO:0006260 // GO:0032508 // GO:0000727 // GO:0006271	DNA replication // DNA duplex unwinding // double-strand break repair via break-induced replication // DNA strand elongation involved in DNA replication	-
ENSG00000261087.1	8.66744	0.00042327		chr8	101166805	101169629	2825	-	ZNNT1	lncRNA	ENST00000565617.1	-	ZNF706 neighboring transcript 1 [Source:HGNC Symbol;Acc:HGNC:54438]	-	-	-	-	-	-	-
ENSG00000104427.12	0.847501	0.00042327		chr8	78666089	78719765	3310	+	ZC2HC1A	protein_coding	ENST00000263849.9;ENST00000519307.1;ENST00000521176.1;ENST00000521873.1	51101	zinc finger C2HC-type containing 1A [Source:HGNC Symbol;Acc:HGNC:24277]	-	-	GO:0046872 // GO:0005515	metal ion binding // protein binding	-	-	-
ENSG00000101850.13	0.637221	0.000430246		chrX	9725346	9786297	1645	-	GPR143	protein_coding	ENST00000431126.1;ENST00000447366.5;ENST00000467482.6;ENST00000480178.1;ENST00000487206.1	4935	G protein-coupled receptor 143 [Source:HGNC Symbol;Acc:HGNC:20145]	GO:0016020 // GO:0016021 // GO:0005886 // GO:0005794 // GO:0005765 // GO:0016324 // GO:0005764 // GO:0042470 // GO:0033162 // GO:0005737	membrane // integral component of membrane // plasma membrane // Golgi apparatus // lysosomal membrane // apical plasma membrane // lysosome // melanosome // melanosome membrane // cytoplasm	GO:0004930 // GO:0035240 // GO:0072544 // GO:0072545 // GO:0005515 // GO:0035643	G protein-coupled receptor activity // dopamine binding // L-DOPA binding // tyrosine binding // protein binding // L-DOPA receptor activity	GO:0007186 // GO:0007165 // GO:0048015 // GO:0007218 // GO:0007601 // GO:0032438 // GO:0035584 // GO:0006726 // GO:0050848 // GO:0032400 // GO:0032402 // GO:1902908 // GO:1903056	G protein-coupled receptor signaling pathway // signal transduction // phosphatidylinositol-mediated signaling // neuropeptide signaling pathway // visual perception // melanosome organization // calcium-mediated signaling using intracellular calcium source // eye pigment biosynthetic process // regulation of calcium-mediated signaling // melanosome localization // melanosome transport // regulat…	-
ENSG00000183239.5	8.66423	0.000437228		chr6	44089242	44089696	455	-	AL109615.1	processed_pseudogene	ENST00000331979.5	-	ribosomal protein L29 (RPL29) pseudogene	-	-	-	-	-	-	-
ENSG00000117152.13	-1.14261	0.000437228		chr1	163068775	163076802	3774	+	RGS4	protein_coding	ENST00000367906.7;ENST00000367908.8;ENST00000367909.10;ENST00000421743.6;ENST00000491263.1;ENST00000527393.5;ENST00000527809.5;ENST00000528938.1;ENST00000531057.5;ENST00000533019.1	5999	regulator of G protein signaling 4 [Source:HGNC Symbol;Acc:HGNC:10000]	GO:0005886 // GO:0005634 // GO:0005737 // GO:0005829 // GO:0016020 // GO:0032991	plasma membrane // nucleus // cytoplasm // cytosol // membrane // protein-containing complex	GO:0005096 // GO:0003924 // GO:0005516 // GO:0001965	GTPase activator activity // GTPase activity // calmodulin binding // G-protein alpha-subunit binding	GO:0007186 // GO:0009968 // GO:0008277 // GO:0000188 // GO:0001975 // GO:0007420 // GO:0010460 // GO:0042220 // GO:0043278 // GO:0043547 // GO:0045471 // GO:0045744 // GO:0051924 // GO:0060160 // GO:0061052 // GO:0110053 // GO:1900924 // GO:1901379 // GO:1901380 // GO:1990791 // GO:2000463	G protein-coupled receptor signaling pathway // negative regulation of signal transduction // regulation of G protein-coupled receptor signaling pathway // inactivation of MAPK activity // response to amphetamine // brain development // positive regulation of heart rate // response to cocaine // response to morphine // positive regulation of GTPase activity // response to ethanol // negative regu…	-
ENSG00000172757.13	-0.512226	0.000437228		chr11	65823022	65862026	1878	-	CFL1	protein_coding	ENST00000308162.10;ENST00000524553.5;ENST00000525451.6;ENST00000525710.1;ENST00000526975.1;ENST00000527344.5;ENST00000527752.1;ENST00000530157.1;ENST00000530413.1;ENST00000530945.1;ENST00000531407.5;ENST00000531413.5;ENST00000532134.5;ENST00000534769.5;ENST00000534784.1	1072	cofilin 1 [Source:HGNC Symbol;Acc:HGNC:1874]	GO:0015629 // GO:0005634 // GO:0005737 // GO:0016020 // GO:0005886 // GO:0005856 // GO:0005925 // GO:0005615 // GO:0042995 // GO:0030027 // GO:0032587 // GO:0016363 // GO:0031258 // GO:0005829 // GO:0070062 // GO:0030864 // GO:0031982 // GO:0005911	actin cytoskeleton // nucleus // cytoplasm // membrane // plasma membrane // cytoskeleton // focal adhesion // extracellular space // cell projection // lamellipodium // ruffle membrane // nuclear matrix // lamellipodium membrane // cytosol // extracellular exosome // cortical actin cytoskeleton // vesicle // cell-cell junction	GO:0003779 // GO:0005515 // GO:0051015 // GO:0005102	actin binding // protein binding // actin filament binding // signaling receptor binding	GO:0030042 // GO:0043066 // GO:0009615 // GO:0007010 // GO:0022604 // GO:0035722 // GO:0007266 // GO:0030036 // GO:0048870 // GO:0051014 // GO:0044794 // GO:0000281 // GO:0001755 // GO:0001842 // GO:0006468 // GO:0007015 // GO:0030010 // GO:0030043 // GO:0030836 // GO:0043200 // GO:0061001	actin filament depolymerization // negative regulation of apoptotic process // response to virus // cytoskeleton organization // regulation of cell morphogenesis // interleukin-12-mediated signaling pathway // Rho protein signal transduction // actin cytoskeleton organization // cell motility // actin filament severing // positive regulation by host of viral process // mitotic cytokinesis // neur…	Axon guidance // Fc gamma R-mediated phagocytosis // Regulation of actin cytoskeleton // Pertussis // Human immunodeficiency virus 1 infection
ENSG00000163354.15	8.65011	0.000444055		chr1	155018520	155033781	2494	-	DCST2	protein_coding	ENST00000368423.5;ENST00000368424.4;ENST00000467991.2;ENST00000485982.5;ENST00000498036.1	127579	DC-STAMP domain containing 2 [Source:HGNC Symbol;Acc:HGNC:26562]	GO:0016020 // GO:0016021	membrane // integral component of membrane	-	-	-	-	-
ENSG00000128245.15	-0.649058	0.000444055		chr22	31944522	31957603	1879	+	YWHAH	protein_coding	ENST00000248975.6;ENST00000397492.1;ENST00000420430.1;ENST00000443669.5;ENST00000471374.1;ENST00000479649.1	7533	tyrosine 3-monooxygenase/tryptophan 5-monooxygenase activation protein eta [Source:HGNC Symbol;Acc:HGNC:12853]	GO:0005739 // GO:0005737 // GO:0005829 // GO:0070062 // GO:0005886 // GO:0014704	mitochondrion // cytoplasm // cytosol // extracellular exosome // plasma membrane // intercalated disc	GO:0004497 // GO:0005515 // GO:0003779 // GO:0019904 // GO:0044325 // GO:0042802 // GO:0046982 // GO:0017080 // GO:0005159 // GO:0019899 // GO:0035259	monooxygenase activity // protein binding // actin binding // protein domain specific binding // ion channel binding // identical protein binding // protein heterodimerization activity // sodium channel regulator activity // insulin-like growth factor receptor binding // enzyme binding // glucocorticoid receptor binding	GO:0006886 // GO:0055114 // GO:0050774 // GO:0045893 // GO:0021762 // GO:2000649 // GO:0061024 // GO:0042921 // GO:0048167 // GO:1900740 // GO:0002028 // GO:0045664 // GO:0006713 // GO:0086010	intracellular protein transport // oxidation-reduction process // negative regulation of dendrite morphogenesis // positive regulation of transcription, DNA-templated // substantia nigra development // regulation of sodium ion transmembrane transporter activity // membrane organization // glucocorticoid receptor signaling pathway // regulation of synaptic plasticity // positive regulation of prot…	Cell cycle // Oocyte meiosis // PI3K-Akt signaling pathway // Hippo signaling pathway // Hepatitis C // Viral carcinogenesis
ENSG00000162981.14	8.64169	0.00045654		chr2	14632700	14650814	6319	+	LRATD1	protein_coding	ENST00000295092.3;ENST00000331243.4;ENST00000464947.1;ENST00000497769.2	151354	LRAT domain containing 1 [Source:HGNC Symbol;Acc:HGNC:20743]	GO:0005737	cytoplasm	GO:0005515	protein binding	GO:0048870 // GO:0000902	cell motility // cell morphogenesis	-
ENSG00000161547.17	-1.89222	0.00045654		chr17	76734115	76737333	2885	-	SRSF2	protein_coding	ENST00000358156.6;ENST00000359995.10;ENST00000392485.2;ENST00000452355.7;ENST00000508921.7;ENST00000582449.5;ENST00000583836.1;ENST00000585202.5;ENST00000586778.1;ENST00000589919.1;ENST00000592676.1	6427	serine and arginine rich splicing factor 2 [Source:HGNC Symbol;Acc:HGNC:10783]	GO:0005634 // GO:0016607 // GO:0005654 // GO:0005829 // GO:0005737 // GO:0005681 // GO:0035061	nucleus // nuclear speck // nucleoplasm // cytosol // cytoplasm // spliceosomal complex // interchromatin granule	GO:0003723 // GO:0003676 // GO:0005515 // GO:0003714 // GO:0005080 // GO:0036002	RNA binding // nucleic acid binding // protein binding // transcription corepressor activity // protein kinase C binding // pre-mRNA binding	GO:0000381 // GO:0006397 // GO:0008380 // GO:1903507 // GO:0006406 // GO:0006405 // GO:0031124 // GO:0000398 // GO:0045292 // GO:0000278 // GO:0033197	regulation of alternative mRNA splicing, via spliceosome // mRNA processing // RNA splicing // negative regulation of nucleic acid-templated transcription // mRNA export from nucleus // RNA export from nucleus // mRNA 3'-end processing // mRNA splicing, via spliceosome // mRNA cis splicing, via spliceosome // mitotic cell cycle // response to vitamin E	Spliceosome // Herpes simplex virus 1 infection
ENSG00000076248.11	-0.714787	0.00045654		chr12	109097597	109110992	2234	+	UNG	protein_coding	ENST00000242576.7;ENST00000336865.6;ENST00000446767.2;ENST00000539287.5;ENST00000540158.1	7374	uracil DNA glycosylase [Source:HGNC Symbol;Acc:HGNC:12572]	GO:0005634 // GO:0005739 // GO:0005654	nucleus // mitochondrion // nucleoplasm	GO:0016799 // GO:0004844 // GO:0016787 // GO:0005515 // GO:0003684 // GO:0043024	hydrolase activity, hydrolyzing N-glycosyl compounds // uracil DNA N-glycosylase activity // hydrolase activity // protein binding // damaged DNA binding // ribosomal small subunit binding	GO:0006281 // GO:0006284 // GO:0006974 // GO:0016032 // GO:0016446 // GO:0016447 // GO:0043066 // GO:0045190 // GO:0045008 // GO:0097510	DNA repair // base-excision repair // cellular response to DNA damage stimulus // viral process // somatic hypermutation of immunoglobulin genes // somatic recombination of immunoglobulin gene segments // negative regulation of apoptotic process // isotype switching // depyrimidination // base-excision repair, AP site formation via deaminated base removal	Base excision repair // Primary immunodeficiency
ENSG00000152795.17	-0.853254	0.00045654		chr4	82422564	82430408	4139	-	HNRNPDL	protein_coding	ENST00000295470.9;ENST00000349655.8;ENST00000502762.4;ENST00000507721.5;ENST00000514511.1;ENST00000602300.5;ENST00000614627.4;ENST00000621267.4;ENST00000630114.2;ENST00000630827.1	9987	heterogeneous nuclear ribonucleoprotein D like [Source:HGNC Symbol;Acc:HGNC:5037]	GO:0005634 // GO:0005737 // GO:0005654 // GO:0019013 // GO:0005829	nucleus // cytoplasm // nucleoplasm // viral nucleocapsid // cytosol	GO:0003676 // GO:0003723 // GO:0003677 // GO:0005515 // GO:0043565 // GO:1990837 // GO:0008143 // GO:0034046	nucleic acid binding // RNA binding // DNA binding // protein binding // sequence-specific DNA binding // sequence-specific double-stranded DNA binding // poly(A) binding // poly(G) binding	GO:0035722	interleukin-12-mediated signaling pathway	-
ENSG00000130783.14	8.58934	0.00045654		chr12	122774526	122827528	3537	+	CCDC62	protein_coding	ENST00000253079.11;ENST00000341952.8;ENST00000392440.3;ENST00000392441.8;ENST00000537566.5;ENST00000539171.1	84660	coiled-coil domain containing 62 [Source:HGNC Symbol;Acc:HGNC:30723]	GO:0005634 // GO:0005737 // GO:0005654 // GO:0005886	nucleus // cytoplasm // nucleoplasm // plasma membrane	GO:0005515 // GO:0030331 // GO:0030374	protein binding // estrogen receptor binding // nuclear receptor transcription coactivator activity	GO:0045944 // GO:0001835 // GO:0071392	positive regulation of transcription by RNA polymerase II // blastocyst hatching // cellular response to estradiol stimulus	-
ENSG00000243709.1	8.56767	0.00045654		chr1	225886282	225911382	1626	-	LEFTY1	protein_coding	ENST00000272134.5;ENST00000492457.1	10637	left-right determination factor 1 [Source:HGNC Symbol;Acc:HGNC:6552]	GO:0005576 // GO:0005615	extracellular region // extracellular space	GO:0008083 // GO:0005160 // GO:0005125	growth factor activity // transforming growth factor beta receptor binding // cytokine activity	GO:0007275 // GO:0030509 // GO:0060395 // GO:0000122 // GO:0007179 // GO:0010862 // GO:0007368 // GO:0003007	multicellular organism development // BMP signaling pathway // SMAD protein signal transduction // negative regulation of transcription by RNA polymerase II // transforming growth factor beta receptor signaling pathway // positive regulation of pathway-restricted SMAD protein phosphorylation // determination of left/right symmetry // heart morphogenesis	TGF-beta signaling pathway // Signaling pathways regulating pluripotency of stem cells
ENSG00000255931.2	8.56104	0.00045654		chr11	61496440	61506649	1193	+	AP003108.1	lncRNA	ENST00000534856.1;ENST00000664822.1;ENST00000668526.1	-	novel transcript	-	-	-	-	-	-	-
ENSG00000076003.5	-1.66364	0.00045654		chr2	135839626	135876443	3753	-	MCM6	protein_coding	ENST00000264156.3;ENST00000483902.1;ENST00000492091.1	4175	minichromosome maintenance complex component 6 [Source:HGNC Symbol;Acc:HGNC:6949]	GO:0005634 // GO:0042555 // GO:0005654 // GO:0000784	nucleus // MCM complex // nucleoplasm // nuclear chromosome, telomeric region	GO:0003677 // GO:0005524 // GO:0003678 // GO:0000166 // GO:0016787 // GO:0005515 // GO:0004386 // GO:0042802 // GO:0003697 // GO:0003688 // GO:1990518	DNA binding // ATP binding // DNA helicase activity // nucleotide binding // hydrolase activity // protein binding // helicase activity // identical protein binding // single-stranded DNA binding // DNA replication origin binding // single-stranded 3'-5' DNA helicase activity	GO:0006260 // GO:0006270 // GO:0007049 // GO:0000082 // GO:0000727 // GO:0006268 // GO:0006267 // GO:1902969	DNA replication // DNA replication initiation // cell cycle // G1/S transition of mitotic cell cycle // double-strand break repair via break-induced replication // DNA unwinding involved in DNA replication // pre-replicative complex assembly involved in nuclear cell cycle DNA replication // mitotic DNA replication	DNA replication // Cell cycle
ENSG00000259732.1	8.55137	0.00045654		chr15	59121034	59133250	633	+	AC092757.2	lncRNA	ENST00000559026.1	-	novel transcript, sense overlapping to CCNB2	-	-	-	-	-	-	-
ENSG00000283646.2	8.53012	0.00045654		chr3	46416524	46423591	2951	-	LINC02009	lncRNA	ENST00000635852.1;ENST00000661642.1	105377068	long intergenic non-protein coding RNA 2009 [Source:HGNC Symbol;Acc:HGNC:52845]	-	-	-	-	-	-	-
ENSG00000187105.9	8.48599	0.00045654		chr14	73478484	73558947	3551	-	HEATR4	protein_coding	ENST00000334988.2;ENST00000553558.6;ENST00000556455.1;ENST00000557603.1;ENST00000563329.1;ENST00000565094.1;ENST00000566478.1	399671	HEAT repeat containing 4 [Source:HGNC Symbol;Acc:HGNC:16761]	-	-	GO:0005515 // GO:0016491 // GO:0019135	protein binding // oxidoreductase activity // deoxyhypusine monooxygenase activity	GO:0055114 // GO:0008612	oxidation-reduction process // peptidyl-lysine modification to peptidyl-hypusine	-
ENSG00000131238.18	-0.905695	0.00045654		chr1	40072710	40097260	2481	-	PPT1	protein_coding	ENST00000372775.2;ENST00000372779.9;ENST00000433473.8;ENST00000439754.6;ENST00000449045.7;ENST00000526547.2;ENST00000527311.7;ENST00000529905.5;ENST00000530076.6;ENST00000530704.6;ENST00000641083.1;ENST00000641236.1;ENST00000641319.1;ENST00000641381.1;ENST00000641471.1;ENST00000641548.1;ENST00000641691.1;ENST00000641924.1;ENST00000642050.2	5538	palmitoyl-protein thioesterase 1 [Source:HGNC Symbol;Acc:HGNC:9325]	GO:0005794 // GO:0043231 // GO:0005764 // GO:0005634 // GO:0016020 // GO:0005576 // GO:0005829 // GO:0045121 // GO:0030424 // GO:0008021 // GO:0070062 // GO:0043202 // GO:0005615 // GO:0030425 // GO:0043005 // GO:0043025 // GO:0045202	Golgi apparatus // intracellular membrane-bounded organelle // lysosome // nucleus // membrane // extracellular region // cytosol // membrane raft // axon // synaptic vesicle // extracellular exosome // lysosomal lumen // extracellular space // dendrite // neuron projection // neuronal cell body // synapse	GO:0098599 // GO:0008474 // GO:0016787 // GO:0005515 // GO:0016290 // GO:0035727 // GO:0120146 // GO:0016790	palmitoyl hydrolase activity // palmitoyl-(protein) hydrolase activity // hydrolase activity // protein binding // palmitoyl-CoA hydrolase activity // lysophosphatidic acid binding // sulfatide binding // thiolester hydrolase activity	GO:0002084 // GO:0015031 // GO:0043066 // GO:0016042 // GO:0007399 // GO:0007601 // GO:0050896 // GO:0048666 // GO:0043524 // GO:0030308 // GO:0048260 // GO:0007420 // GO:0046949 // GO:0030163 // GO:0006898 // GO:0031579 // GO:0007042 // GO:0030149 // GO:0050803 // GO:0006907 // GO:0048549 // GO:0007040 // GO:0007269 // GO:0007625 // GO:0008306 // GO:0008344 // GO:0032429 // GO:0044257 // GO:0044…	protein depalmitoylation // protein transport // negative regulation of apoptotic process // lipid catabolic process // nervous system development // visual perception // response to stimulus // neuron development // negative regulation of neuron apoptotic process // negative regulation of cell growth // positive regulation of receptor-mediated endocytosis // brain development // fatty-acyl-CoA b…	Fatty acid elongation // Metabolic pathways // Fatty acid metabolism // Lysosome
ENSG00000183688.4	-1.50165	0.00045654		chr17	439978	445939	3621	-	RFLNB	protein_coding	ENST00000329099.4	359845	refilin B [Source:HGNC Symbol;Acc:HGNC:28705]	GO:0005737 // GO:0005856 // GO:0032432 // GO:0015629	cytoplasm // cytoskeleton // actin filament bundle // actin cytoskeleton	GO:0031005	filamin binding	GO:0061181 // GO:0061572 // GO:0048705 // GO:0061182 // GO:1900158 // GO:0001837 // GO:0030036	regulation of chondrocyte development // actin filament bundle organization // skeletal system morphogenesis // negative regulation of chondrocyte development // negative regulation of bone mineralization involved in bone maturation // epithelial to mesenchymal transition // actin cytoskeleton organization	-
ENSG00000122034.16	-0.783629	0.00045654		chr13	27424619	27435823	1919	+	GTF3A	protein_coding	ENST00000381140.9;ENST00000419181.5;ENST00000435781.5;ENST00000438571.5;ENST00000466776.5;ENST00000470606.5;ENST00000482655.2;ENST00000493903.1	2971	general transcription factor IIIA [Source:HGNC Symbol;Acc:HGNC:4662]	GO:0005654	nucleoplasm	GO:0003676	nucleic acid binding	-	-	-
ENSG00000186994.11	8.48547	0.00045654		chr19	8322584	8343262	2787	-	KANK3	protein_coding	ENST00000330915.7;ENST00000593331.1;ENST00000593649.5;ENST00000595639.1;ENST00000610351.1	256949	KN motif and ankyrin repeat domains 3 [Source:HGNC Symbol;Acc:HGNC:24796]	GO:0005737 // GO:0005856	cytoplasm // cytoskeleton	GO:0005515	protein binding	GO:0030837	negative regulation of actin filament polymerization	-
ENSG00000217416.4	0.883251	0.00045654		chr5	62776877	62777263	387	-	ISCA1P1	processed_pseudogene	ENST00000426679.1	-	iron-sulfur cluster assembly 1 pseudogene 1 [Source:HGNC Symbol;Acc:HGNC:33263]	-	-	-	-	-	-	-
ENSG00000160209.19	-1.00811	0.00045654		chr21	43719094	43762307	7341	+	PDXK	protein_coding	ENST00000291565.9;ENST00000327574.4;ENST00000343528.10;ENST00000398078.7;ENST00000398081.5;ENST00000398085.7;ENST00000438837.1;ENST00000461123.1;ENST00000467908.1;ENST00000468090.5;ENST00000468392.5;ENST00000470029.5;ENST00000472777.5;ENST00000476084.1;ENST00000476313.5;ENST00000481512.5;ENST00000490666.5;ENST00000498040.5;ENST00000621478.1	8566	pyridoxal kinase [Source:HGNC Symbol;Acc:HGNC:8819]	GO:0005634 // GO:0005737 // GO:0005654 // GO:0005829 // GO:0005576 // GO:0070062 // GO:0034774 // GO:0035580	nucleus // cytoplasm // nucleoplasm // cytosol // extracellular region // extracellular exosome // secretory granule lumen // specific granule lumen	GO:0008478 // GO:0046872 // GO:0000166 // GO:0005524 // GO:0016301 // GO:0016740 // GO:0008270 // GO:0042803 // GO:0000287 // GO:0030170 // GO:0030955 // GO:0031402 // GO:0031403	pyridoxal kinase activity // metal ion binding // nucleotide binding // ATP binding // kinase activity // transferase activity // zinc ion binding // protein homodimerization activity // magnesium ion binding // pyridoxal phosphate binding // potassium ion binding // sodium ion binding // lithium ion binding	GO:0009443 // GO:0016310 // GO:0043312 // GO:0042816	pyridoxal 5'-phosphate salvage // phosphorylation // neutrophil degranulation // vitamin B6 metabolic process	Vitamin B6 metabolism // Metabolic pathways
ENSG00000177732.8	0.983353	0.000463842		chr20	325595	330224	4630	+	SOX12	protein_coding	ENST00000342665.4	6666	SRY-box transcription factor 12 [Source:HGNC Symbol;Acc:HGNC:11198]	GO:0005634 // GO:0005654 // GO:0000790 // GO:0005667 // GO:0032993	nucleus // nucleoplasm // nuclear chromatin // transcription factor complex // protein-DNA complex	GO:0003713 // GO:0003677 // GO:0000981 // GO:1990837 // GO:0001228 // GO:0000976	transcription coactivator activity // DNA binding // DNA-binding transcription factor activity, RNA polymerase II-specific // sequence-specific double-stranded DNA binding // DNA-binding transcription activator activity, RNA polymerase II-specific // transcription regulatory region sequence-specific DNA binding	GO:0006357 // GO:0045165 // GO:0045944 // GO:0030154 // GO:0009653 // GO:0006355 // GO:0021510 // GO:0045591	regulation of transcription by RNA polymerase II // cell fate commitment // positive regulation of transcription by RNA polymerase II // cell differentiation // anatomical structure morphogenesis // regulation of transcription, DNA-templated // spinal cord development // positive regulation of regulatory T cell differentiation	-
ENSG00000223573.7	8.44756	0.000474775		chr19	5558167	5578349	3733	-	TINCR	protein_coding	ENST00000448587.5;ENST00000587632.1;ENST00000590789.1;ENST00000646160.1;ENST00000646675.1	-	TINCR ubiquitin domain containing [Source:HGNC Symbol;Acc:HGNC:14607]	-	-	GO:0005515	protein binding	-	-	-
ENSG00000184924.5	-0.475761	0.000474775		chr2	24789734	24793382	1105	-	PTRHD1	protein_coding	ENST00000328379.5;ENST00000467797.1;ENST00000474668.1;ENST00000480190.1;ENST00000487316.1;ENST00000492046.1	391356	peptidyl-tRNA hydrolase domain containing 1 [Source:HGNC Symbol;Acc:HGNC:33782]	-	-	GO:0004045 // GO:0016787 // GO:0005515	aminoacyl-tRNA hydrolase activity // hydrolase activity // protein binding	-	-	-
ENSG00000285000.1	8.42189	0.000492017		chr5	77030902	77152155	2348	+	AC008581.2	protein_coding	ENST00000646704.1	-	novel protein, AGGF1-ZBED3-AS1 readthrough	-	-	GO:0003676	nucleic acid binding	GO:0045766	positive regulation of angiogenesis	-
ENSG00000187475.6	8.41889	0.000492017		chr6	26107412	26108135	724	-	H1-6	protein_coding	ENST00000338379.6	3010	H1.6 linker histone, cluster member [Source:HGNC Symbol;Acc:HGNC:4720]	GO:0000786 // GO:0042025 // GO:0005634 // GO:0005694 // GO:0000790 // GO:0005719	nucleosome // host cell nucleus // nucleus // chromosome // nuclear chromatin // nuclear euchromatin	GO:0003677 // GO:0003690 // GO:0031492	DNA binding // double-stranded DNA binding // nucleosomal DNA binding	GO:0006334 // GO:0007275 // GO:0030154 // GO:0007283 // GO:0006355 // GO:0016584 // GO:0030261 // GO:0031936 // GO:0045910	nucleosome assembly // multicellular organism development // cell differentiation // spermatogenesis // regulation of transcription, DNA-templated // nucleosome positioning // chromosome condensation // negative regulation of chromatin silencing // negative regulation of DNA recombination	-
ENSG00000170515.14	-0.603948	0.000492017		chr12	56104537	56113910	2386	+	PA2G4	protein_coding	ENST00000303305.11;ENST00000550166.1;ENST00000551061.1;ENST00000552266.1;ENST00000552528.1;ENST00000552766.5;ENST00000553057.5	5036	proliferation-associated 2G4 [Source:HGNC Symbol;Acc:HGNC:8550]	GO:0005634 // GO:0005737 // GO:0016020 // GO:0005730 // GO:0005576 // GO:0070062 // GO:0035578	nucleus // cytoplasm // membrane // nucleolus // extracellular region // extracellular exosome // azurophil granule lumen	GO:0003723 // GO:0005515 // GO:0031625 // GO:0003676 // GO:0003677 // GO:0003700	RNA binding // protein binding // ubiquitin protein ligase binding // nucleic acid binding // DNA binding // DNA-binding transcription factor activity	GO:0043066 // GO:0006417 // GO:0006364 // GO:0043312 // GO:0045597 // GO:0045892	negative regulation of apoptotic process // regulation of translation // rRNA processing // neutrophil degranulation // positive regulation of cell differentiation // negative regulation of transcription, DNA-templated	-
ENSG00000183379.9	8.39682	0.000496086		chr14	74405894	74426210	2709	-	SYNDIG1L	protein_coding	ENST00000331628.8;ENST00000554823.1;ENST00000554953.1	646658	synapse differentiation inducing 1 like [Source:HGNC Symbol;Acc:HGNC:32388]	GO:0016021 // GO:0016020 // GO:0005794	integral component of membrane // membrane // Golgi apparatus	-	-	-	-	-
ENSG00000214736.7	-0.404459	0.000496086		chr6	41787662	41789898	637	+	TOMM6	protein_coding	ENST00000398881.3;ENST00000398884.7	100188893	translocase of outer mitochondrial membrane 6 [Source:HGNC Symbol;Acc:HGNC:34528]	GO:0005742 // GO:0016020 // GO:0005739 // GO:0005741	mitochondrial outer membrane translocase complex // membrane // mitochondrion // mitochondrial outer membrane	GO:0005515	protein binding	GO:0015031 // GO:0016236	protein transport // macroautophagy	-
ENSG00000176619.13	-1.46353	0.000500243		chr19	2427638	2456959	4634	-	LMNB2	protein_coding	ENST00000325327.4;ENST00000475819.1;ENST00000490554.5;ENST00000527409.1;ENST00000532465.1;ENST00000534495.1	84823	lamin B2 [Source:HGNC Symbol;Acc:HGNC:6638]	GO:0005634 // GO:0016020 // GO:0031965 // GO:0005882 // GO:0005637 // GO:0005635 // GO:0005638	nucleus // membrane // nuclear membrane // intermediate filament // nuclear inner membrane // nuclear envelope // lamin filament	GO:0005515 // GO:0042802 // GO:0003674	protein binding // identical protein binding // molecular_function	GO:0008150	biological_process	Apoptosis
ENSG00000128973.13	-1.56799	0.000500243		chr15	68206992	68257211	3335	-	CLN6	protein_coding	ENST00000249806.11;ENST00000538696.5;ENST00000563917.2;ENST00000564752.1;ENST00000564846.1;ENST00000565471.6;ENST00000566347.5;ENST00000567060.5;ENST00000569336.2;ENST00000635747.1;ENST00000635754.1;ENST00000636020.1;ENST00000636212.1;ENST00000636314.1;ENST00000636674.1;ENST00000636876.1;ENST00000636964.1;ENST00000637223.1;ENST00000637329.1;ENST00000637450.1;ENST00000637494.1;ENST00000637667.1;EN…	54982	CLN6 transmembrane ER protein [Source:HGNC Symbol;Acc:HGNC:2077]	GO:0016020 // GO:0016021 // GO:0043231 // GO:0005783 // GO:0005789 // GO:0005730 // GO:0045121 // GO:0005788 // GO:0005769	membrane // integral component of membrane // intracellular membrane-bounded organelle // endoplasmic reticulum // endoplasmic reticulum membrane // nucleolus // membrane raft // endoplasmic reticulum lumen // early endosome	GO:0042803 // GO:0005515 // GO:0035727 // GO:0120146	protein homodimerization activity // protein binding // lysophosphatidic acid binding // sulfatide binding	GO:0008203 // GO:0007040 // GO:0007601 // GO:0031987 // GO:0044265 // GO:0030203 // GO:0030163 // GO:0045862 // GO:0007042 // GO:0001573	cholesterol metabolic process // lysosome organization // visual perception // locomotion involved in locomotory behavior // cellular macromolecule catabolic process // glycosaminoglycan metabolic process // protein catabolic process // positive regulation of proteolysis // lysosomal lumen acidification // ganglioside metabolic process	-
ENSG00000008394.13	0.889208	0.000500243		chr12	16347142	16609259	2152	+	MGST1	protein_coding	ENST00000010404.6;ENST00000359720.3;ENST00000396207.1;ENST00000396209.5;ENST00000396210.8;ENST00000534835.5;ENST00000535309.5;ENST00000535624.1;ENST00000536371.5;ENST00000537878.5;ENST00000538857.1;ENST00000538885.5;ENST00000539036.5;ENST00000539708.5;ENST00000540056.5;ENST00000540126.5;ENST00000542256.5;ENST00000543076.5;ENST00000624056.1	4257	microsomal glutathione S-transferase 1 [Source:HGNC Symbol;Acc:HGNC:7061]	GO:0016020 // GO:0016021 // GO:0005783 // GO:0005789 // GO:0043231 // GO:0005739 // GO:0005741 // GO:0005778 // GO:0005886 // GO:0035577 // GO:0005634 // GO:0045177	membrane // integral component of membrane // endoplasmic reticulum // endoplasmic reticulum membrane // intracellular membrane-bounded organelle // mitochondrion // mitochondrial outer membrane // peroxisomal membrane // plasma membrane // azurophil granule membrane // nucleus // apical part of cell	GO:0016740 // GO:0005515 // GO:0004364 // GO:0004602 // GO:0042802 // GO:0043295	transferase activity // protein binding // glutathione transferase activity // glutathione peroxidase activity // identical protein binding // glutathione binding	GO:0055114 // GO:0098869 // GO:0006805 // GO:0043312 // GO:1901687 // GO:0071449 // GO:0010243 // GO:0032496 // GO:0033327 // GO:0042493	oxidation-reduction process // cellular oxidant detoxification // xenobiotic metabolic process // neutrophil degranulation // glutathione derivative biosynthetic process // cellular response to lipid hydroperoxide // response to organonitrogen compound // response to lipopolysaccharide // Leydig cell differentiation // response to drug	Glutathione metabolism // Metabolism of xenobiotics by cytochrome P450 // Drug metabolism - cytochrome P450 // Drug metabolism - other enzymes // Metabolic pathways // Platinum drug resistance // Pathways in cancer // Chemical carcinogenesis // Hepatocellular carcinoma // Fluid shear stress and atherosclerosis
ENSG00000152082.15	-0.343464	0.000500243		chr2	130181737	130190729	769	+	MZT2B	protein_coding	ENST00000281871.11;ENST00000409255.1;ENST00000425361.5;ENST00000455239.1;ENST00000457492.5;ENST00000480182.1;ENST00000485869.1;ENST00000491178.1;ENST00000651060.1	80097	mitotic spindle organizing protein 2B [Source:HGNC Symbol;Acc:HGNC:25886]	GO:0005737 // GO:0005654 // GO:0005829 // GO:0005856 // GO:0005813 // GO:0005815 // GO:0005819 // GO:0008274	cytoplasm // nucleoplasm // cytosol // cytoskeleton // centrosome // microtubule organizing center // spindle // gamma-tubulin ring complex	GO:0005515	protein binding	-	-	-
ENSG00000120509.10	-0.455825	0.000510871		chrX	70286595	70290514	1043	-	PDZD11	protein_coding	ENST00000239666.8;ENST00000374454.1;ENST00000473667.5;ENST00000486461.1	51248	PDZ domain containing 11 [Source:HGNC Symbol;Acc:HGNC:28034]	GO:0005737 // GO:0016020 // GO:0005886 // GO:0005576 // GO:0005912 // GO:0030054 // GO:0046930 // GO:0098793 // GO:0045202 // GO:0005829 // GO:0005911 // GO:0016323	cytoplasm // membrane // plasma membrane // extracellular region // adherens junction // cell junction // pore complex // presynapse // synapse // cytosol // cell-cell junction // basolateral plasma membrane	GO:0005515	protein binding	GO:0034220 // GO:0055085 // GO:0007269 // GO:0046931 // GO:0045199 // GO:1903361 // GO:0019730 // GO:0015939 // GO:0006768	ion transmembrane transport // transmembrane transport // neurotransmitter secretion // pore complex assembly // maintenance of epithelial cell apical/basal polarity // protein localization to basolateral plasma membrane // antimicrobial humoral response // pantothenate metabolic process // biotin metabolic process	-
ENSG00000225933.1	8.39669	0.000516424		chr2	87654890	87655243	354	+	RPS14P5	processed_pseudogene	ENST00000452984.1	-	ribosomal protein S14 pseudogene 5 [Source:HGNC Symbol;Acc:HGNC:36087]	-	-	-	-	-	-	-
ENSG00000166793.12	8.38823	0.000516424		chr11	57645087	57649944	4000	-	YPEL4	protein_coding	ENST00000300022.8;ENST00000524592.1;ENST00000524669.5;ENST00000528797.5;ENST00000529776.5;ENST00000531442.1;ENST00000532314.5;ENST00000533025.1;ENST00000534711.5;ENST00000534810.2	219539	yippee like 4 [Source:HGNC Symbol;Acc:HGNC:18328]	GO:0005634 // GO:0005730	nucleus // nucleolus	GO:0046872	metal ion binding	-	-	-
ENSG00000115163.15	-0.918119	0.000516424		chr2	26764289	26801067	1389	+	CENPA	protein_coding	ENST00000233505.12;ENST00000335756.9;ENST00000419525.5;ENST00000460030.1;ENST00000472719.5;ENST00000475662.5	1058	centromere protein A [Source:HGNC Symbol;Acc:HGNC:1851]	GO:0000786 // GO:0005634 // GO:0005654 // GO:0005694 // GO:0000776 // GO:0000775 // GO:0000777 // GO:0005829 // GO:0000788 // GO:0000778 // GO:0000780 // GO:0000939 // GO:0031618	nucleosome // nucleus // nucleoplasm // chromosome // kinetochore // chromosome, centromeric region // condensed chromosome kinetochore // cytosol // nuclear nucleosome // condensed nuclear chromosome kinetochore // condensed nuclear chromosome, centromeric region // condensed chromosome inner kinetochore // nuclear pericentric heterochromatin	GO:0003677 // GO:0046982 // GO:0005515 // GO:0003682	DNA binding // protein heterodimerization activity // protein binding // chromatin binding	GO:0007049 // GO:0051301 // GO:0016032 // GO:0034080 // GO:0000281 // GO:0000132 // GO:0071459 // GO:0051382	cell cycle // cell division // viral process // CENP-A containing nucleosome assembly // mitotic cytokinesis // establishment of mitotic spindle orientation // protein localization to chromosome, centromeric region // kinetochore assembly	-
ENSG00000163159.14	0.637913	0.000516424		chr1	151176304	151195321	1511	-	VPS72	protein_coding	ENST00000354473.4;ENST00000368892.9;ENST00000463470.1;ENST00000471423.1;ENST00000496809.5;ENST00000640458.1	6944	vacuolar protein sorting 72 homolog [Source:HGNC Symbol;Acc:HGNC:11644]	GO:0005634 // GO:0016607 // GO:0005654 // GO:0032991	nucleus // nuclear speck // nucleoplasm // protein-containing complex	GO:0003677 // GO:0005515 // GO:0042393	DNA binding // protein binding // histone binding	GO:0006355 // GO:0006338 // GO:0043486 // GO:0006325 // GO:0000122 // GO:0035019	regulation of transcription, DNA-templated // chromatin remodeling // histone exchange // chromatin organization // negative regulation of transcription by RNA polymerase II // somatic stem cell population maintenance	-
ENSG00000234776.5	8.37069	0.00052689		chr11	45906513	45907272	760	-	C11orf94	protein_coding	ENST00000449465.2;ENST00000632252.1	143678	chromosome 11 open reading frame 94 [Source:HGNC Symbol;Acc:HGNC:37213]	GO:0005576	extracellular region	-	-	-	-	-
ENSG00000163631.17	8.3496	0.00052689		chr4	73397114	73421482	2285	+	ALB	protein_coding	ENST00000295897.9;ENST00000401494.7;ENST00000415165.6;ENST00000441319.5;ENST00000476441.6;ENST00000484992.1;ENST00000486939.1;ENST00000495173.1;ENST00000503124.5;ENST00000504043.1;ENST00000505649.5;ENST00000507673.1;ENST00000508932.5;ENST00000509063.5;ENST00000510166.5;ENST00000511370.1;ENST00000514786.1;ENST00000515133.5;ENST00000621085.4;ENST00000621628.4	213	albumin [Source:HGNC Symbol;Acc:HGNC:399]	GO:0005615 // GO:0005794 // GO:0005783 // GO:0005576 // GO:0005634 // GO:0005737 // GO:0070062 // GO:0072562 // GO:0032991 // GO:0005788 // GO:0031093	extracellular space // Golgi apparatus // endoplasmic reticulum // extracellular region // nucleus // cytoplasm // extracellular exosome // blood microparticle // protein-containing complex // endoplasmic reticulum lumen // platelet alpha granule lumen	GO:0046872 // GO:0003677 // GO:0005515 // GO:0008289 // GO:0042802 // GO:0016209 // GO:0019825 // GO:0005507 // GO:0008270 // GO:0008144 // GO:0030170 // GO:0005504 // GO:0051087 // GO:0015643 // GO:0140272 // GO:1903981	metal ion binding // DNA binding // protein binding // lipid binding // identical protein binding // antioxidant activity // oxygen binding // copper ion binding // zinc ion binding // drug binding // pyridoxal phosphate binding // fatty acid binding // chaperone binding // toxic substance binding // exogenous protein binding // enterobactin binding	GO:0043066 // GO:0098869 // GO:0006898 // GO:0044267 // GO:0001895 // GO:0043687 // GO:0009267 // GO:0002576 // GO:0034375 // GO:0043069 // GO:0051659	negative regulation of apoptotic process // cellular oxidant detoxification // receptor-mediated endocytosis // cellular protein metabolic process // retina homeostasis // post-translational protein modification // cellular response to starvation // platelet degranulation // high-density lipoprotein particle remodeling // negative regulation of programmed cell death // maintenance of mitochondrio…	Thyroid hormone synthesis
ENSG00000275630.1	-9.34744	0.00052689		chr14	70822004	70823984	284	+	AC004816.2	lncRNA	ENST00000622856.1	-	novel transcript	-	-	-	-	-	-	-
ENSG00000279900.1	8.3223	0.00052689		chr11	83083687	83084138	452	+	AP001767.4	TEC	ENST00000624584.1	-	TEC	-	-	-	-	-	-	-
ENSG00000124678.20	8.29559	0.00052689		chr6	35118071	35148610	2130	-	TCP11	protein_coding	ENST00000244645.7;ENST00000311875.11;ENST00000373974.8;ENST00000373979.6;ENST00000394696.8;ENST00000412155.6;ENST00000418521.6;ENST00000427376.7;ENST00000444780.7;ENST00000445851.6;ENST00000455706.7;ENST00000469514.6;ENST00000479418.7;ENST00000486638.1;ENST00000492680.6;ENST00000502480.5;ENST00000503195.5;ENST00000503908.6;ENST00000504758.6;ENST00000505335.2;ENST00000505400.5;ENST00000505911.6;EN…	6954	t-complex 11 [Source:HGNC Symbol;Acc:HGNC:11658]	GO:0016020 // GO:0016021 // GO:0005929 // GO:0031514 // GO:0031410 // GO:0042995 // GO:0001669 // GO:0097225 // GO:0036126	membrane // integral component of membrane // cilium // motile cilium // cytoplasmic vesicle // cell projection // acrosomal vesicle // sperm midpiece // sperm flagellum	-	-	GO:0007275 // GO:0030154 // GO:0007283 // GO:0007165 // GO:0010737 // GO:1902490 // GO:0043949	multicellular organism development // cell differentiation // spermatogenesis // signal transduction // protein kinase A signaling // regulation of sperm capacitation // regulation of cAMP-mediated signaling	-
ENSG00000125534.10	0.828498	0.00052689		chr20	63520765	63522206	827	+	PPDPF	protein_coding	ENST00000370177.1;ENST00000370179.8;ENST00000464438.1;ENST00000473620.1	79144	pancreatic progenitor cell differentiation and proliferation factor [Source:HGNC Symbol;Acc:HGNC:16142]	-	-	-	-	GO:0007275 // GO:0030154	multicellular organism development // cell differentiation	-
ENSG00000116649.10	-1.12943	0.000529428		chr1	11054584	11060020	1260	-	SRM	protein_coding	ENST00000376957.7;ENST00000459997.1;ENST00000465788.1;ENST00000475189.1;ENST00000487300.1;ENST00000490101.1	6723	spermidine synthase [Source:HGNC Symbol;Acc:HGNC:11296]	GO:0005829	cytosol	GO:0003824 // GO:0016740 // GO:0042803 // GO:0005515 // GO:0042802 // GO:0004766	catalytic activity // transferase activity // protein homodimerization activity // protein binding // identical protein binding // spermidine synthase activity	GO:0006595 // GO:0006596 // GO:0008295 // GO:1990830	polyamine metabolic process // polyamine biosynthetic process // spermidine biosynthetic process // cellular response to leukemia inhibitory factor	Cysteine and methionine metabolism // Arginine and proline metabolism // Glutathione metabolism // Metabolic pathways
ENSG00000122566.21	-0.652143	0.0005322		chr7	26173057	26201529	6284	-	HNRNPA2B1	protein_coding	ENST00000354667.8;ENST00000356674.7;ENST00000360787.8;ENST00000463181.5;ENST00000476233.1;ENST00000490912.5;ENST00000495810.1;ENST00000608362.2;ENST00000618183.4	3181	heterogeneous nuclear ribonucleoprotein A2/B1 [Source:HGNC Symbol;Acc:HGNC:5033]	GO:0005634 // GO:0005681 // GO:0005737 // GO:0016020 // GO:0005654 // GO:0005576 // GO:0071013 // GO:0070062 // GO:1990904 // GO:0000781 // GO:0016363 // GO:0015030	nucleus // spliceosomal complex // cytoplasm // membrane // nucleoplasm // extracellular region // catalytic step 2 spliceosome // extracellular exosome // ribonucleoprotein complex // chromosome, telomeric region // nuclear matrix // Cajal body	GO:0003676 // GO:0003723 // GO:0005515 // GO:0003730 // GO:1990247 // GO:0035198 // GO:0098505 // GO:0043047 // GO:0097157	nucleic acid binding // RNA binding // protein binding // mRNA 3'-UTR binding // N6-methyladenosine-containing RNA binding // miRNA binding // G-rich strand telomeric DNA binding // single-stranded telomeric DNA binding // pre-mRNA intronic binding	GO:0006397 // GO:0006406 // GO:0008380 // GO:0051028 // GO:0016032 // GO:0000398 // GO:0035722 // GO:0016070 // GO:0031053 // GO:0044806 // GO:0050658 // GO:1904358 // GO:1905663 // GO:1990428 // GO:0000122 // GO:0048025	mRNA processing // mRNA export from nucleus // RNA splicing // mRNA transport // viral process // mRNA splicing, via spliceosome // interleukin-12-mediated signaling pathway // RNA metabolic process // primary miRNA processing // G-quadruplex DNA unwinding // RNA transport // positive regulation of telomere maintenance via telomere lengthening // positive regulation of telomerase RNA reverse tran…	Amyotrophic lateral sclerosis
ENSG00000206625.1	8.29522	0.000532803		chr15	67839939	67840045	107	-	RNU6-1	snRNA	ENST00000383898.1	26827	RNA, U6 small nuclear 1 [Source:HGNC Symbol;Acc:HGNC:10227]	-	-	-	-	-	-	RNA transport // Spliceosome
ENSG00000273998.1	8.27463	0.000532803		chr20	16576068	16579615	774	+	AL049794.1	lncRNA	ENST00000616572.1	-	novel transcript	-	-	-	-	-	-	-
ENSG00000111786.9	-0.444292	0.000532803		chr12	120461672	120469748	1704	-	SRSF9	protein_coding	ENST00000229390.8;ENST00000546942.1;ENST00000548326.1;ENST00000548792.1;ENST00000550458.1;ENST00000603963.1	8683	serine and arginine rich splicing factor 9 [Source:HGNC Symbol;Acc:HGNC:10791]	GO:0005634 // GO:0005654 // GO:0005730 // GO:0016607	nucleus // nucleoplasm // nucleolus // nuclear speck	GO:0003676 // GO:0003723 // GO:0005515 // GO:0019904	nucleic acid binding // RNA binding // protein binding // protein domain specific binding	GO:0006397 // GO:0008380 // GO:0000381 // GO:0006406 // GO:0006405 // GO:0031124 // GO:0048025 // GO:0000398 // GO:0045292 // GO:0006376 // GO:0009636 // GO:0043279	mRNA processing // RNA splicing // regulation of alternative mRNA splicing, via spliceosome // mRNA export from nucleus // RNA export from nucleus // mRNA 3'-end processing // negative regulation of mRNA splicing, via spliceosome // mRNA splicing, via spliceosome // mRNA cis splicing, via spliceosome // mRNA splice site selection // response to toxic substance // response to alkaloid	Spliceosome // Herpes simplex virus 1 infection
ENSG00000006625.18	-1.24602	0.000539154		chr7	30496621	30504841	1158	-	GGCT	protein_coding	ENST00000005374.10;ENST00000275428.9;ENST00000409144.5;ENST00000409390.5;ENST00000409436.2;ENST00000426081.5;ENST00000440082.5;ENST00000447901.1	79017	gamma-glutamylcyclotransferase [Source:HGNC Symbol;Acc:HGNC:21705]	GO:0005829 // GO:0070062	cytosol // extracellular exosome	GO:0003839 // GO:0016829 // GO:0042803	gamma-glutamylcyclotransferase activity // lyase activity // protein homodimerization activity	GO:0001836 // GO:0006750	release of cytochrome c from mitochondria // glutathione biosynthetic process	Glutathione metabolism // Metabolic pathways
ENSG00000175183.10	-0.808964	0.000540164		chr12	76858709	76879023	5078	-	CSRP2	protein_coding	ENST00000311083.10;ENST00000546966.5;ENST00000547435.1;ENST00000547557.1;ENST00000548783.1;ENST00000551725.1;ENST00000552330.5	1466	cysteine and glycine rich protein 2 [Source:HGNC Symbol;Acc:HGNC:2470]	GO:0005634 // GO:0005925 // GO:0005737 // GO:0030018	nucleus // focal adhesion // cytoplasm // Z disc	GO:0046872 // GO:0005515 // GO:0003674 // GO:0008307 // GO:0042805	metal ion binding // protein binding // molecular_function // structural constituent of muscle // actinin binding	GO:0007275 // GO:0030154 // GO:0030036 // GO:0045214 // GO:0060537	multicellular organism development // cell differentiation // actin cytoskeleton organization // sarcomere organization // muscle tissue development	-
ENSG00000173812.11	0.524877	0.000540452		chr17	41688885	41692668	2338	+	EIF1	protein_coding	ENST00000310837.8;ENST00000462917.1;ENST00000469257.2;ENST00000469308.1;ENST00000482111.1;ENST00000586699.1;ENST00000591776.5	10209	eukaryotic translation initiation factor 1 [Source:HGNC Symbol;Acc:HGNC:3249]	GO:0005634 // GO:0005737 // GO:0016282	nucleus // cytoplasm // eukaryotic 43S preinitiation complex	GO:0003743 // GO:0003723 // GO:0005515 // GO:0008135 // GO:0043024	translation initiation factor activity // RNA binding // protein binding // translation factor activity, RNA binding // ribosomal small subunit binding	GO:0006413 // GO:0006412 // GO:0006446 // GO:0009048	translational initiation // translation // regulation of translational initiation // dosage compensation by inactivation of X chromosome	RNA transport
ENSG00000231212.1	8.27312	0.000541093		chr9	62349941	62351536	543	-	AL590399.3	lncRNA	ENST00000438072.1;ENST00000448491.1	-	novel transcript	-	-	-	-	-	-	-
ENSG00000117984.14	0.692299	0.000541093		chr11	1752755	1764573	2055	-	CTSD	protein_coding	ENST00000236671.7;ENST00000367196.3;ENST00000429746.1;ENST00000433655.5;ENST00000438213.5;ENST00000497544.2;ENST00000636571.1;ENST00000636843.1;ENST00000637158.1;ENST00000637381.1;ENST00000637387.1;ENST00000637815.1;ENST00000637915.1;ENST00000637937.1	1509	cathepsin D [Source:HGNC Symbol;Acc:HGNC:2529]	GO:0005764 // GO:0005615 // GO:0005576 // GO:0045121 // GO:0042470 // GO:0070062 // GO:0062023 // GO:1904813 // GO:0035580 // GO:1904724 // GO:0043202 // GO:0005765 // GO:0010008	lysosome // extracellular space // extracellular region // membrane raft // melanosome // extracellular exosome // collagen-containing extracellular matrix // ficolin-1-rich granule lumen // specific granule lumen // tertiary granule lumen // lysosomal lumen // lysosomal membrane // endosome membrane	GO:0004190 // GO:0008233 // GO:0016787 // GO:0005515 // GO:0070001	aspartic-type endopeptidase activity // peptidase activity // hydrolase activity // protein binding // aspartic-type peptidase activity	GO:0006508 // GO:0043065 // GO:0043280 // GO:0043312 // GO:0019886 // GO:0030574 // GO:0042159 // GO:0070201	proteolysis // positive regulation of apoptotic process // positive regulation of cysteine-type endopeptidase activity involved in apoptotic process // neutrophil degranulation // antigen processing and presentation of exogenous peptide antigen via MHC class II // collagen catabolic process // lipoprotein catabolic process // regulation of establishment of protein localization	Sphingolipid signaling pathway // Autophagy - animal // Lysosome // Apoptosis // Estrogen signaling pathway // Tuberculosis
ENSG00000239763.2	8.25347	0.000545751		chr16	74312609	74313390	473	-	AC009120.1	processed_pseudogene	ENST00000493458.2	-	ribosomal protein L21 (RPL21) pseudogene	-	-	-	-	-	-	-
ENSG00000230131.6	8.24555	0.000545751		chr10	123356450	123537767	1727	+	LINC02641	lncRNA	ENST00000448347.5;ENST00000448671.2;ENST00000655916.1;ENST00000656554.1;ENST00000659823.1;ENST00000662754.1;ENST00000663275.1;ENST00000665370.1;ENST00000665978.1;ENST00000671449.1;ENST00000671662.1	-	long intergenic non-protein coding RNA 2641 [Source:HGNC Symbol;Acc:HGNC:54125]	-	-	-	-	-	-	-
ENSG00000125409.13	8.21608	0.000545751		chr17	15303811	15341632	1820	-	TEKT3	protein_coding	ENST00000338696.6;ENST00000395930.6;ENST00000395931.6;ENST00000462175.5;ENST00000470325.1;ENST00000536146.1;ENST00000539245.5;ENST00000539316.1;ENST00000543896.1;ENST00000578011.1	64518	tektin 3 [Source:HGNC Symbol;Acc:HGNC:14293]	GO:0005634 // GO:0016020 // GO:0005929 // GO:0031514 // GO:0031410 // GO:0042995 // GO:0002080 // GO:0070062 // GO:0002081 // GO:0036126 // GO:0015630 // GO:0005737	nucleus // membrane // cilium // motile cilium // cytoplasmic vesicle // cell projection // acrosomal membrane // extracellular exosome // outer acrosomal membrane // sperm flagellum // microtubule cytoskeleton // cytoplasm	GO:0005515 // GO:0003674	protein binding // molecular_function	GO:0030317 // GO:0060271 // GO:0060294 // GO:0060378	flagellated sperm motility // cilium assembly // cilium movement involved in cell motility // regulation of brood size	-
ENSG00000237125.11	8.18475	0.000545751		chr4	173527270	173659696	5303	+	HAND2-AS1	lncRNA	ENST00000502334.5;ENST00000502896.5;ENST00000502941.5;ENST00000503198.5;ENST00000503309.5;ENST00000503474.5;ENST00000504429.1;ENST00000504740.5;ENST00000505032.5;ENST00000505621.5;ENST00000505817.1;ENST00000507062.5;ENST00000507322.5;ENST00000507571.5;ENST00000507636.5;ENST00000508534.5;ENST00000508887.5;ENST00000509640.5;ENST00000509866.5;ENST00000510221.5;ENST00000510268.1;ENST00000510339.5;ENS…	79804	HAND2 antisense RNA 1 [Source:HGNC Symbol;Acc:HGNC:48872]	-	-	-	-	-	-	-
ENSG00000241553.12	-1.14943	0.000545751		chr3	9792495	9807726	2582	+	ARPC4	protein_coding	ENST00000397261.7;ENST00000417500.5;ENST00000433034.1;ENST00000440787.5;ENST00000467289.5;ENST00000479956.1;ENST00000485273.1;ENST00000498623.6	10093	actin related protein 2/3 complex subunit 4 [Source:HGNC Symbol;Acc:HGNC:707]	GO:0015629 // GO:0005885 // GO:0005634 // GO:0005737 // GO:0005856 // GO:0042995 // GO:0005829 // GO:0070062 // GO:0035861	actin cytoskeleton // Arp2/3 protein complex // nucleus // cytoplasm // cytoskeleton // cell projection // cytosol // extracellular exosome // site of double-strand break	GO:0003779 // GO:0005515 // GO:0051015 // GO:0030674 // GO:0019899 // GO:0005200	actin binding // protein binding // actin filament binding // protein-macromolecule adaptor activity // enzyme binding // structural constituent of cytoskeleton	GO:0030833 // GO:0034314 // GO:0030041 // GO:0038096 // GO:0061024 // GO:0048013 // GO:0045010	regulation of actin filament polymerization // Arp2/3 complex-mediated actin nucleation // actin filament polymerization // Fc-gamma receptor signaling pathway involved in phagocytosis // membrane organization // ephrin receptor signaling pathway // actin nucleation	Endocytosis // Fc gamma R-mediated phagocytosis // Regulation of actin cytoskeleton // Bacterial invasion of epithelial cells // Pathogenic Escherichia coli infection // Shigellosis // Salmonella infection
ENSG00000271579.1	8.17474	0.000545751		chr12	115299588	115300708	1121	-	AC078880.3	lncRNA	ENST00000603439.1	-	novel transcript	-	-	-	-	-	-	-
ENSG00000239306.5	-1.58368	0.000545751		chr11	66616626	66629934	5367	+	RBM14	protein_coding	ENST00000310137.5;ENST00000393979.3;ENST00000409372.1;ENST00000409738.4;ENST00000443702.1;ENST00000460762.1;ENST00000461478.1;ENST00000496694.1;ENST00000512283.1	10432	RNA binding motif protein 14 [Source:HGNC Symbol;Acc:HGNC:14219]	GO:0005634 // GO:0005737 // GO:0016607 // GO:0005730 // GO:0005667 // GO:0005654 // GO:1990904	nucleus // cytoplasm // nuclear speck // nucleolus // transcription factor complex // nucleoplasm // ribonucleoprotein complex	GO:0003676 // GO:0003723 // GO:0005515 // GO:0030374 // GO:0003729	nucleic acid binding // RNA binding // protein binding // nuclear receptor transcription coactivator activity // mRNA binding	GO:0002376 // GO:0045087 // GO:0060395 // GO:0098534 // GO:0045944 // GO:0002218 // GO:0009725 // GO:0016575 // GO:0046600	immune system process // innate immune response // SMAD protein signal transduction // centriole assembly // positive regulation of transcription by RNA polymerase II // activation of innate immune response // response to hormone // histone deacetylation // negative regulation of centriole replication	-
ENSG00000175768.13	-0.773095	0.000545751		chr9	37582646	37592604	3071	-	TOMM5	protein_coding	ENST00000321301.7;ENST00000377773.9;ENST00000401811.3;ENST00000540941.1;ENST00000544379.1	401505	translocase of outer mitochondrial membrane 5 [Source:HGNC Symbol;Acc:HGNC:31369]	GO:0005742 // GO:0016020 // GO:0016021 // GO:0005739 // GO:0005741	mitochondrial outer membrane translocase complex // membrane // integral component of membrane // mitochondrion // mitochondrial outer membrane	-	-	GO:0015031 // GO:0016236 // GO:0006626	protein transport // macroautophagy // protein targeting to mitochondrion	-
ENSG00000105889.15	-0.801651	0.000545751		chr7	22419444	22727613	2592	-	STEAP1B	protein_coding	ENST00000404369.8;ENST00000406890.6;ENST00000414116.1;ENST00000424363.5;ENST00000439708.1;ENST00000442252.1;ENST00000483679.1;ENST00000649402.1;ENST00000650428.1	256227	STEAP family member 1B [Source:HGNC Symbol;Acc:HGNC:41907]	GO:0016020 // GO:0016021 // GO:0005886 // GO:0005768	membrane // integral component of membrane // plasma membrane // endosome	GO:0005515	protein binding	-	-	-
ENSG00000107874.11	0.247175	0.000545751		chr10	102423245	102432584	1100	-	CUEDC2	protein_coding	ENST00000369937.5;ENST00000465409.1;ENST00000477994.1;ENST00000486762.6	79004	CUE domain containing 2 [Source:HGNC Symbol;Acc:HGNC:28352]	GO:0005634 // GO:0005737 // GO:0005654 // GO:0005829 // GO:0031965	nucleus // cytoplasm // nucleoplasm // cytosol // nuclear membrane	GO:0005515	protein binding	GO:0010936 // GO:1900016	negative regulation of macrophage cytokine production // negative regulation of cytokine production involved in inflammatory response	-
ENSG00000173811.11	8.16865	0.000554365		chr3	42732575	42746768	2051	+	CCDC13-AS1	lncRNA	ENST00000418161.2;ENST00000446950.5;ENST00000665649.1	100874114	CCDC13 antisense RNA 1 [Source:HGNC Symbol;Acc:HGNC:41142]	-	-	-	-	-	-	-
ENSG00000198857.3	8.1386	0.000554365		chr1	119601340	119609250	1132	+	HSD3BP5	transcribed_unprocessed_pseudogene	ENST00000434856.1	-	hydroxy-delta-5-steroid dehydrogenase, 3 beta, pseudogene 5 [Source:HGNC Symbol;Acc:HGNC:5223]	-	-	-	-	-	-	-
ENSG00000269893.8	0.960227	0.000554365		chr4	118278709	118285316	6165	+	SNHG8	lncRNA	ENST00000602414.6;ENST00000602483.5;ENST00000602520.5;ENST00000602573.1;ENST00000602819.6;ENST00000652022.1;ENST00000654083.1;ENST00000665363.1;ENST00000667980.1	100093630	small nucleolar RNA host gene 8 [Source:HGNC Symbol;Acc:HGNC:33098]	-	-	-	-	-	-	-
ENSG00000253500.6	8.12626	0.00057533		chr8	87540835	87755718	1860	-	AF121898.1	lncRNA	ENST00000440763.6;ENST00000517711.5;ENST00000518494.1;ENST00000657849.1	-	novel transcript, antisense to CNBD1	-	-	-	-	-	-	-
ENSG00000213979.3	8.10022	0.00057533		chr20	37444733	37445534	802	-	RPL7AP14	processed_pseudogene	ENST00000424041.1	-	ribosomal protein L7a pseudogene 14 [Source:HGNC Symbol;Acc:HGNC:16590]	-	-	-	-	-	-	-
ENSG00000175206.10	8.0801	0.00057533		chr1	11845709	11848345	855	-	NPPA	protein_coding	ENST00000376476.1;ENST00000376480.7;ENST00000610706.1	4878	natriuretic peptide A [Source:HGNC Symbol;Acc:HGNC:7939]	GO:0005576 // GO:0042995 // GO:0043204 // GO:0005634 // GO:0005737 // GO:0005615 // GO:0062023 // GO:0032991 // GO:0005903 // GO:0042629 // GO:0048471	extracellular region // cell projection // perikaryon // nucleus // cytoplasm // extracellular space // collagen-containing extracellular matrix // protein-containing complex // brush border // mast cell granule // perinuclear region of cytoplasm	GO:0005179 // GO:0005515 // GO:0005102 // GO:0005184 // GO:0051427 // GO:0071855	hormone activity // protein binding // signaling receptor binding // neuropeptide hormone activity // hormone receptor binding // neuropeptide receptor binding	GO:0007165 // GO:0010460 // GO:0060452 // GO:1902514 // GO:1903766 // GO:0044267 // GO:0008217 // GO:1903779 // GO:0007565 // GO:0007218 // GO:0006367 // GO:0019934 // GO:0035994 // GO:1902261 // GO:1901841 // GO:0042311 // GO:0006182 // GO:0001666 // GO:0003085 // GO:0006457 // GO:0007168 // GO:0010753 // GO:0014898 // GO:0030308 // GO:0032868 // GO:0043508 // GO:0060372 // GO:0061049 // GO:0071…	signal transduction // positive regulation of heart rate // positive regulation of cardiac muscle contraction // regulation of calcium ion transmembrane transport via high voltage-gated calcium channel // positive regulation of potassium ion export across plasma membrane // cellular protein metabolic process // regulation of blood pressure // regulation of cardiac conduction // female pregnancy /…	cGMP-PKG signaling pathway // cAMP signaling pathway // HIF-1 signaling pathway // Vascular smooth muscle contraction // Thermogenesis // Oxytocin signaling pathway // Regulation of lipolysis in adipocytes // Renin secretion // Aldosterone synthesis and secretion // African trypanosomiasis
ENSG00000100297.16	-1.42621	0.00057533		chr22	35400134	35425431	4599	+	MCM5	protein_coding	ENST00000216122.9;ENST00000382011.9;ENST00000416905.1;ENST00000417343.1;ENST00000444778.1;ENST00000451351.5;ENST00000464908.5;ENST00000465557.1;ENST00000493076.5;ENST00000493569.5	4174	minichromosome maintenance complex component 5 [Source:HGNC Symbol;Acc:HGNC:6948]	GO:0005634 // GO:0042555 // GO:0005737 // GO:0016020 // GO:0005654 // GO:0005829 // GO:0000784	nucleus // MCM complex // cytoplasm // membrane // nucleoplasm // cytosol // nuclear chromosome, telomeric region	GO:0003677 // GO:0005524 // GO:0003688 // GO:0000166 // GO:0016787 // GO:0005515 // GO:0004386 // GO:0003678 // GO:0003697 // GO:0043138	DNA binding // ATP binding // DNA replication origin binding // nucleotide binding // hydrolase activity // protein binding // helicase activity // DNA helicase activity // single-stranded DNA binding // 3'-5' DNA helicase activity	GO:0006260 // GO:0006270 // GO:0007049 // GO:0051301 // GO:0032508 // GO:0000082 // GO:0000727 // GO:0006267	DNA replication // DNA replication initiation // cell cycle // cell division // DNA duplex unwinding // G1/S transition of mitotic cell cycle // double-strand break repair via break-induced replication // pre-replicative complex assembly involved in nuclear cell cycle DNA replication	DNA replication // Cell cycle
ENSG00000136003.16	0.903812	0.00057533		chr12	108562582	108569368	3685	+	ISCU	protein_coding	ENST00000311893.14;ENST00000392807.8;ENST00000431221.6;ENST00000535405.1;ENST00000535729.5;ENST00000538193.1;ENST00000539580.5;ENST00000539593.1;ENST00000540154.5;ENST00000544493.1;ENST00000545932.5;ENST00000547005.5;ENST00000552072.5	23479	iron-sulfur cluster assembly enzyme [Source:HGNC Symbol;Acc:HGNC:29882]	GO:0005634 // GO:0005737 // GO:0005829 // GO:0005739 // GO:0005759	nucleus // cytoplasm // cytosol // mitochondrion // mitochondrial matrix	GO:0051536 // GO:0005506 // GO:0046872 // GO:0005515 // GO:0008198 // GO:0051539 // GO:0051537 // GO:0060090	iron-sulfur cluster binding // iron ion binding // metal ion binding // protein binding // ferrous iron binding // 4 iron, 4 sulfur cluster binding // 2 iron, 2 sulfur cluster binding // molecular adaptor activity	GO:0016226 // GO:0006879 // GO:0044281 // GO:1902958 // GO:1904234 // GO:1904439	iron-sulfur cluster assembly // cellular iron ion homeostasis // small molecule metabolic process // positive regulation of mitochondrial electron transport, NADH to ubiquinone // positive regulation of aconitate hydratase activity // negative regulation of iron ion import across plasma membrane	-
ENSG00000137309.20	-0.636116	0.00057533		chr6	34236873	34246231	2159	+	HMGA1	protein_coding	ENST00000311487.9;ENST00000347617.10;ENST00000374116.3;ENST00000401473.7;ENST00000447654.5;ENST00000478214.1;ENST00000674029.1	3159	high mobility group AT-hook 1 [Source:HGNC Symbol;Acc:HGNC:5010]	GO:0005634 // GO:0000785 // GO:0005925 // GO:0005694 // GO:0005654 // GO:0005829 // GO:0090575 // GO:0005667 // GO:0035985	nucleus // chromatin // focal adhesion // chromosome // nucleoplasm // cytosol // RNA polymerase II transcription factor complex // transcription factor complex // senescence-associated heterochromatin focus	GO:0003677 // GO:0005515 // GO:0030374 // GO:0042974 // GO:0019899 // GO:0008134 // GO:0003682 // GO:0003713 // GO:0042975 // GO:0046965 // GO:0000987 // GO:0003680 // GO:0003906 // GO:0030527	DNA binding // protein binding // nuclear receptor transcription coactivator activity // retinoic acid receptor binding // enzyme binding // transcription factor binding // chromatin binding // transcription coactivator activity // peroxisome proliferator activated receptor binding // retinoid X receptor binding // cis-regulatory region sequence-specific DNA binding // AT DNA binding // DNA-(apur…	GO:0006355 // GO:0045944 // GO:0045893 // GO:0008285 // GO:0009615 // GO:0006284 // GO:0045892 // GO:0065003 // GO:0051169 // GO:0075713 // GO:0006337 // GO:0006268 // GO:0031936 // GO:0035986 // GO:0090402 // GO:2000774	regulation of transcription, DNA-templated // positive regulation of transcription by RNA polymerase II // positive regulation of transcription, DNA-templated // negative regulation of cell population proliferation // response to virus // base-excision repair // negative regulation of transcription, DNA-templated // protein-containing complex assembly // nuclear transport // establishment of inte…	-
ENSG00000238078.1	8.04934	0.000587911		chr1	220829255	220832429	962	+	LINC01352	lncRNA	ENST00000431347.1	101929730	long intergenic non-protein coding RNA 1352 [Source:HGNC Symbol;Acc:HGNC:50578]	-	-	-	-	-	-	-
ENSG00000162073.14	-1.54989	0.000587911		chr16	2969270	2973484	2685	+	PAQR4	protein_coding	ENST00000293978.12;ENST00000318782.9;ENST00000572687.1;ENST00000574988.1;ENST00000576565.1	124222	progestin and adipoQ receptor family member 4 [Source:HGNC Symbol;Acc:HGNC:26386]	GO:0016021 // GO:0016020	integral component of membrane // membrane	GO:0038023	signaling receptor activity	-	-	-
ENSG00000188643.11	-0.467257	0.000587911		chr1	153606886	153613145	1172	-	S100A16	protein_coding	ENST00000368703.6;ENST00000368704.5;ENST00000368705.2;ENST00000368706.9;ENST00000474991.1	140576	S100 calcium binding protein A16 [Source:HGNC Symbol;Acc:HGNC:20441]	GO:0005634 // GO:0005737 // GO:0005829 // GO:0005886 // GO:0005615 // GO:0005730 // GO:0070062	nucleus // cytoplasm // cytosol // plasma membrane // extracellular space // nucleolus // extracellular exosome	GO:0005509 // GO:0003723 // GO:0046872 // GO:0042803 // GO:0005515 // GO:0042802	calcium ion binding // RNA binding // metal ion binding // protein homodimerization activity // protein binding // identical protein binding	GO:0051592	response to calcium ion	-
ENSG00000136156.15	0.945813	0.000587911		chr13	48232612	48270357	10089	+	ITM2B	protein_coding	ENST00000378549.5;ENST00000463839.3;ENST00000607866.1;ENST00000647800.2;ENST00000648312.1;ENST00000648586.1;ENST00000648898.1;ENST00000649266.1;ENST00000649452.1;ENST00000650237.1;ENST00000650479.1	9445	integral membrane protein 2B [Source:HGNC Symbol;Acc:HGNC:6174]	GO:0016020 // GO:0016021 // GO:0005886 // GO:0005794 // GO:0043231 // GO:0005768 // GO:0005576 // GO:0005615 // GO:0000139 // GO:0010008 // GO:0070062 // GO:0031301 // GO:0030660	membrane // integral component of membrane // plasma membrane // Golgi apparatus // intracellular membrane-bounded organelle // endosome // extracellular region // extracellular space // Golgi membrane // endosome membrane // extracellular exosome // integral component of organelle membrane // Golgi-associated vesicle membrane	GO:0005515 // GO:0001540 // GO:0005524	protein binding // amyloid-beta binding // ATP binding	GO:0044267 // GO:0007399 // GO:0042985	cellular protein metabolic process // nervous system development // negative regulation of amyloid precursor protein biosynthetic process	-
ENSG00000110958.16	-0.656116	0.000587911		chr12	56663341	56688408	2939	-	PTGES3	protein_coding	ENST00000262033.11;ENST00000414274.7;ENST00000436399.6;ENST00000448157.6;ENST00000456859.2;ENST00000537473.2;ENST00000614328.4	10728	prostaglandin E synthase 3 [Source:HGNC Symbol;Acc:HGNC:16049]	GO:0005634 // GO:0005737 // GO:0000781 // GO:0005829 // GO:0005654 // GO:0032991 // GO:0005697 // GO:0101031	nucleus // cytoplasm // chromosome, telomeric region // cytosol // nucleoplasm // protein-containing complex // telomerase holoenzyme complex // chaperone complex	GO:0016853 // GO:0005515 // GO:0051879 // GO:0051082 // GO:0050220 // GO:0003720 // GO:0051087 // GO:0070182	isomerase activity // protein binding // Hsp90 protein binding // unfolded protein binding // prostaglandin-E synthase activity // telomerase activity // chaperone binding // DNA polymerase binding	GO:0006629 // GO:0006631 // GO:0006633 // GO:0006457 // GO:0001516 // GO:1900034 // GO:0006805 // GO:0000723 // GO:0007165 // GO:0042327 // GO:0006693 // GO:0019371 // GO:0051973 // GO:0007004 // GO:0051131 // GO:0050821 // GO:1905323 // GO:0051085 // GO:0005978 // GO:0008283 // GO:0042921 // GO:0043588 // GO:0060430	lipid metabolic process // fatty acid metabolic process // fatty acid biosynthetic process // protein folding // prostaglandin biosynthetic process // regulation of cellular response to heat // xenobiotic metabolic process // telomere maintenance // signal transduction // positive regulation of phosphorylation // prostaglandin metabolic process // cyclooxygenase pathway // positive regulation of …	Arachidonic acid metabolism // Metabolic pathways
ENSG00000181019.13	0.607368	0.000591824		chr16	69706996	69726668	2527	-	NQO1	protein_coding	ENST00000320623.10;ENST00000379046.6;ENST00000379047.7;ENST00000439109.6;ENST00000561500.5;ENST00000564043.1;ENST00000569118.1	1728	NAD(P)H quinone dehydrogenase 1 [Source:HGNC Symbol;Acc:HGNC:2874]	GO:0005737 // GO:0005829 // GO:0045202 // GO:0030425 // GO:0043025	cytoplasm // cytosol // synapse // dendrite // neuronal cell body	GO:0003723 // GO:0016491 // GO:0005515 // GO:0042802 // GO:0004128 // GO:0003955 // GO:0004784	RNA binding // oxidoreductase activity // protein binding // identical protein binding // cytochrome-b5 reductase activity, acting on NAD(P)H // NAD(P)H dehydrogenase (quinone) activity // superoxide dismutase activity	GO:0055114 // GO:0019430 // GO:0006521 // GO:0006979 // GO:0045454 // GO:0006805 // GO:0006809 // GO:0007271 // GO:0009636 // GO:0006801 // GO:0007568 // GO:0007584 // GO:0014070 // GO:0032355 // GO:0042493 // GO:0043066 // GO:0043086 // GO:0043525 // GO:0045471 // GO:0051602 // GO:0070301 // GO:0071248 // GO:1901698 // GO:1904880	oxidation-reduction process // removal of superoxide radicals // regulation of cellular amino acid metabolic process // response to oxidative stress // cell redox homeostasis // xenobiotic metabolic process // nitric oxide biosynthetic process // synaptic transmission, cholinergic // response to toxic substance // superoxide metabolic process // aging // response to nutrient // response to organi…	Ubiquinone and other terpenoid-quinone biosynthesis // Metabolic pathways // Pathways in cancer // Hepatocellular carcinoma // Fluid shear stress and atherosclerosis
ENSG00000286039.1	8.02673	0.000601533		chr4	173509633	173511764	1643	+	AC093849.2	lncRNA	ENST00000652035.1	-	novel transcript	-	-	-	-	-	-	-
ENSG00000180914.10	-1.64419	0.000601533		chr3	8750408	8769628	4364	-	OXTR	protein_coding	ENST00000316793.7;ENST00000431493.1;ENST00000449615.1;ENST00000474615.1	5021	oxytocin receptor [Source:HGNC Symbol;Acc:HGNC:8529]	GO:0016021 // GO:0016020 // GO:0005886 // GO:0005887 // GO:0005902 // GO:0005912 // GO:0016324	integral component of membrane // membrane // plasma membrane // integral component of plasma membrane // microvillus // adherens junction // apical plasma membrane	GO:0004930 // GO:0005000 // GO:0004990 // GO:0017046 // GO:0042277	G protein-coupled receptor activity // vasopressin receptor activity // oxytocin receptor activity // peptide hormone binding // peptide binding	GO:0007186 // GO:0007165 // GO:0045907 // GO:0001967 // GO:0001975 // GO:0007204 // GO:0007507 // GO:0007565 // GO:0007613 // GO:0010701 // GO:0014070 // GO:0021537 // GO:0030431 // GO:0032230 // GO:0032355 // GO:0032570 // GO:0034059 // GO:0034097 // GO:0035176 // GO:0042220 // GO:0042493 // GO:0042711 // GO:0042713 // GO:0042755 // GO:0043434 // GO:0044058 // GO:0044849 // GO:0045777 // GO:0048…	G protein-coupled receptor signaling pathway // signal transduction // positive regulation of vasoconstriction // suckling behavior // response to amphetamine // positive regulation of cytosolic calcium ion concentration // heart development // female pregnancy // memory // positive regulation of norepinephrine secretion // response to organic cyclic compound // telencephalon development // sleep…	Calcium signaling pathway // cAMP signaling pathway // Neuroactive ligand-receptor interaction // Oxytocin signaling pathway
ENSG00000233739.1	8.01931	0.000615878		chr22	38057180	38073940	414	-	AL031587.2	lncRNA	ENST00000445483.1	-	novel transcript	-	-	-	-	-	-	-
ENSG00000100664.11	0.52412	0.000615878		chr14	103333544	103345025	5710	+	EIF5	protein_coding	ENST00000216554.8;ENST00000392715.6;ENST00000558265.5;ENST00000558316.5;ENST00000558506.1;ENST00000558551.1;ENST00000558800.1;ENST00000559011.1;ENST00000559130.5;ENST00000559249.5;ENST00000559532.5;ENST00000559923.1;ENST00000560200.5;ENST00000560338.5;ENST00000560763.5;ENST00000560877.5;ENST00000561023.1;ENST00000561325.5;ENST00000561380.1;ENST00000561406.1;ENST00000561439.1	1983	eukaryotic translation initiation factor 5 [Source:HGNC Symbol;Acc:HGNC:3299]	GO:0005737 // GO:0005829 // GO:0005886	cytoplasm // cytosol // plasma membrane	GO:0003743 // GO:0005515 // GO:0003723 // GO:0000166 // GO:0005525 // GO:0071074 // GO:0045296 // GO:0005092	translation initiation factor activity // protein binding // RNA binding // nucleotide binding // GTP binding // eukaryotic initiation factor eIF2 binding // cadherin binding // GDP-dissociation inhibitor activity	GO:0006413 // GO:0006412 // GO:0001731 // GO:0090630 // GO:0001732 // GO:0006446	translational initiation // translation // formation of translation preinitiation complex // activation of GTPase activity // formation of cytoplasmic translation initiation complex // regulation of translational initiation	RNA transport
ENSG00000166451.13	-1.45367	0.000615878		chr16	81006498	81033114	2481	+	CENPN	protein_coding	ENST00000299572.9;ENST00000305850.9;ENST00000393335.7;ENST00000428963.6;ENST00000439957.7;ENST00000562943.1;ENST00000564669.5;ENST00000568445.1;ENST00000569461.1	55839	centromere protein N [Source:HGNC Symbol;Acc:HGNC:30873]	GO:0005634 // GO:0005654 // GO:0005694 // GO:0000776 // GO:0000775 // GO:0000777 // GO:0005829	nucleus // nucleoplasm // chromosome // kinetochore // chromosome, centromeric region // condensed chromosome kinetochore // cytosol	-	-	GO:0007059 // GO:0051382 // GO:0034080	chromosome segregation // kinetochore assembly // CENP-A containing nucleosome assembly	-
ENSG00000113657.13	-1.30836	0.000617294		chr5	147390808	147510068	5492	-	DPYSL3	protein_coding	ENST00000343218.10;ENST00000398514.7;ENST00000504965.1;ENST00000507309.5;ENST00000508042.1;ENST00000512722.1;ENST00000519672.1;ENST00000520473.1;ENST00000523458.1	1809	dihydropyrimidinase like 3 [Source:HGNC Symbol;Acc:HGNC:3015]	GO:0005737 // GO:0005829 // GO:0005615 // GO:0042995 // GO:0030027 // GO:0030426 // GO:0031941 // GO:0044297 // GO:0070382	cytoplasm // cytosol // extracellular space // cell projection // lamellipodium // growth cone // filamentous actin // cell body // exocytic vesicle	GO:0016787 // GO:0016810 // GO:0017124 // GO:0005515 // GO:0042802 // GO:0035374 // GO:0031005	hydrolase activity // hydrolase activity, acting on carbon-nitrogen (but not peptide) bonds // SH3 domain binding // protein binding // identical protein binding // chondroitin sulfate binding // filamin binding	GO:0030334 // GO:0051017 // GO:0010975 // GO:0048678 // GO:0051491 // GO:0030336 // GO:0010976 // GO:0010977 // GO:0051764 // GO:0071345 // GO:0048666	regulation of cell migration // actin filament bundle assembly // regulation of neuron projection development // response to axon injury // positive regulation of filopodium assembly // negative regulation of cell migration // positive regulation of neuron projection development // negative regulation of neuron projection development // actin crosslink formation // cellular response to cytokine s…	-
ENSG00000160752.15	-1.10013	0.000622436		chr1	155308748	155320666	2017	+	FDPS	protein_coding	ENST00000356657.10;ENST00000368356.9;ENST00000447866.5;ENST00000461507.5;ENST00000465559.5;ENST00000467076.5;ENST00000468479.5;ENST00000470171.5;ENST00000471117.5;ENST00000474345.5;ENST00000477057.5;ENST00000487002.1;ENST00000489003.5;ENST00000489324.1;ENST00000490140.1;ENST00000491013.5;ENST00000492244.5;ENST00000492887.5;ENST00000495308.5;ENST00000611010.4;ENST00000612683.1	2224	farnesyl diphosphate synthase [Source:HGNC Symbol;Acc:HGNC:3631]	GO:0016020 // GO:0016021 // GO:0005737 // GO:0005654 // GO:0005829	membrane // integral component of membrane // cytoplasm // nucleoplasm // cytosol	GO:0016740 // GO:0003723 // GO:0046872 // GO:0005515 // GO:0004161 // GO:0004337	transferase activity // RNA binding // metal ion binding // protein binding // dimethylallyltranstransferase activity // geranyltranstransferase activity	GO:0008299 // GO:0006629 // GO:0006694 // GO:0006695 // GO:0008202 // GO:0008203 // GO:0016126 // GO:0016032 // GO:0045540 // GO:0033384 // GO:0045337	isoprenoid biosynthetic process // lipid metabolic process // steroid biosynthetic process // cholesterol biosynthetic process // steroid metabolic process // cholesterol metabolic process // sterol biosynthetic process // viral process // regulation of cholesterol biosynthetic process // geranyl diphosphate biosynthetic process // farnesyl diphosphate biosynthetic process	Terpenoid backbone biosynthesis // Metabolic pathways // Influenza A // Human T-cell leukemia virus 1 infection
ENSG00000025039.15	8.00504	0.000632128		chr6	89364616	89412273	4923	-	RRAGD	protein_coding	ENST00000359203.3;ENST00000369415.9;ENST00000492783.1	58528	Ras related GTP binding D [Source:HGNC Symbol;Acc:HGNC:19903]	GO:0005634 // GO:0005737 // GO:0005654 // GO:0005813 // GO:0005764 // GO:0005829 // GO:0034448 // GO:1990131	nucleus // cytoplasm // nucleoplasm // centrosome // lysosome // cytosol // EGO complex // Gtr1-Gtr2 GTPase complex	GO:0005525 // GO:0000166 // GO:0016787 // GO:0005515 // GO:0003924 // GO:0046982 // GO:0019003 // GO:0051020	GTP binding // nucleotide binding // hydrolase activity // protein binding // GTPase activity // protein heterodimerization activity // GDP binding // GTPase binding	GO:0071230 // GO:0010506 // GO:0032008 // GO:0007050 // GO:0016241 // GO:0034613 // GO:0009267 // GO:0071233 // GO:1990253 // GO:1904263	cellular response to amino acid stimulus // regulation of autophagy // positive regulation of TOR signaling // cell cycle arrest // regulation of macroautophagy // cellular protein localization // cellular response to starvation // cellular response to leucine // cellular response to leucine starvation // positive regulation of TORC1 signaling	Autophagy - animal // mTOR signaling pathway // Shigellosis
ENSG00000117525.14	-1.06264	0.000632128		chr1	94529173	94541759	2298	-	F3	protein_coding	ENST00000334047.12;ENST00000370207.4;ENST00000478217.5;ENST00000480356.1	2152	coagulation factor III, tissue factor [Source:HGNC Symbol;Acc:HGNC:3541]	GO:0016021 // GO:0005615 // GO:0016020 // GO:0005576 // GO:0009986 // GO:0005886 // GO:0062023 // GO:0031233 // GO:1905286	integral component of membrane // extracellular space // membrane // extracellular region // cell surface // plasma membrane // collagen-containing extracellular matrix // intrinsic component of external side of plasma membrane // serine-type peptidase complex	GO:0005515 // GO:0004896 // GO:0002020 // GO:0005543 // GO:0004252	protein binding // cytokine receptor activity // protease binding // phospholipid binding // serine-type endopeptidase activity	GO:0007596 // GO:0045766 // GO:0010628 // GO:0051897 // GO:0010641 // GO:0006919 // GO:0030335 // GO:0007599 // GO:0019221 // GO:0001938 // GO:0032757 // GO:0016485 // GO:0007598 // GO:0050927 // GO:0002541 // GO:0002543	blood coagulation // positive regulation of angiogenesis // positive regulation of gene expression // positive regulation of protein kinase B signaling // positive regulation of platelet-derived growth factor receptor signaling pathway // activation of cysteine-type endopeptidase activity involved in apoptotic process // positive regulation of cell migration // hemostasis // cytokine-mediated sig…	Complement and coagulation cascades // AGE-RAGE signaling pathway in diabetic complications
ENSG00000269927.1	8.00447	0.000649936		chr14	71141125	71143253	2129	-	AC004817.3	lncRNA	ENST00000602957.1	-	novel transcript	-	-	-	-	-	-	-
ENSG00000183287.14	-1.44201	0.000649936		chr18	59430939	59697662	6403	-	CCBE1	protein_coding	ENST00000398179.3;ENST00000439986.9;ENST00000589116.2;ENST00000589419.1;ENST00000649564.1;ENST00000650467.1	147372	collagen and calcium binding EGF domains 1 [Source:HGNC Symbol;Acc:HGNC:29426]	GO:0005615 // GO:0005576 // GO:0005581 // GO:0031012	extracellular space // extracellular region // collagen trimer // extracellular matrix	GO:0005509 // GO:0005515 // GO:0002020 // GO:0005518	calcium ion binding // protein binding // protease binding // collagen binding	GO:0007275 // GO:0001525 // GO:0002040 // GO:1900748 // GO:0010575 // GO:0001946 // GO:0010954 // GO:0048845 // GO:0001945 // GO:0003016 // GO:0007585 // GO:0010595 // GO:0030324 // GO:0045766 // GO:1901492	multicellular organism development // angiogenesis // sprouting angiogenesis // positive regulation of vascular endothelial growth factor signaling pathway // positive regulation of vascular endothelial growth factor production // lymphangiogenesis // positive regulation of protein processing // venous blood vessel morphogenesis // lymph vessel development // respiratory system process // respira…	-
ENSG00000145386.11	-1.46156	0.00065034		chr4	121816444	121823883	2748	-	CCNA2	protein_coding	ENST00000274026.10	890	cyclin A2 [Source:HGNC Symbol;Acc:HGNC:1578]	GO:0042025 // GO:0005634 // GO:0005737 // GO:0005654 // GO:0005829 // GO:0000307 // GO:0001939 // GO:0001940 // GO:0097124	host cell nucleus // nucleus // cytoplasm // nucleoplasm // cytosol // cyclin-dependent protein kinase holoenzyme complex // female pronucleus // male pronucleus // cyclin A2-CDK2 complex	GO:0005515 // GO:0019901 // GO:0019904 // GO:0016538	protein binding // protein kinase binding // protein domain specific binding // cyclin-dependent protein serine/threonine kinase regulator activity	GO:0007049 // GO:0051301 // GO:0016032 // GO:0016579 // GO:0000086 // GO:0006275 // GO:0000079 // GO:0044772 // GO:0007265 // GO:0016572 // GO:0031100 // GO:0032355 // GO:0033762 // GO:0036120 // GO:0044320 // GO:0044843 // GO:0045893 // GO:0048146 // GO:0071314 // GO:0071373 // GO:0071392 // GO:0071407 // GO:0071456 // GO:0071732 // GO:0090102 // GO:1990314	cell cycle // cell division // viral process // protein deubiquitination // G2/M transition of mitotic cell cycle // regulation of DNA replication // regulation of cyclin-dependent protein serine/threonine kinase activity // mitotic cell cycle phase transition // Ras protein signal transduction // histone phosphorylation // animal organ regeneration // response to estradiol // response to glucago…	Cell cycle // AMPK signaling pathway // Cellular senescence // Progesterone-mediated oocyte maturation // Hepatitis B // Human papillomavirus infection // Human T-cell leukemia virus 1 infection // Epstein-Barr virus infection // Pathways in cancer // Transcriptional misregulation in cancer // Viral carcinogenesis // Acute myeloid leukemia
ENSG00000188959.9	8.00316	0.000652959		chr9	110190048	110208189	2717	-	C9orf152	protein_coding	ENST00000400613.4;ENST00000473442.1	401546	chromosome 9 open reading frame 152 [Source:HGNC Symbol;Acc:HGNC:31455]	-	-	GO:0005515	protein binding	-	-	-
ENSG00000021488.13	7.99753	0.000652959		chr19	32830509	32869767	1998	-	SLC7A9	protein_coding	ENST00000023064.9;ENST00000587772.1;ENST00000589659.1;ENST00000590341.5;ENST00000590465.5;ENST00000592232.5	11136	solute carrier family 7 member 9 [Source:HGNC Symbol;Acc:HGNC:11067]	GO:0016020 // GO:0016021 // GO:0005886 // GO:0016324 // GO:0005887 // GO:0031526	membrane // integral component of membrane // plasma membrane // apical plasma membrane // integral component of plasma membrane // brush border membrane	GO:0022857 // GO:0005515 // GO:0042605 // GO:0015184 // GO:0015175 // GO:0015179 // GO:0015171	transmembrane transporter activity // protein binding // peptide antigen binding // L-cystine transmembrane transporter activity // neutral amino acid transmembrane transporter activity // L-amino acid transmembrane transporter activity // amino acid transmembrane transporter activity	GO:0055085 // GO:0003333 // GO:0050900 // GO:0006865 // GO:1902475 // GO:0065003 // GO:0015811 // GO:0015804	transmembrane transport // amino acid transmembrane transport // leukocyte migration // amino acid transport // L-alpha-amino acid transmembrane transport // protein-containing complex assembly // L-cystine transport // neutral amino acid transport	Protein digestion and absorption
ENSG00000136261.15	-1.42412	0.000652959		chr7	16646131	16706523	2101	+	BZW2	protein_coding	ENST00000258761.8;ENST00000405202.5;ENST00000407633.1;ENST00000415365.5;ENST00000430000.1;ENST00000432311.5;ENST00000433922.6;ENST00000436868.5;ENST00000437745.5;ENST00000438834.5;ENST00000446596.5;ENST00000452975.6;ENST00000480517.5;ENST00000630952.2	28969	basic leucine zipper and W2 domains 2 [Source:HGNC Symbol;Acc:HGNC:18808]	GO:0005737 // GO:0016020	cytoplasm // membrane	GO:0005515 // GO:0045296	protein binding // cadherin binding	GO:0007275 // GO:0030154 // GO:0007399	multicellular organism development // cell differentiation // nervous system development	-
ENSG00000172301.11	-0.567726	0.000657936		chr17	31851871	31859291	1062	-	COPRS	protein_coding	ENST00000302362.11;ENST00000378634.6;ENST00000496655.1;ENST00000579741.1;ENST00000579984.1	55352	coordinator of PRMT5 and differentiation stimulator [Source:HGNC Symbol;Acc:HGNC:28848]	GO:0005634 // GO:0005654 // GO:0005829 // GO:0005886	nucleus // nucleoplasm // cytosol // plasma membrane	GO:0042393 // GO:0005515	histone binding // protein binding	GO:0043985 // GO:0006325 // GO:0007517	histone H4-R3 methylation // chromatin organization // muscle organ development	-
ENSG00000081041.9	7.98122	0.000675331		chr4	74097040	74099196	1115	-	CXCL2	protein_coding	ENST00000296031.4;ENST00000508487.3;ENST00000510048.1	2920	C-X-C motif chemokine ligand 2 [Source:HGNC Symbol;Acc:HGNC:4603]	GO:0005576 // GO:0005615	extracellular region // extracellular space	GO:0008009 // GO:0005515 // GO:0005125 // GO:0045236	chemokine activity // protein binding // cytokine activity // CXCR chemokine receptor binding	GO:0006935 // GO:0006955 // GO:0006952 // GO:0007165 // GO:0006954 // GO:0060326 // GO:0071222 // GO:0007186 // GO:0030593 // GO:0070098 // GO:0019221 // GO:0030595 // GO:0061844 // GO:0002237	chemotaxis // immune response // defense response // signal transduction // inflammatory response // cell chemotaxis // cellular response to lipopolysaccharide // G protein-coupled receptor signaling pathway // neutrophil chemotaxis // chemokine-mediated signaling pathway // cytokine-mediated signaling pathway // leukocyte chemotaxis // antimicrobial humoral immune response mediated by antimicrob…	Cytokine-cytokine receptor interaction // Viral protein interaction with cytokine and cytokine receptor // Chemokine signaling pathway // NF-kappa B signaling pathway // NOD-like receptor signaling pathway // IL-17 signaling pathway // TNF signaling pathway // Epithelial cell signaling in Helicobacter pylori infection // Legionellosis // Amoebiasis // Kaposi sarcoma-associated herpesvirus infecti…
ENSG00000125971.16	0.6042	0.000675331		chr20	34516409	34540958	1464	+	DYNLRB1	protein_coding	ENST00000300469.13;ENST00000357156.6;ENST00000374846.3;ENST00000480759.1	83658	dynein light chain roadblock-type 1 [Source:HGNC Symbol;Acc:HGNC:15468]	GO:0005868 // GO:0005737 // GO:0016020 // GO:0005856 // GO:0005874 // GO:0030286 // GO:0005813 // GO:0005929 // GO:0097542	cytoplasmic dynein complex // cytoplasm // membrane // cytoskeleton // microtubule // dynein complex // centrosome // cilium // ciliary tip	GO:0003774 // GO:0003777 // GO:0005515 // GO:0045505	motor activity // microtubule motor activity // protein binding // dynein intermediate chain binding	GO:0007018 // GO:0035735 // GO:0007632 // GO:0009416	microtubule-based movement // intraciliary transport involved in cilium assembly // visual behavior // response to light stimulus	Salmonella infection
ENSG00000230836.1	7.94757	0.000695181		chr2	74940258	74942670	1266	+	LINC01293	lncRNA	ENST00000453951.1	-	long intergenic non-protein coding RNA 1293 [Source:HGNC Symbol;Acc:HGNC:50362]	-	-	-	-	-	-	-
ENSG00000258354.1	7.93844	0.000695181		chr16	14909887	14911345	1459	-	AC138932.2	lncRNA	ENST00000548268.1	-	microRNA 3180-1	-	-	-	-	-	-	-
ENSG00000143727.16	0.380979	0.000695181		chr2	264140	278283	1552	+	ACP1	protein_coding	ENST00000272065.10;ENST00000272067.10;ENST00000405233.5;ENST00000405364.2;ENST00000407983.7;ENST00000413140.5;ENST00000439645.6;ENST00000442386.5;ENST00000453390.5;ENST00000463831.1;ENST00000480874.5;ENST00000484125.1;ENST00000484464.5	52	acid phosphatase 1 [Source:HGNC Symbol;Acc:HGNC:122]	GO:0005737 // GO:0070062 // GO:0009898 // GO:0016020 // GO:0016021	cytoplasm // extracellular exosome // cytoplasmic side of plasma membrane // membrane // integral component of membrane	GO:0004725 // GO:0003993 // GO:0004726 // GO:0016787 // GO:0004721 // GO:0005515	protein tyrosine phosphatase activity // acid phosphatase activity // non-membrane spanning protein tyrosine phosphatase activity // hydrolase activity // phosphoprotein phosphatase activity // protein binding	GO:0006470 // GO:0035335	protein dephosphorylation // peptidyl-tyrosine dephosphorylation	Thiamine metabolism // Riboflavin metabolism // Metabolic pathways // Adherens junction
ENSG00000283352.1	7.92313	0.000710229		chr6	57919912	57961382	675	-	AL021368.4	lncRNA	ENST00000636069.1;ENST00000637710.1	-	novel transcript	-	-	-	-	-	-	-
ENSG00000229771.2	7.90141	0.000710229		chr20	40696499	40698616	1669	-	AL035665.1	lncRNA	ENST00000428495.2	-	novel transcript	-	-	-	-	-	-	-
ENSG00000278845.5	0.544528	0.000710229		chr17	38297023	38323217	1554	+	MRPL45	protein_coding	ENST00000613675.5;ENST00000619548.1	84311	mitochondrial ribosomal protein L45 [Source:HGNC Symbol;Acc:HGNC:16651]	GO:0005739	mitochondrion	-	-	-	-	-
ENSG00000168393.13	-0.74047	0.000710229		chr2	241675747	241686944	1089	-	DTYMK	protein_coding	ENST00000305784.7;ENST00000400770.6;ENST00000420144.1;ENST00000432348.5;ENST00000445261.5;ENST00000464603.1;ENST00000493095.1	1841	deoxythymidylate kinase [Source:HGNC Symbol;Acc:HGNC:3061]	GO:0005634 // GO:0005737 // GO:0005739 // GO:0005829 // GO:0005758 // GO:0005759	nucleus // cytoplasm // mitochondrion // cytosol // mitochondrial intermembrane space // mitochondrial matrix	GO:0005524 // GO:0004798 // GO:0000166 // GO:0016301 // GO:0016740 // GO:0004550 // GO:0009041	ATP binding // thymidylate kinase activity // nucleotide binding // kinase activity // transferase activity // nucleoside diphosphate kinase activity // uridylate kinase activity	GO:0006233 // GO:0016310 // GO:0009165 // GO:0006165 // GO:0046940 // GO:0015949 // GO:0006235 // GO:0006227 // GO:0043627 // GO:0045445 // GO:0046105 // GO:0046686 // GO:0071363	dTDP biosynthetic process // phosphorylation // nucleotide biosynthetic process // nucleoside diphosphate phosphorylation // nucleoside monophosphate phosphorylation // nucleobase-containing small molecule interconversion // dTTP biosynthetic process // dUDP biosynthetic process // response to estrogen // myoblast differentiation // thymidine biosynthetic process // response to cadmium ion // cel…	Pyrimidine metabolism // Metabolic pathways
ENSG00000151418.12	-9.33518			chr1	198523222	198540945	678	-	ATP6V1G3	protein_coding	ENST00000281087.6;ENST00000309309.11;ENST00000367382.6;ENST00000489986.1	127124	ATPase H+ transporting V1 subunit G3 [Source:HGNC Symbol;Acc:HGNC:18265]	GO:0016471 // GO:0005886 // GO:0005829	vacuolar proton-transporting V-type ATPase complex // plasma membrane // cytosol	GO:0042626 // GO:0008553 // GO:0051117	ATPase-coupled transmembrane transporter activity // proton-exporting ATPase activity, phosphorylative mechanism // ATPase binding	GO:1902600 // GO:0006811 // GO:0034220 // GO:0008286 // GO:0033572 // GO:0090383	proton transmembrane transport // ion transport // ion transmembrane transport // insulin receptor signaling pathway // transferrin transport // phagosome acidification	Oxidative phosphorylation // Metabolic pathways // Phagosome // mTOR signaling pathway // Synaptic vesicle cycle // Collecting duct acid secretion // Vibrio cholerae infection // Epithelial cell signaling in Helicobacter pylori infection // Human papillomavirus infection // Rheumatoid arthritis
ENSG00000109814.12	-1.45613	0.000713167		chr4	39498755	39528311	3037	-	UGDH	protein_coding	ENST00000316423.11;ENST00000501493.6;ENST00000503779.5;ENST00000505698.1;ENST00000506179.5;ENST00000507089.5;ENST00000509391.1;ENST00000510490.1;ENST00000510881.5;ENST00000514106.5;ENST00000515021.5;ENST00000515398.1	7358	UDP-glucose 6-dehydrogenase [Source:HGNC Symbol;Acc:HGNC:12525]	GO:0005654 // GO:0005634 // GO:0005829 // GO:0070062	nucleoplasm // nucleus // cytosol // extracellular exosome	GO:0051287 // GO:0016616 // GO:0003979 // GO:0016491 // GO:0003824 // GO:0042802	NAD binding // oxidoreductase activity, acting on the CH-OH group of donors, NAD or NADP as acceptor // UDP-glucose 6-dehydrogenase activity // oxidoreductase activity // catalytic activity // identical protein binding	GO:0055114 // GO:0005975 // GO:0008152 // GO:0015012 // GO:0034214 // GO:0001702 // GO:0006024 // GO:0006065 // GO:0030206	oxidation-reduction process // carbohydrate metabolic process // metabolic process // heparan sulfate proteoglycan biosynthetic process // protein hexamerization // gastrulation with mouth forming second // glycosaminoglycan biosynthetic process // UDP-glucuronate biosynthetic process // chondroitin sulfate biosynthetic process	Pentose and glucuronate interconversions // Ascorbate and aldarate metabolism // Amino sugar and nucleotide sugar metabolism // Metabolic pathways
ENSG00000113600.11	7.86282	0.000718371		chr5	39284140	39424868	2770	-	C9	protein_coding	ENST00000263408.5;ENST00000467285.1;ENST00000483232.6;ENST00000509186.5	735	complement C9 [Source:HGNC Symbol;Acc:HGNC:1358]	GO:0005579 // GO:0016020 // GO:0016021 // GO:0005886 // GO:0005576 // GO:0005615 // GO:0070062 // GO:0072562 // GO:0044218	membrane attack complex // membrane // integral component of membrane // plasma membrane // extracellular region // extracellular space // extracellular exosome // blood microparticle // other organism cell membrane	GO:0005515	protein binding	GO:0006955 // GO:0002376 // GO:0045087 // GO:0030449 // GO:0019835 // GO:0006957 // GO:0006958 // GO:0051260 // GO:0001906	immune response // immune system process // innate immune response // regulation of complement activation // cytolysis // complement activation, alternative pathway // complement activation, classical pathway // protein homooligomerization // cell killing	Complement and coagulation cascades // Prion diseases // Amoebiasis // Systemic lupus erythematosus
ENSG00000106052.13	0.876755	0.000718371		chr7	27739331	27844564	4020	+	TAX1BP1	protein_coding	ENST00000265393.10;ENST00000396319.6;ENST00000409980.5;ENST00000416801.6;ENST00000418691.5;ENST00000422800.5;ENST00000433216.6;ENST00000457186.2;ENST00000460059.1;ENST00000488564.2;ENST00000490455.1;ENST00000494033.1;ENST00000543117.5	8887	Tax1 binding protein 1 [Source:HGNC Symbol;Acc:HGNC:11575]	GO:0005829 // GO:0070062	cytosol // extracellular exosome	GO:0046872 // GO:0005515 // GO:0019900	metal ion binding // protein binding // kinase binding	GO:0032088 // GO:0006915 // GO:0043066 // GO:0010803 // GO:0032480	negative regulation of NF-kappaB transcription factor activity // apoptotic process // negative regulation of apoptotic process // regulation of tumor necrosis factor-mediated signaling pathway // negative regulation of type I interferon production	Mitophagy - animal
ENSG00000174977.8	0.917282	0.000718371		chr17	18650195	18651542	1348	+	AC026271.1	processed_pseudogene	ENST00000447794.1	-	poly(A) binding protein interacting protein 1 (PAIP1) pseudogene	-	-	-	-	-	-	-
ENSG00000119969.15	-1.38664	0.000734239		chr10	94501434	94613905	4987	+	HELLS	protein_coding	ENST00000239026.10;ENST00000348459.10;ENST00000371327.2;ENST00000371332.8;ENST00000394036.5;ENST00000394045.5;ENST00000419900.5;ENST00000462057.2;ENST00000464030.1;ENST00000466552.1;ENST00000475263.1;ENST00000630929.2	3070	helicase, lymphoid specific [Source:HGNC Symbol;Acc:HGNC:4861]	GO:0005634 // GO:0000775 // GO:0005721	nucleus // chromosome, centromeric region // pericentric heterochromatin	GO:0005524 // GO:0000166 // GO:0004386 // GO:0016787 // GO:0005515 // GO:0003682	ATP binding // nucleotide binding // helicase activity // hydrolase activity // protein binding // chromatin binding	GO:0007049 // GO:0051301 // GO:0007275 // GO:0010216 // GO:0046651 // GO:0031508 // GO:0006346 // GO:0006306 // GO:0001655 // GO:0006342 // GO:0043066 // GO:1990830 // GO:2001243	cell cycle // cell division // multicellular organism development // maintenance of DNA methylation // lymphocyte proliferation // pericentric heterochromatin assembly // methylation-dependent chromatin silencing // DNA methylation // urogenital system development // chromatin silencing // negative regulation of apoptotic process // cellular response to leukemia inhibitory factor // negative regu…	-
ENSG00000175161.13	7.81464	0.000740803		chr3	84958981	86074429	9488	+	CADM2	protein_coding	ENST00000383699.7;ENST00000405615.2;ENST00000407528.6;ENST00000473523.1;ENST00000485126.1	253559	cell adhesion molecule 2 [Source:HGNC Symbol;Acc:HGNC:29849]	GO:0016020 // GO:0016021 // GO:0005886 // GO:0030054 // GO:0042995 // GO:0045202 // GO:0030424	membrane // integral component of membrane // plasma membrane // cell junction // cell projection // synapse // axon	-	-	GO:0007155 // GO:0034332	cell adhesion // adherens junction organization	-
ENSG00000214026.11	-1.25142	0.000740803		chr11	1947278	1984522	919	+	MRPL23	protein_coding	ENST00000381514.7;ENST00000381519.5;ENST00000397294.7;ENST00000397297.7;ENST00000397298.8;ENST00000429295.1;ENST00000462288.5;ENST00000466346.1;ENST00000484918.1;ENST00000486931.1	6150	mitochondrial ribosomal protein L23 [Source:HGNC Symbol;Acc:HGNC:10322]	GO:0005840 // GO:0001650 // GO:0005739 // GO:0005762 // GO:0005743	ribosome // fibrillar center // mitochondrion // mitochondrial large ribosomal subunit // mitochondrial inner membrane	GO:0003735 // GO:0005515 // GO:0003723	structural constituent of ribosome // protein binding // RNA binding	GO:0006412 // GO:0032543 // GO:0070125 // GO:0070126	translation // mitochondrial translation // mitochondrial translational elongation // mitochondrial translational termination	Ribosome
ENSG00000114942.14	-1.05775	0.000740803		chr2	206159585	206162928	1025	+	EEF1B2	protein_coding	ENST00000236957.9;ENST00000392221.5;ENST00000392222.7;ENST00000415904.1;ENST00000429769.5;ENST00000435123.1;ENST00000445505.5;ENST00000455150.1;ENST00000460760.1;ENST00000479587.1;ENST00000482103.1	1933	eukaryotic translation elongation factor 1 beta 2 [Source:HGNC Symbol;Acc:HGNC:3208]	GO:0005853 // GO:0005737 // GO:0005783 // GO:0005829	eukaryotic translation elongation factor 1 complex // cytoplasm // endoplasmic reticulum // cytosol	GO:0003746 // GO:0005515 // GO:0005085	translation elongation factor activity // protein binding // guanyl-nucleotide exchange factor activity	GO:0006414 // GO:0006412	translational elongation // translation	-
ENSG00000176340.4	-0.501469	0.000740803		chr11	63974620	63976543	494	+	COX8A	protein_coding	ENST00000314133.4	1351	cytochrome c oxidase subunit 8A [Source:HGNC Symbol;Acc:HGNC:2294]	GO:0016020 // GO:0016021 // GO:0005743 // GO:0005739 // GO:0045277	membrane // integral component of membrane // mitochondrial inner membrane // mitochondrion // respiratory chain complex IV	GO:0004129 // GO:0005515	cytochrome-c oxidase activity // protein binding	GO:1902600 // GO:0006119 // GO:0022900 // GO:0006123 // GO:0006091	proton transmembrane transport // oxidative phosphorylation // electron transport chain // mitochondrial electron transport, cytochrome c to oxygen // generation of precursor metabolites and energy	Oxidative phosphorylation // Metabolic pathways // Cardiac muscle contraction // Thermogenesis // Non-alcoholic fatty liver disease // Alzheimer disease // Parkinson disease // Amyotrophic lateral sclerosis // Huntington disease
ENSG00000145833.16	-1.17487	0.000740803		chr5	134758771	134855133	5674	+	DDX46	protein_coding	ENST00000354283.8;ENST00000452510.7;ENST00000503946.1;ENST00000505592.5;ENST00000506332.1;ENST00000507053.1;ENST00000507392.5;ENST00000509178.5;ENST00000509255.1;ENST00000513592.5;ENST00000513987.1;ENST00000628477.2	9879	DEAD-box helicase 46 [Source:HGNC Symbol;Acc:HGNC:18681]	GO:0016607 // GO:0001650 // GO:0005634 // GO:0016020 // GO:0015030 // GO:0005654	nuclear speck // fibrillar center // nucleus // membrane // Cajal body // nucleoplasm	GO:0003676 // GO:0000166 // GO:0005524 // GO:0016787 // GO:0003724 // GO:0004386 // GO:0003723	nucleic acid binding // nucleotide binding // ATP binding // hydrolase activity // RNA helicase activity // helicase activity // RNA binding	GO:0006397 // GO:0008380 // GO:0000398	mRNA processing // RNA splicing // mRNA splicing, via spliceosome	Spliceosome
ENSG00000138271.6	7.80755	0.000740803		chr3	151294086	151316820	1493	-	GPR87	protein_coding	ENST00000260843.5;ENST00000629077.1	53836	G protein-coupled receptor 87 [Source:HGNC Symbol;Acc:HGNC:4538]	GO:0016021 // GO:0016020 // GO:0005886	integral component of membrane // membrane // plasma membrane	GO:0045028 // GO:0004930	G protein-coupled purinergic nucleotide receptor activity // G protein-coupled receptor activity	GO:0007186 // GO:0007194 // GO:0007165 // GO:0035589 // GO:0008150	G protein-coupled receptor signaling pathway // negative regulation of adenylate cyclase activity // signal transduction // G protein-coupled purinergic nucleotide receptor signaling pathway // biological_process	-
ENSG00000100603.14	0.846585	0.000740803		chr14	77717599	77761207	2129	-	SNW1	protein_coding	ENST00000261531.12;ENST00000553565.1;ENST00000554324.1;ENST00000554775.5;ENST00000555761.5;ENST00000556428.5;ENST00000557663.1	22938	SNW domain containing 1 [Source:HGNC Symbol;Acc:HGNC:16696]	GO:0005681 // GO:0005634 // GO:0005654 // GO:0016604 // GO:0071013 // GO:0016363 // GO:0071007 // GO:0008024 // GO:0016607 // GO:0000785 // GO:0005737 // GO:0071141	spliceosomal complex // nucleus // nucleoplasm // nuclear body // catalytic step 2 spliceosome // nuclear matrix // U2-type catalytic step 2 spliceosome // cyclin/CDK positive transcription elongation factor complex // nuclear speck // chromatin // cytoplasm // SMAD protein complex	GO:0003723 // GO:0005515 // GO:0003713 // GO:0042974 // GO:0005112 // GO:0003714 // GO:0035257 // GO:0042809 // GO:0046332 // GO:0019899 // GO:0050681	RNA binding // protein binding // transcription coactivator activity // retinoic acid receptor binding // Notch binding // transcription corepressor activity // nuclear hormone receptor binding // vitamin D receptor binding // SMAD binding // enzyme binding // androgen receptor binding	GO:0000398 // GO:0006397 // GO:0008380 // GO:0016032 // GO:0050769 // GO:0000122 // GO:0045944 // GO:0030511 // GO:0045892 // GO:0006367 // GO:0006357 // GO:0071300 // GO:0042771 // GO:0048384 // GO:0007219 // GO:0043923 // GO:0051571 // GO:0048026 // GO:0007221 // GO:0045747 // GO:0048385 // GO:0070562 // GO:0070564 // GO:0014010	mRNA splicing, via spliceosome // mRNA processing // RNA splicing // viral process // positive regulation of neurogenesis // negative regulation of transcription by RNA polymerase II // positive regulation of transcription by RNA polymerase II // positive regulation of transforming growth factor beta receptor signaling pathway // negative regulation of transcription, DNA-templated // transcriptio…	Spliceosome // Notch signaling pathway // Epstein-Barr virus infection // Viral carcinogenesis
ENSG00000128165.9	7.78279	0.000741602		chr22	50481543	50486440	4276	+	ADM2	protein_coding	ENST00000395737.2;ENST00000395738.2	79924	adrenomedullin 2 [Source:HGNC Symbol;Acc:HGNC:28898]	GO:0005576	extracellular region	GO:0005179 // GO:0044877	hormone activity // protein-containing complex binding	GO:0001525 // GO:0010628 // GO:0007186 // GO:0006468 // GO:0045766 // GO:0007189 // GO:0007586 // GO:0007631 // GO:0045776	angiogenesis // positive regulation of gene expression // G protein-coupled receptor signaling pathway // protein phosphorylation // positive regulation of angiogenesis // adenylate cyclase-activating G protein-coupled receptor signaling pathway // digestion // feeding behavior // negative regulation of blood pressure	-
ENSG00000130520.11	-0.694952	0.000741602		chr19	18306236	18323112	1704	-	LSM4	protein_coding	ENST00000252816.10;ENST00000593564.2;ENST00000593829.6;ENST00000594828.7;ENST00000597776.1;ENST00000600289.6	25804	LSM4 homolog, U6 small nuclear RNA and mRNA degradation associated [Source:HGNC Symbol;Acc:HGNC:17259]	GO:0005634 // GO:0005681 // GO:0005654 // GO:0005829 // GO:0046540 // GO:0000932 // GO:0032991 // GO:0071005 // GO:0005688 // GO:0120115 // GO:0016020 // GO:0097526 // GO:0043005	nucleus // spliceosomal complex // nucleoplasm // cytosol // U4/U6 x U5 tri-snRNP complex // P-body // protein-containing complex // U2-type precatalytic spliceosome // U6 snRNP // Lsm2-8 complex // membrane // spliceosomal tri-snRNP complex // neuron projection	GO:0003723 // GO:0005515 // GO:0017070 // GO:0042731	RNA binding // protein binding // U6 snRNA binding // PH domain binding	GO:0006396 // GO:0000398 // GO:0000956 // GO:0006397 // GO:0008380 // GO:0033962 // GO:0000387 // GO:0043928	RNA processing // mRNA splicing, via spliceosome // nuclear-transcribed mRNA catabolic process // mRNA processing // RNA splicing // cytoplasmic mRNA processing body assembly // spliceosomal snRNP assembly // exonucleolytic catabolism of deadenylated mRNA	RNA degradation // Spliceosome
ENSG00000100099.21	0.962199	0.000741602		chr22	26443423	26483837	6136	-	HPS4	protein_coding	ENST00000336873.9;ENST00000398145.7;ENST00000402105.7;ENST00000422379.2;ENST00000429411.5;ENST00000439453.5;ENST00000459918.1;ENST00000464362.5;ENST00000466781.5;ENST00000473782.1;ENST00000479064.5;ENST00000481910.1;ENST00000483631.1;ENST00000485842.5;ENST00000491142.1;ENST00000493455.6;ENST00000496385.5;ENST00000519774.5	89781	HPS4 biogenesis of lysosomal organelles complex 3 subunit 2 [Source:HGNC Symbol;Acc:HGNC:15844]	GO:0005737 // GO:0016020 // GO:0005764 // GO:0042470 // GO:0005765 // GO:0031410 // GO:0005829 // GO:0031085 // GO:0042827	cytoplasm // membrane // lysosome // melanosome // lysosomal membrane // cytoplasmic vesicle // cytosol // BLOC-3 complex // platelet dense granule	GO:0042803 // GO:0005085 // GO:0005515 // GO:0017137 // GO:0046983	protein homodimerization activity // guanyl-nucleotide exchange factor activity // protein binding // Rab GTPase binding // protein dimerization activity	GO:0007599 // GO:0050821 // GO:0006605 // GO:0007040 // GO:1903955 // GO:1903232 // GO:0006996 // GO:0007596 // GO:0030318 // GO:0048075	hemostasis // protein stabilization // protein targeting // lysosome organization // positive regulation of protein targeting to mitochondrion // melanosome assembly // organelle organization // blood coagulation // melanocyte differentiation // positive regulation of eye pigmentation	-
ENSG00000184164.15	-1.88018	0.000741602		chr22	49918167	49927540	2622	+	CRELD2	protein_coding	ENST00000328268.9;ENST00000403427.3;ENST00000404488.7;ENST00000407217.7;ENST00000444954.1;ENST00000450207.5;ENST00000462253.5;ENST00000482956.5;ENST00000483652.5;ENST00000487969.1;ENST00000498354.5	79174	cysteine rich with EGF like domains 2 [Source:HGNC Symbol;Acc:HGNC:28150]	GO:0005783 // GO:0005615 // GO:0005794	endoplasmic reticulum // extracellular space // Golgi apparatus	GO:0005509 // GO:0016853 // GO:0005515 // GO:0003756	calcium ion binding // isomerase activity // protein binding // protein disulfide isomerase activity	-	-	-
ENSG00000260498.6	7.7715	0.000741602		chr16	87773304	87779374	658	-	AC126696.3	lncRNA	ENST00000563993.5;ENST00000570159.1;ENST00000658015.1;ENST00000668490.1	-	novel transcript	-	-	-	-	-	-	-
ENSG00000178719.17	0.961005	0.000741602		chr8	143990056	143993415	1968	+	GRINA	protein_coding	ENST00000313269.5;ENST00000395068.9;ENST00000525513.1;ENST00000527194.5;ENST00000529301.5;ENST00000530898.1;ENST00000531992.1;ENST00000533044.5;ENST00000533377.1;ENST00000534791.5	2907	glutamate ionotropic receptor NMDA type subunit associated protein 1 [Source:HGNC Symbol;Acc:HGNC:4589]	GO:0016020 // GO:0016021 // GO:0005783 // GO:0005794	membrane // integral component of membrane // endoplasmic reticulum // Golgi apparatus	GO:0005515 // GO:0044325	protein binding // ion channel binding	GO:0032469 // GO:1902236	endoplasmic reticulum calcium ion homeostasis // negative regulation of endoplasmic reticulum stress-induced intrinsic apoptotic signaling pathway	-
ENSG00000107281.10	0.522739	0.000741602		chr9	137039463	137046179	2187	-	NPDC1	protein_coding	ENST00000371600.7;ENST00000371601.5;ENST00000472668.1;ENST00000485589.1;ENST00000488145.1;ENST00000496498.1	56654	neural proliferation, differentiation and control 1 [Source:HGNC Symbol;Acc:HGNC:7899]	GO:0016021 // GO:0016020 // GO:0005886	integral component of membrane // membrane // plasma membrane	GO:0005515	protein binding	GO:0050776	regulation of immune response	-
ENSG00000198830.11	-0.97263	0.000741602		chr1	26472440	26476642	1940	+	HMGN2	protein_coding	ENST00000361427.6;ENST00000460563.5;ENST00000463817.5;ENST00000464888.5;ENST00000466194.1;ENST00000467700.5;ENST00000468388.5;ENST00000479815.5;ENST00000493418.1;ENST00000619352.4	3151	high mobility group nucleosomal binding domain 2 [Source:HGNC Symbol;Acc:HGNC:4986]	GO:0005634 // GO:0000785 // GO:0005737 // GO:0005615	nucleus // chromatin // cytoplasm // extracellular space	GO:0031492 // GO:0003723 // GO:0003677 // GO:0005515	nucleosomal DNA binding // RNA binding // DNA binding // protein binding	GO:0061844 // GO:0031640	antimicrobial humoral immune response mediated by antimicrobial peptide // killing of cells of other organism	-
ENSG00000114857.18	-0.707222	0.000741602		chr3	42600655	42648735	7964	+	NKTR	protein_coding	ENST00000232978.13;ENST00000429888.5;ENST00000442970.5;ENST00000445842.1;ENST00000459950.1;ENST00000460807.2;ENST00000460910.5;ENST00000464315.1;ENST00000465584.5;ENST00000466553.1;ENST00000468735.6;ENST00000472127.1;ENST00000472258.1;ENST00000478488.1;ENST00000487466.5;ENST00000490189.1;ENST00000498730.5;ENST00000508351.5;ENST00000617821.4	4820	natural killer cell triggering receptor [Source:HGNC Symbol;Acc:HGNC:7833]	GO:0016020 // GO:0005886 // GO:0005634 // GO:0005737 // GO:0043231	membrane // plasma membrane // nucleus // cytoplasm // intracellular membrane-bounded organelle	GO:0003755 // GO:0016853 // GO:0016018	peptidyl-prolyl cis-trans isomerase activity // isomerase activity // cyclosporin A binding	GO:0006457 // GO:0000413	protein folding // protein peptidyl-prolyl isomerization	-
ENSG00000143549.21	-0.80293	0.000741602		chr1	154155304	154194648	7064	-	TPM3	protein_coding	ENST00000271850.11;ENST00000302206.9;ENST00000312970.13;ENST00000323144.12;ENST00000328159.9;ENST00000330188.13;ENST00000341372.8;ENST00000341485.10;ENST00000368527.7;ENST00000368530.7;ENST00000368531.6;ENST00000368533.8;ENST00000368545.7;ENST00000466010.1;ENST00000469717.5;ENST00000473036.2;ENST00000504663.1;ENST00000505010.5;ENST00000509409.5;ENST00000509601.1;ENST00000513769.5;ENST00000515609.…	7170	tropomyosin 3 [Source:HGNC Symbol;Acc:HGNC:12012]	GO:0005737 // GO:0005829 // GO:0005856 // GO:0015629 // GO:0070062 // GO:0005884 // GO:0001725 // GO:0005862	cytoplasm // cytosol // cytoskeleton // actin cytoskeleton // extracellular exosome // actin filament // stress fiber // muscle thin filament tropomyosin	GO:0003779 // GO:0005515 // GO:0051015 // GO:0003674	actin binding // protein binding // actin filament binding // molecular_function	GO:0007015 // GO:0006936 // GO:0030049	actin filament organization // muscle contraction // muscle filament sliding	Cardiac muscle contraction // Adrenergic signaling in cardiomyocytes // Pathways in cancer // Thyroid cancer // Hypertrophic cardiomyopathy // Dilated cardiomyopathy
ENSG00000183751.15	-0.810293	0.000741602		chr16	1972053	1982929	6783	+	TBL3	protein_coding	ENST00000332704.5;ENST00000561907.5;ENST00000564171.1;ENST00000567615.1;ENST00000568546.6;ENST00000569628.5;ENST00000569792.5;ENST00000615855.4	10607	transducin beta like 3 [Source:HGNC Symbol;Acc:HGNC:11587]	GO:0032040 // GO:0005634 // GO:0005654 // GO:0005730 // GO:0030686	small-subunit processome // nucleus // nucleoplasm // nucleolus // 90S preribosome	GO:0005515 // GO:0003723 // GO:0034511	protein binding // RNA binding // U3 snoRNA binding	GO:0006364 // GO:0000472 // GO:0000480	rRNA processing // endonucleolytic cleavage to generate mature 5'-end of SSU-rRNA from (SSU-rRNA, 5.8S rRNA, LSU-rRNA) // endonucleolytic cleavage in 5'-ETS of tricistronic rRNA transcript (SSU-rRNA, 5.8S rRNA, LSU-rRNA)	Ribosome biogenesis in eukaryotes
ENSG00000213465.8	-0.198067	0.000741602		chr11	65014160	65022184	1228	+	ARL2	protein_coding	ENST00000246747.9;ENST00000524585.1;ENST00000529254.1;ENST00000529384.5;ENST00000531533.1;ENST00000533729.1	402	ADP ribosylation factor like GTPase 2 [Source:HGNC Symbol;Acc:HGNC:693]	GO:0005634 // GO:0005737 // GO:0005794 // GO:0005654 // GO:0005730 // GO:0005829 // GO:0005856 // GO:0005739 // GO:0005925 // GO:0005758 // GO:0005815 // GO:0016328 // GO:0005813 // GO:0005759 // GO:0015630	nucleus // cytoplasm // Golgi apparatus // nucleoplasm // nucleolus // cytosol // cytoskeleton // mitochondrion // focal adhesion // mitochondrial intermembrane space // microtubule organizing center // lateral plasma membrane // centrosome // mitochondrial matrix // microtubule cytoskeleton	GO:0005525 // GO:0000166 // GO:0003924 // GO:0005515 // GO:0005095 // GO:0019003	GTP binding // nucleotide binding // GTPase activity // protein binding // GTPase inhibitor activity // GDP binding	GO:0007049 // GO:0007098 // GO:0050796 // GO:0070830 // GO:0010811 // GO:0031113 // GO:0031116 // GO:0051457 // GO:0034260 // GO:0007021	cell cycle // centrosome cycle // regulation of insulin secretion // bicellular tight junction assembly // positive regulation of cell-substrate adhesion // regulation of microtubule polymerization // positive regulation of microtubule polymerization // maintenance of protein location in nucleus // negative regulation of GTPase activity // tubulin complex assembly	-
ENSG00000109790.16	-1.90293	0.000743288		chr4	39045039	39126857	3425	+	KLHL5	protein_coding	ENST00000261425.7;ENST00000261426.9;ENST00000381930.7;ENST00000504108.5;ENST00000508137.6;ENST00000514399.1;ENST00000515612.1	51088	kelch like family member 5 [Source:HGNC Symbol;Acc:HGNC:6356]	GO:0005737 // GO:0005856 // GO:0005829	cytoplasm // cytoskeleton // cytosol	GO:0005515 // GO:0003779 // GO:0003674	protein binding // actin binding // molecular_function	GO:0008150 // GO:0043687	biological_process // post-translational protein modification	-
ENSG00000187193.9	-1.15112	0.000751874		chr16	56682470	56684196	1727	+	MT1X	protein_coding	ENST00000394485.5;ENST00000562939.1;ENST00000564974.1;ENST00000568370.1	4501	metallothionein 1X [Source:HGNC Symbol;Acc:HGNC:7405]	GO:0005634 // GO:0005737	nucleus // cytoplasm	GO:0046872 // GO:0008270 // GO:0005515	metal ion binding // zinc ion binding // protein binding	GO:0045926 // GO:0006882 // GO:0010273 // GO:0036018 // GO:0071276 // GO:0071280 // GO:0071294 // GO:0010038	negative regulation of growth // cellular zinc ion homeostasis // detoxification of copper ion // cellular response to erythropoietin // cellular response to cadmium ion // cellular response to copper ion // cellular response to zinc ion // response to metal ion	Mineral absorption
ENSG00000276043.5	-1.88624	0.000751874		chr19	4903080	4962154	4309	+	UHRF1	protein_coding	ENST00000612630.4;ENST00000613817.4;ENST00000615884.4;ENST00000616255.1;ENST00000620565.4;ENST00000622802.4;ENST00000624301.3;ENST00000650932.1	29128	ubiquitin like with PHD and ring finger domains 1 [Source:HGNC Symbol;Acc:HGNC:12556]	GO:0005634 // GO:0005654 // GO:0000790 // GO:0016363 // GO:0005657 // GO:0000792 // GO:0005720 // GO:0000791	nucleus // nucleoplasm // nuclear chromatin // nuclear matrix // replication fork // heterochromatin // nuclear heterochromatin // euchromatin	GO:0005515 // GO:0046872 // GO:0016740 // GO:0008270 // GO:0003677 // GO:0004842 // GO:0061630 // GO:0042393 // GO:0042802 // GO:0035064 // GO:0008327 // GO:0000987 // GO:0044729 // GO:0031493	protein binding // metal ion binding // transferase activity // zinc ion binding // DNA binding // ubiquitin-protein transferase activity // ubiquitin protein ligase activity // histone binding // identical protein binding // methylated histone binding // methyl-CpG binding // cis-regulatory region sequence-specific DNA binding // hemi-methylated DNA-binding // nucleosomal histone binding	GO:0045944 // GO:0007049 // GO:0016567 // GO:0006325 // GO:0006281 // GO:0006974 // GO:0051865 // GO:0006511 // GO:0000122 // GO:0032270 // GO:0010390 // GO:0010216 // GO:0016574 // GO:0050678 // GO:2000373	positive regulation of transcription by RNA polymerase II // cell cycle // protein ubiquitination // chromatin organization // DNA repair // cellular response to DNA damage stimulus // protein autoubiquitination // ubiquitin-dependent protein catabolic process // negative regulation of transcription by RNA polymerase II // positive regulation of cellular protein metabolic process // histone monou…	-
ENSG00000102805.16	0.999805	0.000751874		chr13	76990660	77019143	6664	+	CLN5	protein_coding	ENST00000377453.9;ENST00000485938.4;ENST00000616833.6;ENST00000635761.1;ENST00000635905.1;ENST00000635915.1;ENST00000635989.1;ENST00000636183.2;ENST00000636405.1;ENST00000636520.1;ENST00000636525.2;ENST00000636602.1;ENST00000636681.1;ENST00000636705.1;ENST00000636767.2;ENST00000636780.2;ENST00000637278.1;ENST00000637397.2;ENST00000637537.2	1203	CLN5 intracellular trafficking protein [Source:HGNC Symbol;Acc:HGNC:2076]	GO:0005764 // GO:0016020 // GO:0016021 // GO:0005829 // GO:0005783 // GO:0005794 // GO:0005765 // GO:0048471 // GO:0070062	lysosome // membrane // integral component of membrane // cytosol // endoplasmic reticulum // Golgi apparatus // lysosomal membrane // perinuclear region of cytoplasm // extracellular exosome	GO:0005515 // GO:0016798 // GO:0005537	protein binding // hydrolase activity, acting on glycosyl bonds // mannose binding	GO:0006465 // GO:0007040 // GO:0042147 // GO:0007420 // GO:0030163 // GO:0042551 // GO:0022008 // GO:0007042 // GO:0070085 // GO:1904426	signal peptide processing // lysosome organization // retrograde transport, endosome to Golgi // brain development // protein catabolic process // neuron maturation // neurogenesis // lysosomal lumen acidification // glycosylation // positive regulation of GTP binding	Lysosome
ENSG00000203908.4	7.727	0.000761977		chr6	73362658	73364171	1037	+	KHDC3L	protein_coding	ENST00000370367.4	154288	KH domain containing 3 like, subcortical maternal complex member [Source:HGNC Symbol;Acc:HGNC:33699]	GO:0032991 // GO:0045179	protein-containing complex // apical cortex	GO:0003723 // GO:0005515	RNA binding // protein binding	GO:0008150	biological_process	-
ENSG00000241539.1	7.72663	0.000761977		chr7	6924078	6924513	436	-	AC079804.1	processed_pseudogene	ENST00000461922.1	-	novel pseudogene	-	-	-	-	-	-	-
ENSG00000162520.15	-0.695349	0.000761977		chr1	32679906	32703596	3503	-	SYNC	protein_coding	ENST00000373484.4;ENST00000409190.8;ENST00000417633.1;ENST00000426909.1	81493	syncoilin, intermediate filament protein [Source:HGNC Symbol;Acc:HGNC:28897]	GO:0005882 // GO:0005737 // GO:0048471 // GO:0005829 // GO:0030018 // GO:0031594 // GO:0042383	intermediate filament // cytoplasm // perinuclear region of cytoplasm // cytosol // Z disc // neuromuscular junction // sarcolemma	-	-	GO:0045103	intermediate filament-based process	-
ENSG00000277050.1	7.72151	0.000763383		chr14	51637348	51637947	600	-	AL122125.1	lncRNA	ENST00000616999.1	-	novel transcript, antisense to FRMD6	-	-	-	-	-	-	-
ENSG00000137500.9	0.873254	0.000763383		chr11	83259097	83286407	4014	-	CCDC90B	protein_coding	ENST00000260054.8;ENST00000455220.6;ENST00000525503.5;ENST00000525504.5;ENST00000525916.1;ENST00000526265.5;ENST00000526631.1;ENST00000527025.5;ENST00000527495.5;ENST00000528149.5;ENST00000529073.5;ENST00000529312.5;ENST00000529611.5;ENST00000529689.5;ENST00000529745.5;ENST00000529856.5;ENST00000530253.5;ENST00000533761.5;ENST00000534753.5	60492	coiled-coil domain containing 90B [Source:HGNC Symbol;Acc:HGNC:28108]	GO:0016020 // GO:0016021 // GO:0005739 // GO:0031966	membrane // integral component of membrane // mitochondrion // mitochondrial membrane	GO:0005515	protein binding	-	-	-
ENSG00000179715.13	0.940272	0.000763383		chr12	47079603	47236662	2310	+	PCED1B	protein_coding	ENST00000432328.2;ENST00000546455.6;ENST00000548348.1;ENST00000549500.1;ENST00000549630.1;ENST00000551777.1	91523	PC-esterase domain containing 1B [Source:HGNC Symbol;Acc:HGNC:28255]	-	-	GO:0005515	protein binding	-	-	-
ENSG00000188486.3	-1.20088	0.000763383		chr11	119093854	119095467	1614	-	H2AX	protein_coding	ENST00000375167.1;ENST00000530167.1	3014	H2A.X variant histone [Source:HGNC Symbol;Acc:HGNC:4739]	GO:0000786 // GO:0005634 // GO:0016607 // GO:0005654 // GO:0005694 // GO:0005813 // GO:0000790 // GO:0070062 // GO:0000781 // GO:0090734 // GO:0000785 // GO:0000794 // GO:0001673 // GO:0001741 // GO:0005657 // GO:0035861	nucleosome // nucleus // nuclear speck // nucleoplasm // chromosome // centrosome // nuclear chromatin // extracellular exosome // chromosome, telomeric region // site of DNA damage // chromatin // condensed nuclear chromosome // male germ cell nucleus // XY body // replication fork // site of double-strand break	GO:0003677 // GO:0046982 // GO:0005515 // GO:0019899 // GO:0042393 // GO:0003684	DNA binding // protein heterodimerization activity // protein binding // enzyme binding // histone binding // damaged DNA binding	GO:0007049 // GO:0006334 // GO:0006281 // GO:0006974 // GO:0006310 // GO:0016032 // GO:0006302 // GO:0051321 // GO:0006325 // GO:0006342 // GO:0045739 // GO:0000077 // GO:0006303 // GO:0010212 // GO:0000724 // GO:0007283 // GO:0021987 // GO:0071480 // GO:0090398	cell cycle // nucleosome assembly // DNA repair // cellular response to DNA damage stimulus // DNA recombination // viral process // double-strand break repair // meiotic cell cycle // chromatin organization // chromatin silencing // positive regulation of DNA repair // DNA damage checkpoint // double-strand break repair via nonhomologous end joining // response to ionizing radiation // double-st…	Necroptosis // Alcoholism // Systemic lupus erythematosus
ENSG00000226498.2	7.66864	0.000793333		chr1	236819634	236820518	885	+	RPSAP21	processed_pseudogene	ENST00000414293.2	-	ribosomal protein SA pseudogene 21 [Source:HGNC Symbol;Acc:HGNC:36928]	-	-	-	-	-	-	-
ENSG00000237575.4	7.6503	0.000793333		chr17	28226563	28228065	1076	+	PYY2	transcribed_unprocessed_pseudogene	ENST00000315776.4;ENST00000441253.2	23615	peptide YY 2 (pseudogene) [Source:HGNC Symbol;Acc:HGNC:9749]	-	-	-	-	-	-	-
ENSG00000204899.6	-0.698345	0.000793333		chr13	72708367	72727629	2231	-	MZT1	protein_coding	ENST00000377818.4	440145	mitotic spindle organizing protein 1 [Source:HGNC Symbol;Acc:HGNC:33830]	GO:0008274 // GO:0005737 // GO:0005856 // GO:0005815 // GO:0005819 // GO:0005813 // GO:0005829 // GO:0031021	gamma-tubulin ring complex // cytoplasm // cytoskeleton // microtubule organizing center // spindle // centrosome // cytosol // interphase microtubule organizing center	GO:0005515	protein binding	GO:0033566 // GO:0090307 // GO:0051415	gamma-tubulin complex localization // mitotic spindle assembly // microtubule nucleation by interphase microtubule organizing center	-
ENSG00000184990.13	-0.765213	0.000793333		chr14	104753147	104768494	4142	+	SIVA1	protein_coding	ENST00000329967.11;ENST00000347067.9;ENST00000535554.4;ENST00000553810.5;ENST00000553819.5;ENST00000554013.1;ENST00000556195.2;ENST00000556431.1	10572	SIVA1 apoptosis inducing factor [Source:HGNC Symbol;Acc:HGNC:17712]	GO:0005634 // GO:0005737 // GO:0005654	nucleus // cytoplasm // nucleoplasm	GO:0046872 // GO:0005515 // GO:0001618 // GO:0005164 // GO:0005175 // GO:0051537	metal ion binding // protein binding // virus receptor activity // tumor necrosis factor receptor binding // CD27 receptor binding // 2 iron, 2 sulfur cluster binding	GO:0006915 // GO:0016032 // GO:0046718 // GO:0097191	apoptotic process // viral process // viral entry into host cell // extrinsic apoptotic signaling pathway	p53 signaling pathway
ENSG00000126522.17	-1.19669	0.000799174		chr7	66075800	66094697	3520	+	ASL	protein_coding	ENST00000304874.14;ENST00000362000.10;ENST00000380839.9;ENST00000395331.4;ENST00000395332.8;ENST00000464970.1;ENST00000487982.5;ENST00000488343.2;ENST00000493708.5;ENST00000496336.1;ENST00000671817.1;ENST00000672498.1;ENST00000672586.1;ENST00000672676.1;ENST00000673149.1;ENST00000673350.1;ENST00000673518.1;ENST00000673594.1	435	argininosuccinate lyase [Source:HGNC Symbol;Acc:HGNC:746]	GO:0005737 // GO:0005829 // GO:0070062	cytoplasm // cytosol // extracellular exosome	GO:0003824 // GO:0004056 // GO:0016829 // GO:0005515 // GO:0042802	catalytic activity // argininosuccinate lyase activity // lyase activity // protein binding // identical protein binding	GO:0042450 // GO:0008652 // GO:0000050 // GO:0006526	arginine biosynthetic process via ornithine // cellular amino acid biosynthetic process // urea cycle // arginine biosynthetic process	Arginine biosynthesis // Alanine, aspartate and glutamate metabolism // Metabolic pathways // Biosynthesis of amino acids
ENSG00000204475.10	7.64847	0.000799174		chr6	31588895	31593006	1097	-	NCR3	protein_coding	ENST00000340027.10;ENST00000376071.4;ENST00000376072.7;ENST00000376073.8;ENST00000491161.1;ENST00000495600.5	259197	natural cytotoxicity triggering receptor 3 [Source:HGNC Symbol;Acc:HGNC:19077]	GO:0016020 // GO:0016021 // GO:0005886 // GO:0005887	membrane // integral component of membrane // plasma membrane // integral component of plasma membrane	GO:0005515 // GO:0042802	protein binding // identical protein binding	GO:0002376 // GO:0006955 // GO:0006954 // GO:0045954 // GO:0050776 // GO:0002429 // GO:0030101 // GO:0008037	immune system process // immune response // inflammatory response // positive regulation of natural killer cell mediated cytotoxicity // regulation of immune response // immune response-activating cell surface receptor signaling pathway // natural killer cell activation // cell recognition	Natural killer cell mediated cytotoxicity
ENSG00000089289.16	0.874634	0.000799174		chrX	70133447	70166324	1862	+	IGBP1	protein_coding	ENST00000342206.10;ENST00000356413.5	3476	immunoglobulin binding protein 1 [Source:HGNC Symbol;Acc:HGNC:5461]	GO:0005737 // GO:0005829	cytoplasm // cytosol	GO:0005515 // GO:0019888 // GO:0051721	protein binding // protein phosphatase regulator activity // protein phosphatase 2A binding	GO:0009966 // GO:0007165 // GO:0043666 // GO:0000122 // GO:0035303 // GO:0042113 // GO:0070555 // GO:0043154 // GO:0034612 // GO:0032873 // GO:0060632	regulation of signal transduction // signal transduction // regulation of phosphoprotein phosphatase activity // negative regulation of transcription by RNA polymerase II // regulation of dephosphorylation // B cell activation // response to interleukin-1 // negative regulation of cysteine-type endopeptidase activity involved in apoptotic process // response to tumor necrosis factor // negative r…	Autophagy - other // Autophagy - animal
ENSG00000064666.15	-0.759183	0.000799174		chr19	1026586	1039068	2266	+	CNN2	protein_coding	ENST00000263097.9;ENST00000348419.7;ENST00000562015.5;ENST00000562075.6;ENST00000562958.6;ENST00000564572.1;ENST00000565096.6;ENST00000566695.5;ENST00000568865.3;ENST00000569352.6;ENST00000606983.5;ENST00000607102.1	1265	calponin 2 [Source:HGNC Symbol;Acc:HGNC:2156]	GO:0016020 // GO:0005925 // GO:0005576 // GO:0005856 // GO:0035580 // GO:1904724 // GO:0005911 // GO:0001725	membrane // focal adhesion // extracellular region // cytoskeleton // specific granule lumen // tertiary granule lumen // cell-cell junction // stress fiber	GO:0005515 // GO:0003779 // GO:0005516 // GO:0045296	protein binding // actin binding // calmodulin binding // cadherin binding	GO:0031032 // GO:0043312 // GO:0035722 // GO:0007010 // GO:0032970 // GO:0071260 // GO:0010628 // GO:0030097 // GO:0030336 // GO:0042060 // GO:0042127 // GO:0050765	actomyosin structure organization // neutrophil degranulation // interleukin-12-mediated signaling pathway // cytoskeleton organization // regulation of actin filament-based process // cellular response to mechanical stimulus // positive regulation of gene expression // hemopoiesis // negative regulation of cell migration // wound healing // regulation of cell population proliferation // negative…	-
ENSG00000185379.20	-1.08327	0.000799174		chr17	35092208	35121522	9988	-	RAD51D	protein_coding	ENST00000335858.11;ENST00000345365.10;ENST00000394589.8;ENST00000415064.6;ENST00000460118.6;ENST00000585343.5;ENST00000585947.5;ENST00000585982.5;ENST00000586044.5;ENST00000586186.2;ENST00000586210.5;ENST00000587405.5;ENST00000587977.5;ENST00000587982.5;ENST00000588372.5;ENST00000588594.5;ENST00000589506.1;ENST00000590016.5;ENST00000590631.1;ENST00000592430.5;ENST00000592577.5;ENST00000592850.5;E…	5892	RAD51 paralog D [Source:HGNC Symbol;Acc:HGNC:9823]	GO:0005634 // GO:0005737 // GO:0005856 // GO:0005694 // GO:0005815 // GO:0000781 // GO:0005813 // GO:0005654 // GO:0000784 // GO:0005657 // GO:0033063	nucleus // cytoplasm // cytoskeleton // chromosome // microtubule organizing center // chromosome, telomeric region // centrosome // nucleoplasm // nuclear chromosome, telomeric region // replication fork // Rad51B-Rad51C-Rad51D-XRCC2 complex	GO:0003677 // GO:0005524 // GO:0008094 // GO:0000166 // GO:0005515 // GO:0003697 // GO:0000400 // GO:0043015	DNA binding // ATP binding // DNA-dependent ATPase activity // nucleotide binding // protein binding // single-stranded DNA binding // four-way junction DNA binding // gamma-tubulin binding	GO:0006281 // GO:0006974 // GO:0006310 // GO:0007131 // GO:0000723 // GO:0000724 // GO:0042148 // GO:0036297 // GO:0051276 // GO:0051726	DNA repair // cellular response to DNA damage stimulus // DNA recombination // reciprocal meiotic recombination // telomere maintenance // double-strand break repair via homologous recombination // strand invasion // interstrand cross-link repair // chromosome organization // regulation of cell cycle	Homologous recombination
ENSG00000272068.1	7.63869	0.000801464		chr1	156637783	156641004	3222	-	AL365181.2	lncRNA	ENST00000606343.1	-	novel transcript	-	-	-	-	-	-	-
ENSG00000286741.1	7.63499	0.000801464		chr5	32653321	32656022	2056	+	AC008766.1	lncRNA	ENST00000657349.1	-	novel transcript	-	-	-	-	-	-	-
ENSG00000197905.9	-1.12021	0.000801464		chr12	2959330	3040676	1710	+	TEAD4	protein_coding	ENST00000358409.6;ENST00000359864.7;ENST00000397122.6;ENST00000443986.2;ENST00000536826.1;ENST00000540314.1;ENST00000543035.5;ENST00000544666.1	7004	TEA domain transcription factor 4 [Source:HGNC Symbol;Acc:HGNC:11717]	GO:0005634 // GO:0005654 // GO:0000790 // GO:0005667	nucleus // nucleoplasm // nuclear chromatin // transcription factor complex	GO:0003700 // GO:0003677 // GO:0005515 // GO:0000978 // GO:0000981 // GO:0001228	DNA-binding transcription factor activity // DNA binding // protein binding // RNA polymerase II cis-regulatory region sequence-specific DNA binding // DNA-binding transcription factor activity, RNA polymerase II-specific // DNA-binding transcription activator activity, RNA polymerase II-specific	GO:0006355 // GO:0035329 // GO:0006351 // GO:0045944 // GO:0006367 // GO:0001501 // GO:0006357 // GO:0007517 // GO:0048568	regulation of transcription, DNA-templated // hippo signaling // transcription, DNA-templated // positive regulation of transcription by RNA polymerase II // transcription initiation from RNA polymerase II promoter // skeletal system development // regulation of transcription by RNA polymerase II // muscle organ development // embryonic organ development	Hippo signaling pathway // Hippo signaling pathway - multiple species
ENSG00000140932.10	7.63498	0.000827271		chr16	66579448	66588275	1048	+	CMTM2	protein_coding	ENST00000268595.3;ENST00000379486.6;ENST00000532362.1;ENST00000569316.1	146225	CKLF like MARVEL transmembrane domain containing 2 [Source:HGNC Symbol;Acc:HGNC:19173]	GO:0016020 // GO:0016021 // GO:0005615	membrane // integral component of membrane // extracellular space	GO:0005515 // GO:0005125	protein binding // cytokine activity	GO:0007165 // GO:0006935	signal transduction // chemotaxis	-
ENSG00000143499.14	-0.908992	0.000827271		chr1	214281102	214337131	4732	+	SMYD2	protein_coding	ENST00000366957.10;ENST00000416415.2;ENST00000460580.5;ENST00000471645.5;ENST00000484459.1;ENST00000491455.5	56950	SET and MYND domain containing 2 [Source:HGNC Symbol;Acc:HGNC:20982]	GO:0005634 // GO:0005737 // GO:0005829 // GO:0005654	nucleus // cytoplasm // cytosol // nucleoplasm	GO:0005515 // GO:0046872 // GO:0016740 // GO:0008168 // GO:0016279 // GO:0018024 // GO:0002039 // GO:0000993 // GO:0046975 // GO:0016278	protein binding // metal ion binding // transferase activity // methyltransferase activity // protein-lysine N-methyltransferase activity // histone-lysine N-methyltransferase activity // p53 binding // RNA polymerase II complex binding // histone methyltransferase activity (H3-K36 specific) // lysine N-methyltransferase activity	GO:0032259 // GO:0006325 // GO:0010452 // GO:0000122 // GO:0008285 // GO:0018026 // GO:0018027 // GO:1901796 // GO:0034968 // GO:0043516 // GO:0007507 // GO:0016571	methylation // chromatin organization // histone H3-K36 methylation // negative regulation of transcription by RNA polymerase II // negative regulation of cell population proliferation // peptidyl-lysine monomethylation // peptidyl-lysine dimethylation // regulation of signal transduction by p53 class mediator // histone lysine methylation // regulation of DNA damage response, signal transduction…	Lysine degradation // Metabolic pathways
ENSG00000168282.6	-1.06657	0.000828217		chr14	49620799	49623481	2683	+	MGAT2	protein_coding	ENST00000305386.4	4247	alpha-1,6-mannosyl-glycoprotein 2-beta-N-acetylglucosaminyltransferase [Source:HGNC Symbol;Acc:HGNC:7045]	GO:0016021 // GO:0005795 // GO:0016020 // GO:0005794 // GO:0000139	integral component of membrane // Golgi stack // membrane // Golgi apparatus // Golgi membrane	GO:0008455 // GO:0046872 // GO:0016740 // GO:0016757 // GO:0042803 // GO:0030145 // GO:0030246	alpha-1,6-mannosylglycoprotein 2-beta-N-acetylglucosaminyltransferase activity // metal ion binding // transferase activity // transferase activity, transferring glycosyl groups // protein homodimerization activity // manganese ion binding // carbohydrate binding	GO:0009312 // GO:0006486 // GO:0018279 // GO:0006487	oligosaccharide biosynthetic process // protein glycosylation // protein N-linked glycosylation via asparagine // protein N-linked glycosylation	N-Glycan biosynthesis // Various types of N-glycan biosynthesis // Metabolic pathways
ENSG00000156427.8	7.62201	0.000849027		chr5	171419647	171457626	1998	+	FGF18	protein_coding	ENST00000274625.6	8817	fibroblast growth factor 18 [Source:HGNC Symbol;Acc:HGNC:3674]	GO:0005576 // GO:0005615 // GO:0005730	extracellular region // extracellular space // nucleolus	GO:0008083 // GO:0005104 // GO:0005111 // GO:0005105	growth factor activity // fibroblast growth factor receptor binding // type 2 fibroblast growth factor receptor binding // type 1 fibroblast growth factor receptor binding	GO:0008543 // GO:0043536 // GO:0045766 // GO:0000165 // GO:0007165 // GO:0007267 // GO:0051897 // GO:0009653 // GO:2000546 // GO:0008284 // GO:0001503 // GO:0001525 // GO:0001957 // GO:0001958 // GO:0002063 // GO:0030324 // GO:0030949 // GO:0032332 // GO:0043406 // GO:0070374	fibroblast growth factor receptor signaling pathway // positive regulation of blood vessel endothelial cell migration // positive regulation of angiogenesis // MAPK cascade // signal transduction // cell-cell signaling // positive regulation of protein kinase B signaling // anatomical structure morphogenesis // positive regulation of endothelial cell chemotaxis to fibroblast growth factor // posi…	MAPK signaling pathway // Ras signaling pathway // Rap1 signaling pathway // PI3K-Akt signaling pathway // Regulation of actin cytoskeleton // Pathways in cancer // Melanoma // Breast cancer // Gastric cancer
ENSG00000174898.16	7.60599	0.000849027		chr19	5720637	5778734	2556	+	CATSPERD	protein_coding	ENST00000309164.11;ENST00000381624.4;ENST00000448307.1	257062	cation channel sperm associated auxiliary subunit delta [Source:HGNC Symbol;Acc:HGNC:28598]	GO:0036128 // GO:0016020 // GO:0016021 // GO:0005886 // GO:0005929 // GO:0031514 // GO:0042995 // GO:0097228	CatSper complex // membrane // integral component of membrane // plasma membrane // cilium // motile cilium // cell projection // sperm principal piece	GO:0005515	protein binding	GO:0007275 // GO:0030154 // GO:0007283 // GO:0030317 // GO:0035036 // GO:0048240 // GO:0032570	multicellular organism development // cell differentiation // spermatogenesis // flagellated sperm motility // sperm-egg recognition // sperm capacitation // response to progesterone	-
ENSG00000196338.13	7.60318	0.000849027		chrX	71144831	71171201	3975	+	NLGN3	protein_coding	ENST00000358741.4;ENST00000374051.7;ENST00000395855.6;ENST00000476589.1;ENST00000536169.5;ENST00000612180.4	54413	neuroligin 3 [Source:HGNC Symbol;Acc:HGNC:14289]	GO:0016020 // GO:0005887 // GO:0045202 // GO:0016021 // GO:0005886 // GO:0030054 // GO:0009986 // GO:0098793 // GO:0030139 // GO:0089717 // GO:0060076 // GO:0098983 // GO:0098985 // GO:0099055 // GO:0098794	membrane // integral component of plasma membrane // synapse // integral component of membrane // plasma membrane // cell junction // cell surface // presynapse // endocytic vesicle // spanning component of membrane // excitatory synapse // symmetric, GABA-ergic, inhibitory synapse // asymmetric, glutamatergic, excitatory synapse // integral component of postsynaptic membrane // postsynapse	GO:0042043 // GO:0005515 // GO:0038023 // GO:0097110 // GO:0050839	neurexin family protein binding // protein binding // signaling receptor activity // scaffold protein binding // cell adhesion molecule binding	GO:0007155 // GO:0050808 // GO:0050804 // GO:0007268 // GO:0048488 // GO:0051965 // GO:0007158 // GO:0035176 // GO:0006898 // GO:0007612 // GO:0007416 // GO:0097104 // GO:0097105 // GO:0051968 // GO:0060080 // GO:0030534 // GO:0071625 // GO:2000463 // GO:0060024 // GO:2000969 // GO:0099054 // GO:0002087 // GO:0048675 // GO:0008542 // GO:0048709 // GO:0051966 // GO:0060079 // GO:0060291 // GO:0061…	cell adhesion // synapse organization // modulation of chemical synaptic transmission // chemical synaptic transmission // synaptic vesicle endocytosis // positive regulation of synapse assembly // neuron cell-cell adhesion // social behavior // receptor-mediated endocytosis // learning // synapse assembly // postsynaptic membrane assembly // presynaptic membrane assembly // positive regulation o…	Cell adhesion molecules
ENSG00000181195.11	7.59605	0.000849027		chr8	56436674	56446671	1251	-	PENK	protein_coding	ENST00000314922.3;ENST00000451791.7;ENST00000517415.1;ENST00000518770.1;ENST00000518974.5;ENST00000520589.1;ENST00000521153.1;ENST00000523051.5;ENST00000523274.1	5179	proenkephalin [Source:HGNC Symbol;Acc:HGNC:8831]	GO:0005576 // GO:0005886 // GO:0043025 // GO:0030425 // GO:0005788 // GO:0043679 // GO:0030424 // GO:0032280 // GO:0043204 // GO:0070852 // GO:0099013	extracellular region // plasma membrane // neuronal cell body // dendrite // endoplasmic reticulum lumen // axon terminus // axon // symmetric synapse // perikaryon // cell body fiber // neuronal dense core vesicle lumen	GO:0001515 // GO:0005184 // GO:0031628	opioid peptide activity // neuropeptide hormone activity // opioid receptor binding	GO:0007218 // GO:0007268 // GO:0044267 // GO:0043687 // GO:0007186 // GO:0007165 // GO:0007600 // GO:0001649 // GO:0001662 // GO:0001666 // GO:0001964 // GO:0002118 // GO:0007568 // GO:0007626 // GO:0009314 // GO:0009617 // GO:0009636 // GO:0014009 // GO:0019233 // GO:0032355 // GO:0032496 // GO:0034599 // GO:0035094 // GO:0035641 // GO:0043278 // GO:0045471 // GO:0051592 // GO:0051867 // GO:0071…	neuropeptide signaling pathway // chemical synaptic transmission // cellular protein metabolic process // post-translational protein modification // G protein-coupled receptor signaling pathway // signal transduction // sensory perception // osteoblast differentiation // behavioral fear response // response to hypoxia // startle response // aggressive behavior // aging // locomotory behavior // r…	Neuroactive ligand-receptor interaction
ENSG00000120669.16	7.59397	0.000849027		chr13	36168217	36214588	2125	-	SOHLH2	protein_coding	ENST00000317764.6;ENST00000379881.8	54937	spermatogenesis and oogenesis specific basic helix-loop-helix 2 [Source:HGNC Symbol;Acc:HGNC:26026]	GO:0005634 // GO:0005737 // GO:0000790	nucleus // cytoplasm // nuclear chromatin	GO:0046983 // GO:0003677 // GO:0042803 // GO:0000981 // GO:1990837 // GO:0001228 // GO:0046982	protein dimerization activity // DNA binding // protein homodimerization activity // DNA-binding transcription factor activity, RNA polymerase II-specific // sequence-specific double-stranded DNA binding // DNA-binding transcription activator activity, RNA polymerase II-specific // protein heterodimerization activity	GO:0006355 // GO:0007283 // GO:0048477 // GO:0007275 // GO:0030154 // GO:0006357 // GO:0045944 // GO:0009994	regulation of transcription, DNA-templated // spermatogenesis // oogenesis // multicellular organism development // cell differentiation // regulation of transcription by RNA polymerase II // positive regulation of transcription by RNA polymerase II // oocyte differentiation	-
ENSG00000173409.14	0.695751	0.000849027		chr1	230978981	231000733	1428	+	ARV1	protein_coding	ENST00000310256.7;ENST00000366658.6;ENST00000435927.5;ENST00000450711.5;ENST00000459891.1;ENST00000480519.5;ENST00000497753.1	64801	ARV1 homolog, fatty acid homeostasis modulator [Source:HGNC Symbol;Acc:HGNC:29561]	GO:0016020 // GO:0016021 // GO:0005783 // GO:0005789 // GO:0005794 // GO:0032541	membrane // integral component of membrane // endoplasmic reticulum // endoplasmic reticulum membrane // Golgi apparatus // cortical endoplasmic reticulum	GO:0005515 // GO:0015248	protein binding // sterol transporter activity	GO:0032366 // GO:0006629 // GO:0008202 // GO:0008203 // GO:0006869 // GO:0008206 // GO:0030301 // GO:0090181 // GO:0016125 // GO:0006695 // GO:0006665 // GO:0032383 // GO:0097036	intracellular sterol transport // lipid metabolic process // steroid metabolic process // cholesterol metabolic process // lipid transport // bile acid metabolic process // cholesterol transport // regulation of cholesterol metabolic process // sterol metabolic process // cholesterol biosynthetic process // sphingolipid metabolic process // regulation of intracellular cholesterol transport // reg…	-
ENSG00000129128.13	-1.39108	0.000849027		chr4	176319966	176332245	4569	+	SPCS3	protein_coding	ENST00000503362.2;ENST00000507001.1;ENST00000507678.5;ENST00000513139.1	60559	signal peptidase complex subunit 3 [Source:HGNC Symbol;Acc:HGNC:26212]	GO:0016021 // GO:0005787 // GO:0016020 // GO:0005783 // GO:0005789 // GO:0031090 // GO:0043231	integral component of membrane // signal peptidase complex // membrane // endoplasmic reticulum // endoplasmic reticulum membrane // organelle membrane // intracellular membrane-bounded organelle	GO:0008233 // GO:0016787 // GO:0004252	peptidase activity // hydrolase activity // serine-type endopeptidase activity	GO:0006465 // GO:0006508 // GO:0045047 // GO:0019082	signal peptide processing // proteolysis // protein targeting to ER // viral protein processing	Protein export
ENSG00000178982.10	-0.931096	0.000850801		chr19	38619082	38636955	1327	+	EIF3K	protein_coding	ENST00000248342.9;ENST00000538434.5;ENST00000545173.6;ENST00000586513.4;ENST00000586932.5;ENST00000588299.1;ENST00000588422.3;ENST00000588934.5;ENST00000590134.1;ENST00000591409.5;ENST00000592558.1;ENST00000593062.5;ENST00000593149.5;ENST00000614624.4	27335	eukaryotic translation initiation factor 3 subunit K [Source:HGNC Symbol;Acc:HGNC:24656]	GO:0005737 // GO:0005852 // GO:0005829 // GO:0005634 // GO:0016020 // GO:0016282 // GO:0033290	cytoplasm // eukaryotic translation initiation factor 3 complex // cytosol // nucleus // membrane // eukaryotic 43S preinitiation complex // eukaryotic 48S preinitiation complex	GO:0003743 // GO:0043022 // GO:0003723 // GO:0005515	translation initiation factor activity // ribosome binding // RNA binding // protein binding	GO:0006446 // GO:0006412 // GO:0006413 // GO:0001732 // GO:0002183	regulation of translational initiation // translation // translational initiation // formation of cytoplasmic translation initiation complex // cytoplasmic translational initiation	-
ENSG00000168309.18	-9.30982	0.000859361		chr3	58564117	58627610	3803	-	FAM107A	protein_coding	ENST00000360997.7;ENST00000394481.5;ENST00000447756.2;ENST00000464064.5;ENST00000465970.1;ENST00000474531.5;ENST00000497310.1;ENST00000649301.1	11170	family with sequence similarity 107 member A [Source:HGNC Symbol;Acc:HGNC:30827]	GO:0005634 // GO:0005737 // GO:0016607 // GO:0016020 // GO:0005886 // GO:0005856 // GO:0005925 // GO:0030054 // GO:0042995 // GO:0045202 // GO:0043005 // GO:0032587 // GO:0001725 // GO:0015629	nucleus // cytoplasm // nuclear speck // membrane // plasma membrane // cytoskeleton // focal adhesion // cell junction // cell projection // synapse // neuron projection // ruffle membrane // stress fiber // actin cytoskeleton	GO:0003779 // GO:0005515 // GO:0003674	actin binding // protein binding // molecular_function	GO:0007049 // GO:0040008 // GO:0070507 // GO:0032956 // GO:0030335 // GO:0031398 // GO:0051017 // GO:0030041 // GO:0001558 // GO:0050890 // GO:0051895 // GO:0031647 // GO:0031669 // GO:2000134 // GO:0071385 // GO:1900272	cell cycle // regulation of growth // regulation of microtubule cytoskeleton organization // regulation of actin cytoskeleton organization // positive regulation of cell migration // positive regulation of protein ubiquitination // actin filament bundle assembly // actin filament polymerization // regulation of cell growth // cognition // negative regulation of focal adhesion assembly // regulati…	-
ENSG00000125898.13	-1.27985	0.000859361		chr20	833715	857463	1856	+	FAM110A	protein_coding	ENST00000246100.3;ENST00000304189.6;ENST00000381939.1;ENST00000381941.8;ENST00000505691.2;ENST00000541082.2	83541	family with sequence similarity 110 member A [Source:HGNC Symbol;Acc:HGNC:16188]	GO:0005737 // GO:0005856 // GO:0005815 // GO:0000922	cytoplasm // cytoskeleton // microtubule organizing center // spindle pole	GO:0005515	protein binding	-	-	-
ENSG00000158195.11	0.765522	0.000862319		chr1	27404230	27490167	5681	-	WASF2	protein_coding	ENST00000536657.1;ENST00000618852.5	10163	WASP family member 2 [Source:HGNC Symbol;Acc:HGNC:12733]	GO:0005856 // GO:0005737 // GO:0016020 // GO:0005886 // GO:0042995 // GO:0016323 // GO:0030027 // GO:0005829 // GO:0070062 // GO:0032991 // GO:0015629 // GO:0031209 // GO:0001726 // GO:0005769 // GO:0005911	cytoskeleton // cytoplasm // membrane // plasma membrane // cell projection // basolateral plasma membrane // lamellipodium // cytosol // extracellular exosome // protein-containing complex // actin cytoskeleton // SCAR complex // ruffle // early endosome // cell-cell junction	GO:0003779 // GO:0017124 // GO:0005515 // GO:0045296 // GO:0051018 // GO:0034237 // GO:0071933	actin binding // SH3 domain binding // protein binding // cadherin binding // protein kinase A binding // protein kinase A regulatory subunit binding // Arp2/3 complex binding	GO:0030036 // GO:0016032 // GO:0038096 // GO:0048010 // GO:0010592 // GO:0007188 // GO:0051497 // GO:2000601 // GO:0001525 // GO:0001667 // GO:0006897 // GO:0016601 // GO:0030032 // GO:0030048 // GO:0035855 // GO:0072673 // GO:0098974	actin cytoskeleton organization // viral process // Fc-gamma receptor signaling pathway involved in phagocytosis // vascular endothelial growth factor receptor signaling pathway // positive regulation of lamellipodium assembly // adenylate cyclase-modulating G protein-coupled receptor signaling pathway // negative regulation of stress fiber assembly // positive regulation of Arp2/3 complex-mediat…	Adherens junction // Fc gamma R-mediated phagocytosis // Regulation of actin cytoskeleton // Bacterial invasion of epithelial cells // Pathogenic Escherichia coli infection // Shigellosis // Yersinia infection // Choline metabolism in cancer
ENSG00000169689.15	-0.538217	0.000877048		chr17	82018702	82024107	894	-	CENPX	protein_coding	ENST00000306704.10;ENST00000392359.8;ENST00000577379.5;ENST00000579520.5;ENST00000580090.5;ENST00000580435.5;ENST00000583767.1;ENST00000584347.1;ENST00000584514.5;ENST00000584600.5;ENST00000585091.1	201254	centromere protein X [Source:HGNC Symbol;Acc:HGNC:11422]	GO:0005634 // GO:0005694 // GO:0000776 // GO:0000775 // GO:0043240 // GO:0000777 // GO:0005654 // GO:0071821	nucleus // chromosome // kinetochore // chromosome, centromeric region // Fanconi anaemia nuclear complex // condensed chromosome kinetochore // nucleoplasm // FANCM-MHF complex	GO:0003677 // GO:0005515 // GO:0003690	DNA binding // protein binding // double-stranded DNA binding	GO:0006281 // GO:0051382 // GO:0006974 // GO:0007049 // GO:0051301 // GO:0000712 // GO:0031297 // GO:0031398 // GO:0034080 // GO:0036297	DNA repair // kinetochore assembly // cellular response to DNA damage stimulus // cell cycle // cell division // resolution of meiotic recombination intermediates // replication fork processing // positive regulation of protein ubiquitination // CENP-A containing nucleosome assembly // interstrand cross-link repair	Fanconi anemia pathway
ENSG00000124228.14	0.908167	0.000895746		chr20	49219295	49244077	4929	+	DDX27	protein_coding	ENST00000371764.8;ENST00000462328.2;ENST00000471144.1;ENST00000484427.5;ENST00000493252.2;ENST00000618172.4;ENST00000622530.4	55661	DEAD-box helicase 27 [Source:HGNC Symbol;Acc:HGNC:15837]	GO:0005634 // GO:0005694 // GO:0005730	nucleus // chromosome // nucleolus	GO:0005524 // GO:0003676 // GO:0003723 // GO:0000166 // GO:0016787 // GO:0003724 // GO:0004386 // GO:0005515	ATP binding // nucleic acid binding // RNA binding // nucleotide binding // hydrolase activity // RNA helicase activity // helicase activity // protein binding	GO:0006364 // GO:0042254	rRNA processing // ribosome biogenesis	-
ENSG00000103502.14	0.799459	0.000902502		chr16	29858357	29863414	2253	-	CDIPT	protein_coding	ENST00000219789.11;ENST00000561555.5;ENST00000562041.1;ENST00000563415.1;ENST00000563893.5;ENST00000564296.5;ENST00000566113.5;ENST00000567459.1;ENST00000569956.5;ENST00000570016.5	10423	CDP-diacylglycerol--inositol 3-phosphatidyltransferase [Source:HGNC Symbol;Acc:HGNC:1769]	GO:0016020 // GO:0016021 // GO:0005783 // GO:0005789 // GO:0005886 // GO:0005794	membrane // integral component of membrane // endoplasmic reticulum // endoplasmic reticulum membrane // plasma membrane // Golgi apparatus	GO:0016780 // GO:0016740 // GO:0005515 // GO:0003881 // GO:0019992 // GO:0030145 // GO:0030246 // GO:0043178	phosphotransferase activity, for other substituted phosphate groups // transferase activity // protein binding // CDP-diacylglycerol-inositol 3-phosphatidyltransferase activity // diacylglycerol binding // manganese ion binding // carbohydrate binding // alcohol binding	GO:0008654 // GO:0006629 // GO:0006661 // GO:0046341	phospholipid biosynthetic process // lipid metabolic process // phosphatidylinositol biosynthetic process // CDP-diacylglycerol metabolic process	Inositol phosphate metabolism // Glycerophospholipid metabolism // Metabolic pathways // Phosphatidylinositol signaling system
ENSG00000275665.1	7.5485	0.000905584		chr17	38715328	38720272	563	-	AC006449.3	lncRNA	ENST00000620144.1	-	novel transcript, antisense to MLLT6	-	-	-	-	-	-	-
ENSG00000134198.10	-1.64843	0.000905584		chr1	115048011	115089503	3216	-	TSPAN2	protein_coding	ENST00000369515.6;ENST00000369516.7;ENST00000433172.3;ENST00000491992.1	10100	tetraspanin 2 [Source:HGNC Symbol;Acc:HGNC:20659]	GO:0016021 // GO:0016020 // GO:0005654 // GO:0005887 // GO:0005886 // GO:0043209	integral component of membrane // membrane // nucleoplasm // integral component of plasma membrane // plasma membrane // myelin sheath	GO:0005515	protein binding	GO:0006954 // GO:0007420 // GO:0014002 // GO:0014005 // GO:0042552 // GO:0048709 // GO:0061564	inflammatory response // brain development // astrocyte development // microglia development // myelination // oligodendrocyte differentiation // axon development	-
ENSG00000157020.18	-0.454306	0.000907522		chr3	10293131	10321112	2374	-	SEC13	protein_coding	ENST00000337354.8;ENST00000350697.8;ENST00000383801.6;ENST00000397099.1;ENST00000397101.5;ENST00000397102.5;ENST00000397105.7;ENST00000397109.7;ENST00000397117.5;ENST00000428626.5;ENST00000431352.1;ENST00000432213.1;ENST00000445064.1;ENST00000476597.1;ENST00000477547.6;ENST00000479868.6;ENST00000482647.5;ENST00000490283.1;ENST00000492602.5	6396	SEC13 homolog, nuclear pore and COPII coat complex component [Source:HGNC Symbol;Acc:HGNC:10697]	GO:0030127 // GO:0005634 // GO:0016020 // GO:0043231 // GO:0005783 // GO:0005789 // GO:0005654 // GO:0005765 // GO:0012507 // GO:0031410 // GO:0005643 // GO:0005764 // GO:0000776 // GO:0005829 // GO:0000139 // GO:0070062 // GO:0005635 // GO:0043657 // GO:0031080 // GO:0061700	COPII vesicle coat // nucleus // membrane // intracellular membrane-bounded organelle // endoplasmic reticulum // endoplasmic reticulum membrane // nucleoplasm // lysosomal membrane // ER to Golgi transport vesicle membrane // cytoplasmic vesicle // nuclear pore // lysosome // kinetochore // cytosol // Golgi membrane // extracellular exosome // nuclear envelope // host cell // nuclear pore outer …	GO:0005515 // GO:0005198 // GO:0042802	protein binding // structural molecule activity // identical protein binding	GO:0016192 // GO:0090114 // GO:1904263 // GO:0051028 // GO:0006886 // GO:0015031 // GO:0075733 // GO:0006110 // GO:0006406 // GO:0006409 // GO:0016032 // GO:0019083 // GO:0060964 // GO:1900034 // GO:0019886 // GO:0048208 // GO:0002474 // GO:0090110 // GO:0032008 // GO:0032527	vesicle-mediated transport // COPII-coated vesicle budding // positive regulation of TORC1 signaling // mRNA transport // intracellular protein transport // protein transport // intracellular transport of virus // regulation of glycolytic process // mRNA export from nucleus // tRNA export from nucleus // viral process // viral transcription // regulation of gene silencing by miRNA // regulation o…	RNA transport // Protein processing in endoplasmic reticulum // mTOR signaling pathway // Amyotrophic lateral sclerosis
ENSG00000071859.15	0.620079	0.000907522		chrX	154444141	154450654	1470	+	FAM50A	protein_coding	ENST00000158526.9;ENST00000393600.8;ENST00000464419.5;ENST00000478509.1;ENST00000481619.5;ENST00000490480.1;ENST00000494278.1	9130	family with sequence similarity 50 member A [Source:HGNC Symbol;Acc:HGNC:18786]	GO:0005634 // GO:0005654	nucleus // nucleoplasm	GO:0003723	RNA binding	GO:0007283 // GO:0006325	spermatogenesis // chromatin organization	-
ENSG00000071655.18	-1.10206	0.000907978		chr19	1573596	1592865	5678	-	MBD3	protein_coding	ENST00000156825.5;ENST00000434436.8;ENST00000585903.1;ENST00000585967.5;ENST00000589064.5;ENST00000589901.2;ENST00000590550.6;ENST00000590830.5;ENST00000592012.5;ENST00000592361.2;ENST00000592965.2	53615	methyl-CpG binding domain protein 3 [Source:HGNC Symbol;Acc:HGNC:6918]	GO:0042025 // GO:0005634 // GO:0000790 // GO:0005694 // GO:0016581 // GO:0005654 // GO:0032991 // GO:0000785 // GO:0000792 // GO:0005737	host cell nucleus // nucleus // nuclear chromatin // chromosome // NuRD complex // nucleoplasm // protein-containing complex // chromatin // heterochromatin // cytoplasm	GO:0003677 // GO:0005515 // GO:0008327 // GO:0000978 // GO:0031492 // GO:0003682	DNA binding // protein binding // methyl-CpG binding // RNA polymerase II cis-regulatory region sequence-specific DNA binding // nucleosomal DNA binding // chromatin binding	GO:1901796 // GO:0043044 // GO:0000122 // GO:0001701 // GO:0006346 // GO:0007420 // GO:0007507 // GO:0007568 // GO:0009888 // GO:0014070 // GO:0016573 // GO:0031667 // GO:0032355 // GO:0044030 // GO:0048568	regulation of signal transduction by p53 class mediator // ATP-dependent chromatin remodeling // negative regulation of transcription by RNA polymerase II // in utero embryonic development // methylation-dependent chromatin silencing // brain development // heart development // aging // tissue development // response to organic cyclic compound // histone acetylation // response to nutrient levels…	-
ENSG00000150779.12	-0.796319	0.000909087		chr11	112084800	112086798	1155	-	TIMM8B	protein_coding	ENST00000504148.3;ENST00000507614.1;ENST00000509359.6;ENST00000541231.1	26521	translocase of inner mitochondrial membrane 8 homolog B [Source:HGNC Symbol;Acc:HGNC:11818]	GO:0005758 // GO:0016020 // GO:0005743 // GO:0005739 // GO:0005615 // GO:0042719	mitochondrial intermembrane space // membrane // mitochondrial inner membrane // mitochondrion // extracellular space // mitochondrial intermembrane space protein transporter complex	GO:0046872 // GO:0008270	metal ion binding // zinc ion binding	GO:0072321 // GO:0015031 // GO:0006626 // GO:0007605	chaperone-mediated protein transport // protein transport // protein targeting to mitochondrion // sensory perception of sound	-
ENSG00000116857.17	0.767397	0.000910512		chr1	201134772	201171574	2892	-	TMEM9	protein_coding	ENST00000367330.6;ENST00000367332.5;ENST00000367333.6;ENST00000367334.9;ENST00000414605.2;ENST00000435310.5;ENST00000455367.5;ENST00000472411.1;ENST00000485839.6;ENST00000495205.1;ENST00000497582.5	252839	transmembrane protein 9 [Source:HGNC Symbol;Acc:HGNC:18823]	GO:0016021 // GO:0016020 // GO:0005768 // GO:0005770 // GO:0005765 // GO:0005764 // GO:0031902	integral component of membrane // membrane // endosome // late endosome // lysosomal membrane // lysosome // late endosome membrane	GO:0005515 // GO:0003674	protein binding // molecular_function	GO:0042176 // GO:0008150 // GO:0090263 // GO:0048388	regulation of protein catabolic process // biological_process // positive regulation of canonical Wnt signaling pathway // endosomal lumen acidification	-
ENSG00000203706.8	-1.29942	0.000910512		chr1	210231456	210234047	726	-	SERTAD4-AS1	lncRNA	ENST00000437764.5;ENST00000475406.5;ENST00000480052.1	-	SERTAD4 antisense RNA 1 [Source:HGNC Symbol;Acc:HGNC:32019]	-	-	-	-	-	-	-
ENSG00000271871.1	7.54625	0.000910512		chr5	141952419	141953375	957	+	AC005740.4	lncRNA	ENST00000607378.1	-	novel transcript, antisense to PCDH12	-	-	-	-	-	-	-
ENSG00000143199.18	7.53932	0.000910512		chr1	167809386	167914215	5342	-	ADCY10	protein_coding	ENST00000367848.1;ENST00000367851.9;ENST00000476818.2;ENST00000485964.5;ENST00000545172.5	55811	adenylate cyclase 10 [Source:HGNC Symbol;Acc:HGNC:21285]	GO:0005634 // GO:0005737 // GO:0016020 // GO:0005886 // GO:0005856 // GO:0005929 // GO:0031514 // GO:0005739 // GO:0005829 // GO:0042995 // GO:0048471 // GO:0005576 // GO:0015630 // GO:0016021 // GO:0016324 // GO:0030424 // GO:0030425 // GO:0030426 // GO:0043025 // GO:0045177 // GO:0045178	nucleus // cytoplasm // membrane // plasma membrane // cytoskeleton // cilium // motile cilium // mitochondrion // cytosol // cell projection // perinuclear region of cytoplasm // extracellular region // microtubule cytoskeleton // integral component of membrane // apical plasma membrane // axon // dendrite // growth cone // neuronal cell body // apical part of cell // basal part of cell	GO:0046872 // GO:0000166 // GO:0005524 // GO:0000287 // GO:0016829 // GO:0004016 // GO:0071890 // GO:0030145 // GO:0051117	metal ion binding // nucleotide binding // ATP binding // magnesium ion binding // lyase activity // adenylate cyclase activity // bicarbonate binding // manganese ion binding // ATPase binding	GO:0035556 // GO:0009190 // GO:0007283 // GO:0006171 // GO:0071241 // GO:0003351 // GO:0043065	intracellular signal transduction // cyclic nucleotide biosynthetic process // spermatogenesis // cAMP biosynthetic process // cellular response to inorganic substance // epithelial cilium movement involved in extracellular fluid movement // positive regulation of apoptotic process	Purine metabolism // Metabolic pathways // cAMP signaling pathway // Apelin signaling pathway // Circadian entrainment // Thermogenesis // Growth hormone synthesis, secretion and action
ENSG00000256422.6	7.52823	0.000910512		chr11	104445868	104609498	7709	-	LINC02552	lncRNA	ENST00000536529.5;ENST00000538641.2;ENST00000545630.2;ENST00000653300.1;ENST00000653654.1;ENST00000653969.1;ENST00000655712.1;ENST00000658586.1;ENST00000658606.1;ENST00000658775.1;ENST00000659828.1;ENST00000659889.1;ENST00000660494.1;ENST00000661353.1;ENST00000662458.1;ENST00000662800.1;ENST00000664290.1;ENST00000664724.1;ENST00000665834.1;ENST00000666753.1;ENST00000667686.1;ENST00000668287.1;ENS…	-	long intergenic non-protein coding RNA 2552 [Source:HGNC Symbol;Acc:HGNC:53587]	-	-	-	-	-	-	-
ENSG00000279311.1	7.51345	0.000910512		chr3	158869898	158871821	1924	+	AC092999.1	TEC	ENST00000624004.1	-	TEC	-	-	-	-	-	-	-
ENSG00000241185.2	7.48278	0.000910512		chr17	11998353	12021508	531	-	AC005410.1	transcribed_processed_pseudogene	ENST00000460347.1;ENST00000578024.1;ENST00000579522.1	-	ribosomal protein L21 pseudogene 122	-	-	-	-	-	-	-
ENSG00000234235.1	7.4803	0.000910512		chr2	241544403	241558977	643	-	BOK-AS1	lncRNA	ENST00000434306.1	-	BOK antisense RNA 1 [Source:HGNC Symbol;Acc:HGNC:35125]	-	-	-	-	-	-	-
ENSG00000179038.8	7.47355	0.000910512		chr11	67195569	67197167	1255	-	AP001885.1	transcribed_processed_pseudogene	ENST00000444002.3;ENST00000621658.1	-	tetratricopeptide repeat domain 3 (TTC3) pseudogene	-	-	-	-	-	-	-
ENSG00000182180.14	-0.496325	0.000910512		chr10	73248843	73252693	2580	-	MRPS16	protein_coding	ENST00000372940.3;ENST00000372945.8;ENST00000471251.5;ENST00000473427.1;ENST00000479005.1	51021	mitochondrial ribosomal protein S16 [Source:HGNC Symbol;Acc:HGNC:14048]	GO:0005840 // GO:0005829 // GO:0005739 // GO:0005743 // GO:0005763 // GO:0015935	ribosome // cytosol // mitochondrion // mitochondrial inner membrane // mitochondrial small ribosomal subunit // small ribosomal subunit	GO:0003735 // GO:0005515	structural constituent of ribosome // protein binding	GO:0006412 // GO:0032543 // GO:0070125 // GO:0070126	translation // mitochondrial translation // mitochondrial translational elongation // mitochondrial translational termination	Ribosome
ENSG00000129255.16	-0.488904	0.000910512		chr17	7583529	7592789	1645	+	MPDU1	protein_coding	ENST00000250124.11;ENST00000359822.10;ENST00000396501.8;ENST00000423172.6;ENST00000570458.5;ENST00000571391.5;ENST00000571822.5;ENST00000571877.1;ENST00000572719.5;ENST00000572836.5;ENST00000572936.5;ENST00000574558.1;ENST00000575256.1;ENST00000576066.5;ENST00000576272.5;ENST00000577088.5;ENST00000578267.5;ENST00000579445.5;ENST00000580708.5;ENST00000580834.5;ENST00000581380.1;ENST00000581886.5;E…	9526	mannose-P-dolichol utilization defect 1 [Source:HGNC Symbol;Acc:HGNC:7207]	GO:0016020 // GO:0016021 // GO:0005789	membrane // integral component of membrane // endoplasmic reticulum membrane	GO:0005515	protein binding	GO:0006457 // GO:0006488 // GO:0009312	protein folding // dolichol-linked oligosaccharide biosynthetic process // oligosaccharide biosynthetic process	-
ENSG00000112130.17	0.841187	0.000911377		chr6	37353979	37394734	5616	+	RNF8	protein_coding	ENST00000229866.10;ENST00000373479.9;ENST00000469316.5;ENST00000469731.5;ENST00000479516.1;ENST00000487950.1;ENST00000494320.5;ENST00000498460.1	9025	ring finger protein 8 [Source:HGNC Symbol;Acc:HGNC:10071]	GO:0005634 // GO:0005737 // GO:0005654 // GO:0005829 // GO:0005694 // GO:0000781 // GO:0030496 // GO:0000151 // GO:0035861	nucleus // cytoplasm // nucleoplasm // cytosol // chromosome // chromosome, telomeric region // midbody // ubiquitin ligase complex // site of double-strand break	GO:0005515 // GO:0004842 // GO:0046872 // GO:0016740 // GO:0008270 // GO:0042803 // GO:0043130 // GO:0042802 // GO:0042393 // GO:0061630 // GO:0003682 // GO:0031625	protein binding // ubiquitin-protein transferase activity // metal ion binding // transferase activity // zinc ion binding // protein homodimerization activity // ubiquitin binding // identical protein binding // histone binding // ubiquitin protein ligase activity // chromatin binding // ubiquitin protein ligase binding	GO:0016567 // GO:0006302 // GO:0006974 // GO:0007049 // GO:0006325 // GO:0051301 // GO:0006281 // GO:0016032 // GO:0051865 // GO:0006511 // GO:0070936 // GO:0007286 // GO:0045739 // GO:0070534 // GO:0006303 // GO:0033523 // GO:0010212 // GO:0033522 // GO:0034244 // GO:0035093 // GO:0036297 // GO:0043486 // GO:0045190 // GO:0070535	protein ubiquitination // double-strand break repair // cellular response to DNA damage stimulus // cell cycle // chromatin organization // cell division // DNA repair // viral process // protein autoubiquitination // ubiquitin-dependent protein catabolic process // protein K48-linked ubiquitination // spermatid development // positive regulation of DNA repair // protein K63-linked ubiquitination…	-
ENSG00000084093.19	0.909801	0.000921246		chr4	56907876	56966808	7371	+	REST	protein_coding	ENST00000309042.12;ENST00000514063.2;ENST00000611211.2;ENST00000616975.5;ENST00000619101.5;ENST00000622863.4;ENST00000638187.2;ENST00000640168.2;ENST00000640343.2;ENST00000675105.1;ENST00000675249.1;ENST00000675341.1	5978	RE1 silencing transcription factor [Source:HGNC Symbol;Acc:HGNC:9966]	GO:0005634 // GO:0005737 // GO:0005654 // GO:0005829 // GO:0017053	nucleus // cytoplasm // nucleoplasm // cytosol // transcriptional repressor complex	GO:0003676 // GO:0000981 // GO:0046872 // GO:0003700 // GO:0005515 // GO:0000976 // GO:0003682 // GO:0001227 // GO:0008134 // GO:0000978 // GO:0043565 // GO:0003677 // GO:0000979	nucleic acid binding // DNA-binding transcription factor activity, RNA polymerase II-specific // metal ion binding // DNA-binding transcription factor activity // protein binding // transcription regulatory region sequence-specific DNA binding // chromatin binding // DNA-binding transcription repressor activity, RNA polymerase II-specific // transcription factor binding // RNA polymerase II cis-r…	GO:0006357 // GO:0043065 // GO:0045665 // GO:0050768 // GO:0045893 // GO:0000122 // GO:0010468 // GO:0008285 // GO:0001666 // GO:0000381 // GO:0006355 // GO:0010629 // GO:0045955 // GO:0045892 // GO:0035690 // GO:0097150 // GO:0043280 // GO:0002931 // GO:1903203 // GO:1902459 // GO:0071385 // GO:0043922 // GO:0046676 // GO:0045666 // GO:0045667 // GO:0035019 // GO:0032348 // GO:0060379 // GO:0070…	regulation of transcription by RNA polymerase II // positive regulation of apoptotic process // negative regulation of neuron differentiation // negative regulation of neurogenesis // positive regulation of transcription, DNA-templated // negative regulation of transcription by RNA polymerase II // regulation of gene expression // negative regulation of cell population proliferation // response t…	Signaling pathways regulating pluripotency of stem cells // Huntington disease
ENSG00000224877.4	-0.987428	0.000925501		chr17	81239305	81241310	741	+	NDUFAF8	protein_coding	ENST00000431388.3;ENST00000573090.1;ENST00000573173.1;ENST00000575067.1;ENST00000576002.1;ENST00000577158.2	284184	NADH:ubiquinone oxidoreductase complex assembly factor 8 [Source:HGNC Symbol;Acc:HGNC:33551]	GO:0005739	mitochondrion	GO:0005515	protein binding	GO:0032981	mitochondrial respiratory chain complex I assembly	-
ENSG00000150991.15	0.861826	0.000925544		chr12	124911604	124917368	3745	-	UBC	protein_coding	ENST00000339647.6;ENST00000535131.1;ENST00000535859.1;ENST00000536661.1;ENST00000536769.1;ENST00000538617.5;ENST00000540351.1;ENST00000540700.1;ENST00000541272.1;ENST00000541645.1;ENST00000542416.1;ENST00000544481.1;ENST00000546120.2;ENST00000546271.1	7316	ubiquitin C [Source:HGNC Symbol;Acc:HGNC:12468]	GO:0005634 // GO:0005737 // GO:0005615 // GO:0005886 // GO:0005789 // GO:0005654 // GO:0005829 // GO:0070062 // GO:0010008 // GO:0043657 // GO:0031982 // GO:0030666 // GO:0005741	nucleus // cytoplasm // extracellular space // plasma membrane // endoplasmic reticulum membrane // nucleoplasm // cytosol // extracellular exosome // endosome membrane // host cell // vesicle // endocytic vesicle membrane // mitochondrial outer membrane	GO:0005515 // GO:0003723 // GO:0031625 // GO:0031386 // GO:0002020	protein binding // RNA binding // ubiquitin protein ligase binding // protein tag // protease binding	GO:0016567 // GO:0019941 // GO:0044267 // GO:0016197 // GO:0019058 // GO:0075733 // GO:0000209 // GO:0016579 // GO:0031145 // GO:0043488 // GO:0055085 // GO:0061418 // GO:0070498 // GO:0036297 // GO:0006625 // GO:0002755 // GO:0002756 // GO:0007249 // GO:0035666 // GO:0045944 // GO:0061024 // GO:0019221 // GO:0016055 // GO:0007254 // GO:0043065 // GO:0043066 // GO:0051092 // GO:0051403 // GO:0019…	protein ubiquitination // modification-dependent protein catabolic process // cellular protein metabolic process // endosomal transport // viral life cycle // intracellular transport of virus // protein polyubiquitination // protein deubiquitination // anaphase-promoting complex-dependent catabolic process // regulation of mRNA stability // transmembrane transport // regulation of transcription f…	PPAR signaling pathway // Ubiquitin mediated proteolysis // Mitophagy - animal // Parkinson disease // Shigellosis // Kaposi sarcoma-associated herpesvirus infection
ENSG00000229618.3	7.469	0.000942893		chr7	12726152	13751920	4211	+	AC011287.1	lncRNA	ENST00000411542.1;ENST00000443947.1;ENST00000638774.1;ENST00000638964.1;ENST00000639998.1;ENST00000640300.1;ENST00000656893.1;ENST00000657198.1;ENST00000658555.1;ENST00000663907.1;ENST00000669103.1	-	novel transcript	-	-	-	-	-	-	-
ENSG00000283064.1	7.46599	0.000942893		chr6	26160765	26172802	1578	-	AL353759.1	lncRNA	ENST00000635439.1	-	novel transcript, antisense to HIST1H2BD	-	-	-	-	-	-	-
ENSG00000069812.11	7.461	0.000942893		chr1	6412418	6424670	4262	-	HES2	protein_coding	ENST00000377834.8;ENST00000377836.8;ENST00000377837.5;ENST00000471190.1;ENST00000487437.5;ENST00000489730.1	54626	hes family bHLH transcription factor 2 [Source:HGNC Symbol;Acc:HGNC:16005]	GO:0005634 // GO:0000790	nucleus // nuclear chromatin	GO:0046983 // GO:0003677 // GO:0000977 // GO:0000981 // GO:1990837 // GO:0001227 // GO:0008134 // GO:0000978 // GO:0003690	protein dimerization activity // DNA binding // RNA polymerase II regulatory region sequence-specific DNA binding // DNA-binding transcription factor activity, RNA polymerase II-specific // sequence-specific double-stranded DNA binding // DNA-binding transcription repressor activity, RNA polymerase II-specific // transcription factor binding // RNA polymerase II cis-regulatory region sequence-spe…	GO:0006355 // GO:0000122 // GO:0030154 // GO:0009952 // GO:0050767 // GO:0045892	regulation of transcription, DNA-templated // negative regulation of transcription by RNA polymerase II // cell differentiation // anterior/posterior pattern specification // regulation of neurogenesis // negative regulation of transcription, DNA-templated	Human papillomavirus infection
ENSG00000163170.12	-0.862955	0.000942893		chr2	74135400	74147912	2982	-	BOLA3	protein_coding	ENST00000295326.4;ENST00000327428.10;ENST00000469676.1;ENST00000477685.5;ENST00000484655.1	388962	bolA family member 3 [Source:HGNC Symbol;Acc:HGNC:24415]	GO:0005829 // GO:0005739 // GO:0016604	cytosol // mitochondrion // nuclear body	GO:0005515 // GO:0003674	protein binding // molecular_function	GO:0008150	biological_process	-
ENSG00000125347.14	0.76427	0.000942893		chr5	132481609	132490777	5153	-	IRF1	protein_coding	ENST00000245414.9;ENST00000405885.6;ENST00000437654.5;ENST00000439555.2;ENST00000458069.5;ENST00000459982.5;ENST00000463784.5;ENST00000472045.1;ENST00000476613.1;ENST00000493208.1;ENST00000613424.4	3659	interferon regulatory factor 1 [Source:HGNC Symbol;Acc:HGNC:6116]	GO:0005634 // GO:0005737 // GO:0000790 // GO:0005654 // GO:0005829	nucleus // cytoplasm // nuclear chromatin // nucleoplasm // cytosol	GO:0003700 // GO:0044212 // GO:0003677 // GO:0005515 // GO:0000976 // GO:0000981 // GO:0000978 // GO:0001228 // GO:0043565	DNA-binding transcription factor activity // transcription regulatory region DNA binding // DNA binding // protein binding // transcription regulatory region sequence-specific DNA binding // DNA-binding transcription factor activity, RNA polymerase II-specific // RNA polymerase II cis-regulatory region sequence-specific DNA binding // DNA-binding transcription activator activity, RNA polymerase I…	GO:0006355 // GO:0006915 // GO:0050776 // GO:0008285 // GO:0051607 // GO:0002376 // GO:0045087 // GO:0045088 // GO:0045893 // GO:0007050 // GO:0045944 // GO:0051726 // GO:0071260 // GO:0045892 // GO:0032728 // GO:0060333 // GO:0060337 // GO:0007596 // GO:0032481 // GO:0035458 // GO:0002819 // GO:0010468 // GO:0032735 // GO:0034124 // GO:0043374 // GO:0045590 // GO:2000564	regulation of transcription, DNA-templated // apoptotic process // regulation of immune response // negative regulation of cell population proliferation // defense response to virus // immune system process // innate immune response // regulation of innate immune response // positive regulation of transcription, DNA-templated // cell cycle arrest // positive regulation of transcription by RNA pol…	C-type lectin receptor signaling pathway // TNF signaling pathway // Prolactin signaling pathway // Pertussis // Human papillomavirus infection
ENSG00000224655.7	7.43987	0.000949195		chr2	121779133	121809962	1549	+	LINC01823	lncRNA	ENST00000422238.6;ENST00000422649.2;ENST00000435895.5;ENST00000438722.6;ENST00000651479.1;ENST00000654341.1;ENST00000654583.1;ENST00000654814.1;ENST00000656779.1;ENST00000657005.1;ENST00000657823.1;ENST00000659754.1;ENST00000661690.1;ENST00000663836.1;ENST00000664416.1;ENST00000664529.1;ENST00000668260.1	101927801	long intergenic non-protein coding RNA 1823 [Source:HGNC Symbol;Acc:HGNC:52628]	-	-	-	-	-	-	-
ENSG00000165916.8	-0.639684	0.000949195		chr11	47418769	47426473	1580	-	PSMC3	protein_coding	ENST00000298852.7;ENST00000524447.6;ENST00000526993.1;ENST00000527906.5;ENST00000528362.1;ENST00000529500.1;ENST00000530651.5;ENST00000530887.5;ENST00000530912.5;ENST00000531051.6;ENST00000531653.5;ENST00000602866.5;ENST00000619920.4	5702	proteasome 26S subunit, ATPase 3 [Source:HGNC Symbol;Acc:HGNC:9549]	GO:0005737 // GO:0000502 // GO:0005634 // GO:0016020 // GO:0000932 // GO:0005576 // GO:0022624 // GO:0005654 // GO:0005829 // GO:0034774 // GO:1904813 // GO:0008540	cytoplasm // proteasome complex // nucleus // membrane // P-body // extracellular region // proteasome accessory complex // nucleoplasm // cytosol // secretory granule lumen // ficolin-1-rich granule lumen // proteasome regulatory particle, base subcomplex	GO:0005524 // GO:0000166 // GO:0016787 // GO:0005515 // GO:0016887 // GO:0042802	ATP binding // nucleotide binding // hydrolase activity // protein binding // ATPase activity // identical protein binding	GO:0030163 // GO:0016032 // GO:0038095 // GO:0050852 // GO:0045944 // GO:0000165 // GO:0000209 // GO:0002223 // GO:0002479 // GO:0006521 // GO:0010972 // GO:0016579 // GO:0031145 // GO:0031146 // GO:0033209 // GO:0038061 // GO:0043161 // GO:0043488 // GO:0043687 // GO:0055085 // GO:0060071 // GO:0061418 // GO:0070498 // GO:0090090 // GO:0090263 // GO:1901990 // GO:1902036 // GO:0043312 // GO:0043…	protein catabolic process // viral process // Fc-epsilon receptor signaling pathway // T cell receptor signaling pathway // positive regulation of transcription by RNA polymerase II // MAPK cascade // protein polyubiquitination // stimulatory C-type lectin receptor signaling pathway // antigen processing and presentation of exogenous peptide antigen via MHC class I, TAP-dependent // regulation of…	Proteasome // Alzheimer disease // Parkinson disease // Amyotrophic lateral sclerosis // Huntington disease // Spinocerebellar ataxia // Epstein-Barr virus infection
ENSG00000185896.11	0.705541	0.000949195		chr13	113297239	113323672	5242	+	LAMP1	protein_coding	ENST00000332556.5;ENST00000471046.1;ENST00000472564.1	3916	lysosomal associated membrane protein 1 [Source:HGNC Symbol;Acc:HGNC:6499]	GO:0016020 // GO:0016021 // GO:0005829 // GO:0005886 // GO:0005768 // GO:0005770 // GO:0005765 // GO:0010008 // GO:0005764 // GO:0048471 // GO:0005771 // GO:0005773 // GO:0008021 // GO:0009897 // GO:0009986 // GO:0030425 // GO:0031410 // GO:0031982 // GO:0042383 // GO:0042470 // GO:0043025 // GO:0044194 // GO:0044754 // GO:0045335 // GO:0061474 // GO:0097208 // GO:0070062 // GO:0005887 // GO:0005…	membrane // integral component of membrane // cytosol // plasma membrane // endosome // late endosome // lysosomal membrane // endosome membrane // lysosome // perinuclear region of cytoplasm // multivesicular body // vacuole // synaptic vesicle // external side of plasma membrane // cell surface // dendrite // cytoplasmic vesicle // vesicle // sarcolemma // melanosome // neuronal cell body // cy…	GO:0005515 // GO:0019904 // GO:0019899 // GO:0001618	protein binding // protein domain specific binding // enzyme binding // virus receptor activity	GO:0016032 // GO:0046718 // GO:0048102 // GO:0050821 // GO:0043312 // GO:0090160 // GO:0043323 // GO:0045954 // GO:0008626 // GO:0072594 // GO:1902513	viral process // viral entry into host cell // autophagic cell death // protein stabilization // neutrophil degranulation // Golgi to lysosome transport // positive regulation of natural killer cell degranulation // positive regulation of natural killer cell mediated cytotoxicity // granzyme-mediated apoptotic signaling pathway // establishment of protein localization to organelle // regulation o…	Autophagy - animal // Lysosome // Phagosome // Tuberculosis
ENSG00000109654.16	0.955505	0.000954483		chr4	153152163	153339319	8088	+	TRIM2	protein_coding	ENST00000338700.10;ENST00000433687.2;ENST00000437508.7;ENST00000441616.6;ENST00000460908.2;ENST00000479711.6;ENST00000482578.3;ENST00000491446.2;ENST00000494872.6;ENST00000502281.3;ENST00000632856.2;ENST00000674718.1;ENST00000674726.1;ENST00000674730.1;ENST00000674769.1;ENST00000674786.1;ENST00000674787.1;ENST00000674832.1;ENST00000674847.1;ENST00000674872.1;ENST00000674874.1;ENST00000674876.1;EN…	23321	tripartite motif containing 2 [Source:HGNC Symbol;Acc:HGNC:15974]	GO:0005737	cytoplasm	GO:0008270 // GO:0005515 // GO:0046872 // GO:0016740 // GO:0004842 // GO:0061630	zinc ion binding // protein binding // metal ion binding // transferase activity // ubiquitin-protein transferase activity // ubiquitin protein ligase activity	GO:0016567 // GO:0000209 // GO:0043161 // GO:0043523	protein ubiquitination // protein polyubiquitination // proteasome-mediated ubiquitin-dependent protein catabolic process // regulation of neuron apoptotic process	-
ENSG00000168090.10	-0.42628	0.000955032		chr7	100088969	100092187	1404	+	COPS6	protein_coding	ENST00000303904.8;ENST00000418625.5;ENST00000419210.1;ENST00000426712.1;ENST00000465027.1;ENST00000468499.5;ENST00000472107.5;ENST00000474823.5;ENST00000483891.1;ENST00000496358.1	10980	COP9 signalosome subunit 6 [Source:HGNC Symbol;Acc:HGNC:21749]	GO:0008180 // GO:0005634 // GO:0005737 // GO:0005654 // GO:0048471 // GO:0005829	COP9 signalosome // nucleus // cytoplasm // nucleoplasm // perinuclear region of cytoplasm // cytosol	GO:0005515 // GO:0070122 // GO:0008237	protein binding // isopeptidase activity // metallopeptidase activity	GO:0000338 // GO:0016032 // GO:0043687 // GO:0006283 // GO:0000715	protein deneddylation // viral process // post-translational protein modification // transcription-coupled nucleotide-excision repair // nucleotide-excision repair, DNA damage recognition	-
ENSG00000115211.16	0.601076	0.000961805		chr2	27364352	27370457	4293	-	EIF2B4	protein_coding	ENST00000347454.9;ENST00000405940.6;ENST00000417567.1;ENST00000418146.1;ENST00000445933.6;ENST00000451130.6;ENST00000462749.1;ENST00000475582.5;ENST00000478311.1;ENST00000493344.6;ENST00000616081.4;ENST00000622434.4	8890	eukaryotic translation initiation factor 2B subunit delta [Source:HGNC Symbol;Acc:HGNC:3260]	GO:0005737 // GO:0005829 // GO:0005851	cytoplasm // cytosol // eukaryotic translation initiation factor 2B complex	GO:0003743 // GO:0005085 // GO:0005515 // GO:0031369	translation initiation factor activity // guanyl-nucleotide exchange factor activity // protein binding // translation initiation factor binding	GO:0044237 // GO:0006412 // GO:0006413 // GO:0006417 // GO:0050852 // GO:0009408 // GO:0042552 // GO:0014003 // GO:0001541 // GO:0009749 // GO:0043434	cellular metabolic process // translation // translational initiation // regulation of translation // T cell receptor signaling pathway // response to heat // myelination // oligodendrocyte development // ovarian follicle development // response to glucose // response to peptide hormone	RNA transport // Herpes simplex virus 1 infection
ENSG00000139343.10	-1.21944	0.00096185		chr12	95858928	95903828	1389	+	SNRPF	protein_coding	ENST00000266735.9;ENST00000549580.1;ENST00000551316.1;ENST00000552085.1;ENST00000553192.5	6636	small nuclear ribonucleoprotein polypeptide F [Source:HGNC Symbol;Acc:HGNC:11162]	GO:0005681 // GO:0005732 // GO:0005634 // GO:0005737 // GO:0005829 // GO:0071013 // GO:0005685 // GO:0005654 // GO:0046540 // GO:0005687 // GO:0034709 // GO:0034719 // GO:0071005 // GO:0071007 // GO:0005689 // GO:0005683 // GO:0034715 // GO:0030532	spliceosomal complex // small nucleolar ribonucleoprotein complex // nucleus // cytoplasm // cytosol // catalytic step 2 spliceosome // U1 snRNP // nucleoplasm // U4/U6 x U5 tri-snRNP complex // U4 snRNP // methylosome // SMN-Sm protein complex // U2-type precatalytic spliceosome // U2-type catalytic step 2 spliceosome // U12-type spliceosomal complex // U7 snRNP // pICln-Sm protein complex // sm…	GO:0003723 // GO:0005515	RNA binding // protein binding	GO:0000387 // GO:0000398 // GO:0006397 // GO:0008380 // GO:0051170 // GO:0006369 // GO:0008334	spliceosomal snRNP assembly // mRNA splicing, via spliceosome // mRNA processing // RNA splicing // import into nucleus // termination of RNA polymerase II transcription // histone mRNA metabolic process	Spliceosome
ENSG00000226499.1	-9.02649			chr1	44843921	44844082	162	-	AL136380.1	processed_pseudogene	ENST00000447970.1	-	ribosomal protein S2 (RPS2) pseudogene	-	-	-	-	-	-	-
ENSG00000107130.10	-0.762894	0.000412974		chr9	130172404	130237303	5164	+	NCS1	protein_coding	ENST00000372398.6;ENST00000493042.1;ENST00000630865.1	23413	neuronal calcium sensor 1 [Source:HGNC Symbol;Acc:HGNC:3953]	GO:0005737 // GO:0016020 // GO:0043231 // GO:0005886 // GO:0005794 // GO:0030054 // GO:0045202 // GO:0048471 // GO:0005829 // GO:0030424 // GO:0030425 // GO:0031045 // GO:0031410 // GO:0044305 // GO:0098794 // GO:0014069	cytoplasm // membrane // intracellular membrane-bounded organelle // plasma membrane // Golgi apparatus // cell junction // synapse // perinuclear region of cytoplasm // cytosol // axon // dendrite // dense core granule // cytoplasmic vesicle // calyx of Held // postsynapse // postsynaptic density	GO:0005509 // GO:0046872 // GO:0005515 // GO:0000287 // GO:0005245 // GO:0019901 // GO:0099626	calcium ion binding // metal ion binding // protein binding // magnesium ion binding // voltage-gated calcium channel activity // protein kinase binding // voltage-gated calcium channel activity involved in regulation of presynaptic cytosolic calcium levels	GO:0010975 // GO:0045921 // GO:0048015 // GO:0070588 // GO:0099509	regulation of neuron projection development // positive regulation of exocytosis // phosphatidylinositol-mediated signaling // calcium ion transmembrane transport // regulation of presynaptic cytosolic calcium ion concentration	-
ENSG00000163110.15	-0.752653	0.000412974		chr4	94451857	94668227	6219	+	PDLIM5	protein_coding	ENST00000317968.9;ENST00000318007.9;ENST00000359265.8;ENST00000380176.7;ENST00000380180.7;ENST00000437932.5;ENST00000503974.5;ENST00000504489.3;ENST00000506632.2;ENST00000508216.5;ENST00000508531.1;ENST00000509333.5;ENST00000509357.5;ENST00000510099.5;ENST00000511586.5;ENST00000511767.3;ENST00000512274.1;ENST00000513341.5;ENST00000514743.5;ENST00000514830.5;ENST00000542407.5;ENST00000615540.4;ENS…	10611	PDZ and LIM domain 5 [Source:HGNC Symbol;Acc:HGNC:17468]	GO:0005737 // GO:0016020 // GO:0005829 // GO:0030054 // GO:0042995 // GO:0045202 // GO:0014069 // GO:0098793 // GO:0005912 // GO:0031941 // GO:0098794 // GO:0001725 // GO:0030018 // GO:0015629	cytoplasm // membrane // cytosol // cell junction // cell projection // synapse // postsynaptic density // presynapse // adherens junction // filamentous actin // postsynapse // stress fiber // Z disc // actin cytoskeleton	GO:0005515 // GO:0046872 // GO:0003779 // GO:0051371 // GO:0098641 // GO:0005080 // GO:0042805 // GO:0047485	protein binding // metal ion binding // actin binding // muscle alpha-actinin binding // cadherin binding involved in cell-cell adhesion // protein kinase C binding // actinin binding // protein N-terminus binding	GO:0061049 // GO:0030036 // GO:0007507 // GO:0061061 // GO:0098609 // GO:0061001 // GO:0051963	cell growth involved in cardiac muscle cell development // actin cytoskeleton organization // heart development // muscle structure development // cell-cell adhesion // regulation of dendritic spine morphogenesis // regulation of synapse assembly	-
ENSG00000235584.3	7.43953	0.000412974		chr2	95660588	95668727	1416	+	AC008268.1	lncRNA	ENST00000425887.2;ENST00000658646.1;ENST00000660301.1;ENST00000663977.1;ENST00000668849.1	-	novel transcript	-	-	-	-	-	-	-
ENSG00000162063.13	-1.5484	0.000412974		chr16	2429394	2458854	4230	+	CCNF	protein_coding	ENST00000293968.11;ENST00000397066.9;ENST00000564236.1;ENST00000564333.1;ENST00000569093.1	899	cyclin F [Source:HGNC Symbol;Acc:HGNC:1591]	GO:0042025 // GO:0005634 // GO:0005737 // GO:0005856 // GO:0005814 // GO:0005813 // GO:0030054 // GO:0005829 // GO:0019005 // GO:0000307	host cell nucleus // nucleus // cytoplasm // cytoskeleton // centriole // centrosome // cell junction // cytosol // SCF ubiquitin ligase complex // cyclin-dependent protein kinase holoenzyme complex	GO:0005515 // GO:0016538	protein binding // cyclin-dependent protein serine/threonine kinase regulator activity	GO:0051726 // GO:0007049 // GO:0016567 // GO:0051301 // GO:0000209 // GO:0043687 // GO:0000079 // GO:0044772 // GO:0010826 // GO:0000320 // GO:0001890 // GO:0031146	regulation of cell cycle // cell cycle // protein ubiquitination // cell division // protein polyubiquitination // post-translational protein modification // regulation of cyclin-dependent protein serine/threonine kinase activity // mitotic cell cycle phase transition // negative regulation of centrosome duplication // re-entry into mitotic cell cycle // placenta development // SCF-dependent prot…	-
ENSG00000176014.13	-1.08299	0.000412974		chr18	12307669	12344320	2163	+	TUBB6	protein_coding	ENST00000317702.10;ENST00000417736.2;ENST00000586653.5;ENST00000586691.1;ENST00000586810.5;ENST00000587204.1;ENST00000590103.5;ENST00000590388.5;ENST00000590693.5;ENST00000590967.5;ENST00000591208.1;ENST00000591463.1;ENST00000591909.5;ENST00000592683.5	84617	tubulin beta 6 class V [Source:HGNC Symbol;Acc:HGNC:20776]	GO:0005874 // GO:0005737 // GO:0005856 // GO:0005634 // GO:0070062	microtubule // cytoplasm // cytoskeleton // nucleus // extracellular exosome	GO:0005525 // GO:0003924 // GO:0005200 // GO:0000166 // GO:0005515 // GO:0003674	GTP binding // GTPase activity // structural constituent of cytoskeleton // nucleotide binding // protein binding // molecular_function	GO:0007017 // GO:0007010 // GO:0000226 // GO:0000278	microtubule-based process // cytoskeleton organization // microtubule cytoskeleton organization // mitotic cell cycle	Phagosome // Gap junction // Alzheimer disease // Parkinson disease // Amyotrophic lateral sclerosis // Huntington disease // Pathogenic Escherichia coli infection
ENSG00000218839.5	7.43017	0.000412974		chr9	34394	37269	1126	-	FAM138C	lncRNA	ENST00000305248.5;ENST00000449442.3;ENST00000646920.1	654835	family with sequence similarity 138 member C [Source:HGNC Symbol;Acc:HGNC:32333]	-	-	-	-	-	-	-
ENSG00000172115.9	-0.711138	0.000412974		chr7	25118656	25125260	5432	-	CYCS	protein_coding	ENST00000305786.7;ENST00000409409.5;ENST00000409764.5;ENST00000413447.1	54205	cytochrome c, somatic [Source:HGNC Symbol;Acc:HGNC:19986]	GO:0005634 // GO:0005739 // GO:0005829 // GO:0005758 // GO:0070469 // GO:0000159 // GO:0005743	nucleus // mitochondrion // cytosol // mitochondrial intermembrane space // respirasome // protein phosphatase type 2A complex // mitochondrial inner membrane	GO:0009055 // GO:0020037 // GO:0046872 // GO:0005515 // GO:0004722 // GO:0045155	electron transfer activity // heme binding // metal ion binding // protein binding // protein serine/threonine phosphatase activity // electron transporter, transferring electrons from CoQH2-cytochrome c reductase complex and cytochrome c oxidase complex activity	GO:0055114 // GO:0006915 // GO:0006470 // GO:0022900 // GO:0006122 // GO:0007005 // GO:0034599 // GO:0008635 // GO:0045333 // GO:0006123 // GO:0043280	oxidation-reduction process // apoptotic process // protein dephosphorylation // electron transport chain // mitochondrial electron transport, ubiquinol to cytochrome c // mitochondrion organization // cellular response to oxidative stress // activation of cysteine-type endopeptidase activity involved in apoptotic process by cytochrome c // cellular respiration // mitochondrial electron transport…	Platinum drug resistance // p53 signaling pathway // Apoptosis // Apoptosis - multiple species // Non-alcoholic fatty liver disease // Alzheimer disease // Parkinson disease // Amyotrophic lateral sclerosis // Huntington disease // Pathogenic Escherichia coli infection // Shigellosis // Salmonella infection // Legionellosis // Toxoplasmosis // Tuberculosis // Hepatitis C // Hepatitis B // Measles…
ENSG00000204387.14	0.639032	0.000412974		chr6	31834608	31839766	1053	+	SNHG32	lncRNA	ENST00000375633.5;ENST00000375635.6;ENST00000375638.7;ENST00000375640.7;ENST00000375641.6;ENST00000375642.6;ENST00000395788.3;ENST00000395789.5;ENST00000614363.4;ENST00000648677.1	50854	small nucleolar RNA host gene 32 [Source:HGNC Symbol;Acc:HGNC:19078]	-	-	-	-	-	-	-
ENSG00000039600.11	7.42591	0.000412974		chr5	157625679	157671480	3283	-	SOX30	protein_coding	ENST00000265007.11;ENST00000311371.9;ENST00000519442.1	11063	SRY-box transcription factor 30 [Source:HGNC Symbol;Acc:HGNC:30635]	GO:0005634 // GO:0005737 // GO:0000790 // GO:0010369	nucleus // cytoplasm // nuclear chromatin // chromocenter	GO:0003677 // GO:0005515 // GO:0043565 // GO:0000981 // GO:1990837 // GO:0001227 // GO:0001228 // GO:0008013 // GO:0003700	DNA binding // protein binding // sequence-specific DNA binding // DNA-binding transcription factor activity, RNA polymerase II-specific // sequence-specific double-stranded DNA binding // DNA-binding transcription repressor activity, RNA polymerase II-specific // DNA-binding transcription activator activity, RNA polymerase II-specific // beta-catenin binding // DNA-binding transcription factor a…	GO:0045944 // GO:0000122 // GO:0007286 // GO:0030178 // GO:0031960 // GO:0120211 // GO:0007283	positive regulation of transcription by RNA polymerase II // negative regulation of transcription by RNA polymerase II // spermatid development // negative regulation of Wnt signaling pathway // response to corticosteroid // proacrosomal vesicle fusion // spermatogenesis	-
ENSG00000205572.10	-0.440937	0.000412974		chr5	70025247	70043113	1907	+	SERF1B	protein_coding	ENST00000380750.8;ENST00000380751.9;ENST00000503931.5;ENST00000506542.1;ENST00000507177.5;ENST00000513144.1;ENST00000514285.1;ENST00000515588.1	8293	small EDRK-rich factor 1B [Source:HGNC Symbol;Acc:HGNC:10756]	GO:0005634 // GO:0005737 // GO:0005829 // GO:0032991 // GO:0016020 // GO:0016021	nucleus // cytoplasm // cytosol // protein-containing complex // membrane // integral component of membrane	GO:0005515 // GO:0003674	protein binding // molecular_function	GO:0031648 // GO:0007399 // GO:1990000	protein destabilization // nervous system development // amyloid fibril formation	-
ENSG00000103316.12	7.42285	0.000412974		chr16	21238874	21303083	1507	-	CRYM	protein_coding	ENST00000219599.8;ENST00000543948.5;ENST00000570401.5;ENST00000571358.1;ENST00000571666.1;ENST00000572113.1;ENST00000572914.2;ENST00000574448.5;ENST00000574787.1;ENST00000576703.5	1428	crystallin mu [Source:HGNC Symbol;Acc:HGNC:2418]	GO:0005737 // GO:0005829 // GO:0070062 // GO:0005782 // GO:0005634 // GO:0005739	cytoplasm // cytosol // extracellular exosome // peroxisomal matrix // nucleus // mitochondrion	GO:0047127 // GO:0016491 // GO:0042803 // GO:0005515 // GO:0003714 // GO:0042562 // GO:0050661 // GO:0070324	thiomorpholine-carboxylate dehydrogenase activity // oxidoreductase activity // protein homodimerization activity // protein binding // transcription corepressor activity // hormone binding // NADP binding // thyroid hormone binding	GO:0055114 // GO:0007605 // GO:0000122 // GO:0006554 // GO:0070327 // GO:0042403	oxidation-reduction process // sensory perception of sound // negative regulation of transcription by RNA polymerase II // lysine catabolic process // thyroid hormone transport // thyroid hormone metabolic process	-
ENSG00000197451.12	-0.969392	0.000412974		chr5	178204533	178211163	1785	+	HNRNPAB	protein_coding	ENST00000355836.9;ENST00000358344.8;ENST00000504796.1;ENST00000504898.5;ENST00000506259.5;ENST00000506339.5;ENST00000514633.5;ENST00000515193.5	3182	heterogeneous nuclear ribonucleoprotein A/B [Source:HGNC Symbol;Acc:HGNC:5034]	GO:0005634 // GO:0005737 // GO:0005654 // GO:1990904 // GO:0090575	nucleus // cytoplasm // nucleoplasm // ribonucleoprotein complex // RNA polymerase II transcription factor complex	GO:0003676 // GO:0003723 // GO:0005515 // GO:0043565 // GO:1990837 // GO:0003700 // GO:0003729	nucleic acid binding // RNA binding // protein binding // sequence-specific DNA binding // sequence-specific double-stranded DNA binding // DNA-binding transcription factor activity // mRNA binding	GO:0045893 // GO:0001837	positive regulation of transcription, DNA-templated // epithelial to mesenchymal transition	-
ENSG00000100320.23	0.523156	0.000412974		chr22	35738736	36028824	7224	-	RBFOX2	protein_coding	ENST00000262829.11;ENST00000359369.8;ENST00000397303.6;ENST00000397305.3;ENST00000405409.6;ENST00000408983.2;ENST00000414461.6;ENST00000416721.6;ENST00000438146.7;ENST00000449924.6;ENST00000463509.1;ENST00000473487.6;ENST00000491982.1;ENST00000495377.6	23543	RNA binding fox-1 homolog 2 [Source:HGNC Symbol;Acc:HGNC:9906]	GO:0005634 // GO:0005737 // GO:0005654 // GO:0005829	nucleus // cytoplasm // nucleoplasm // cytosol	GO:0003723 // GO:0003676 // GO:0005515 // GO:0003729 // GO:0008134 // GO:0003714	RNA binding // nucleic acid binding // protein binding // mRNA binding // transcription factor binding // transcription corepressor activity	GO:0043484 // GO:0006397 // GO:0008380 // GO:0007399 // GO:0000381 // GO:0042127 // GO:0045892 // GO:0030520 // GO:0008543 // GO:0016070 // GO:0010724 // GO:0021942 // GO:0048813 // GO:0050885	regulation of RNA splicing // mRNA processing // RNA splicing // nervous system development // regulation of alternative mRNA splicing, via spliceosome // regulation of cell population proliferation // negative regulation of transcription, DNA-templated // intracellular estrogen receptor signaling pathway // fibroblast growth factor receptor signaling pathway // RNA metabolic process // regulatio…	-
ENSG00000127564.17	-0.966377	0.000412974		chr16	2968024	2980479	2308	-	PKMYT1	protein_coding	ENST00000262300.13;ENST00000382240.9;ENST00000431515.6;ENST00000440027.6;ENST00000570649.1;ENST00000571102.1;ENST00000572059.1;ENST00000572619.1;ENST00000572658.1;ENST00000572832.1;ENST00000573944.5;ENST00000574333.1;ENST00000574385.5;ENST00000574415.5;ENST00000574680.1;ENST00000574730.5;ENST00000575040.1;ENST00000575632.5;ENST00000575981.1;ENST00000576268.1	9088	protein kinase, membrane associated tyrosine/threonine 1 [Source:HGNC Symbol;Acc:HGNC:29650]	GO:0016020 // GO:0005794 // GO:0005783 // GO:0005789 // GO:0005654 // GO:0005730 // GO:0000139 // GO:0005634 // GO:0005829 // GO:0005737	membrane // Golgi apparatus // endoplasmic reticulum // endoplasmic reticulum membrane // nucleoplasm // nucleolus // Golgi membrane // nucleus // cytosol // cytoplasm	GO:0005524 // GO:0004672 // GO:0000166 // GO:0016301 // GO:0046872 // GO:0004674 // GO:0016740 // GO:0005515	ATP binding // protein kinase activity // nucleotide binding // kinase activity // metal ion binding // protein serine/threonine kinase activity // transferase activity // protein binding	GO:0006468 // GO:0016310 // GO:0007049 // GO:0000086 // GO:0010923 // GO:0007088 // GO:0000278 // GO:0000079 // GO:0051321	protein phosphorylation // phosphorylation // cell cycle // G2/M transition of mitotic cell cycle // negative regulation of phosphatase activity // regulation of mitotic nuclear division // mitotic cell cycle // regulation of cyclin-dependent protein serine/threonine kinase activity // meiotic cell cycle	Cell cycle // Oocyte meiosis // Progesterone-mediated oocyte maturation
ENSG00000100614.18	0.738129	0.000412974		chr14	60245752	60299087	8231	+	PPM1A	protein_coding	ENST00000325642.7;ENST00000325658.3;ENST00000395076.9;ENST00000525399.2;ENST00000528241.2;ENST00000531143.6;ENST00000531937.1;ENST00000532036.2	5494	protein phosphatase, Mg2+/Mn2+ dependent 1A [Source:HGNC Symbol;Acc:HGNC:9275]	GO:0005634 // GO:0005737 // GO:0016020 // GO:0005829 // GO:0005886 // GO:0005654	nucleus // cytoplasm // membrane // cytosol // plasma membrane // nucleoplasm	GO:0000287 // GO:0030145 // GO:0003824 // GO:0004721 // GO:0004722 // GO:0046872 // GO:0016787 // GO:0005515 // GO:0043169 // GO:0070412 // GO:0033192	magnesium ion binding // manganese ion binding // catalytic activity // phosphoprotein phosphatase activity // protein serine/threonine phosphatase activity // metal ion binding // hydrolase activity // protein binding // cation binding // R-SMAD binding // calmodulin-dependent protein phosphatase activity	GO:0006470 // GO:0090263 // GO:0045893 // GO:0043123 // GO:1901223 // GO:0043124 // GO:0010991 // GO:0030512 // GO:0035970 // GO:0007050 // GO:0000122 // GO:0006499 // GO:0016311 // GO:0030514 // GO:0046827 // GO:0071560	protein dephosphorylation // positive regulation of canonical Wnt signaling pathway // positive regulation of transcription, DNA-templated // positive regulation of I-kappaB kinase/NF-kappaB signaling // negative regulation of NIK/NF-kappaB signaling // negative regulation of I-kappaB kinase/NF-kappaB signaling // negative regulation of SMAD protein complex assembly // negative regulation of tran…	MAPK signaling pathway
ENSG00000285269.2	7.39148	0.000412974		chr9	96235331	96352058	3333	-	AL160269.1	protein_coding	ENST00000463517.2;ENST00000464104.6;ENST00000643789.1	11046	solute carrier family 35 member D2 [Source:NCBI gene (formerly Entrezgene);Acc:11046]	GO:0016020 // GO:0016021 // GO:0005794	membrane // integral component of membrane // Golgi apparatus	GO:0005461 // GO:0005462 // GO:0005463 // GO:0015165 // GO:0015297 // GO:0022857	UDP-glucuronic acid transmembrane transporter activity // UDP-N-acetylglucosamine transmembrane transporter activity // UDP-N-acetylgalactosamine transmembrane transporter activity // pyrimidine nucleotide-sugar transmembrane transporter activity // antiporter activity // transmembrane transporter activity	GO:0055085 // GO:0015787 // GO:0015789 // GO:0090481 // GO:1990569	transmembrane transport // UDP-glucuronic acid transmembrane transport // UDP-N-acetylgalactosamine transmembrane transport // pyrimidine nucleotide-sugar transmembrane transport // UDP-N-acetylglucosamine transmembrane transport	-
ENSG00000231125.2	7.39007	0.000412974		chr21	29058073	29060095	794	-	AF129075.1	lncRNA	ENST00000457162.2	-	novel transcript, sense intronic to CCT8	-	-	-	-	-	-	-
ENSG00000137404.14	-1.20982	0.000412974		chr6	30688047	30691420	1755	-	NRM	protein_coding	ENST00000259953.8;ENST00000376420.9;ENST00000376421.6;ENST00000444096.5;ENST00000462857.5;ENST00000470733.1;ENST00000474864.5;ENST00000482141.5;ENST00000495946.5	11270	nurim [Source:HGNC Symbol;Acc:HGNC:8003]	GO:0016020 // GO:0016021 // GO:0031965 // GO:0005637 // GO:0005634 // GO:0005635	membrane // integral component of membrane // nuclear membrane // nuclear inner membrane // nucleus // nuclear envelope	GO:0005515 // GO:0003674	protein binding // molecular_function	GO:0008150	biological_process	-
ENSG00000023330.15	0.696336	0.000412974		chr3	52198086	52214327	2430	+	ALAS1	protein_coding	ENST00000310271.6;ENST00000394965.6;ENST00000459884.1;ENST00000469224.5;ENST00000484952.6;ENST00000493402.1	211	5'-aminolevulinate synthase 1 [Source:HGNC Symbol;Acc:HGNC:396]	GO:0005759 // GO:0005654 // GO:0005829 // GO:0005739	mitochondrial matrix // nucleoplasm // cytosol // mitochondrion	GO:0003824 // GO:0030170 // GO:0016740 // GO:0003870 // GO:0016746 // GO:0005515 // GO:0042802	catalytic activity // pyridoxal phosphate binding // transferase activity // 5-aminolevulinate synthase activity // transferase activity, transferring acyl groups // protein binding // identical protein binding	GO:0033014 // GO:0009058 // GO:0006778 // GO:0006782 // GO:0006783 // GO:0001666 // GO:0007005 // GO:0019216 // GO:0042541 // GO:0048821	tetrapyrrole biosynthetic process // biosynthetic process // porphyrin-containing compound metabolic process // protoporphyrinogen IX biosynthetic process // heme biosynthetic process // response to hypoxia // mitochondrion organization // regulation of lipid metabolic process // hemoglobin biosynthetic process // erythrocyte development	Glycine, serine and threonine metabolism // Porphyrin and chlorophyll metabolism // Metabolic pathways
ENSG00000078269.15	-1.33779	0.000412974		chr6	157981863	158099176	7402	+	SYNJ2	protein_coding	ENST00000355585.9;ENST00000367112.1;ENST00000367113.5;ENST00000367122.6;ENST00000449320.2;ENST00000485863.1;ENST00000638626.1;ENST00000640338.1;ENST00000640569.1	8871	synaptojanin 2 [Source:HGNC Symbol;Acc:HGNC:11504]	GO:0005737 // GO:0016020 // GO:0005886 // GO:0005856 // GO:0030054 // GO:0045121 // GO:0042995 // GO:0045202 // GO:0098793 // GO:0005829 // GO:0048471	cytoplasm // membrane // plasma membrane // cytoskeleton // cell junction // membrane raft // cell projection // synapse // presynapse // cytosol // perinuclear region of cytoplasm	GO:0003676 // GO:0042578 // GO:0034595 // GO:0003723 // GO:0016787 // GO:0005515 // GO:0004439 // GO:0017124	nucleic acid binding // phosphoric ester hydrolase activity // phosphatidylinositol phosphate 5-phosphatase activity // RNA binding // hydrolase activity // protein binding // phosphatidylinositol-4,5-bisphosphate 5-phosphatase activity // SH3 domain binding	GO:0046856 // GO:0061024 // GO:0006661 // GO:0048488 // GO:0007420 // GO:0046855	phosphatidylinositol dephosphorylation // membrane organization // phosphatidylinositol biosynthetic process // synaptic vesicle endocytosis // brain development // inositol phosphate dephosphorylation	Inositol phosphate metabolism // Metabolic pathways // Phosphatidylinositol signaling system
ENSG00000109819.9	7.38008	0.000412974		chr4	23755041	23904089	6288	-	PPARGC1A	protein_coding	ENST00000264867.7;ENST00000503714.1;ENST00000505469.1;ENST00000506055.5;ENST00000507342.5;ENST00000507380.1;ENST00000508380.1;ENST00000509642.5;ENST00000509702.5;ENST00000512169.1;ENST00000513205.5;ENST00000514479.1;ENST00000514494.1;ENST00000514517.1;ENST00000515534.5;ENST00000612355.1;ENST00000613098.4;ENST00000617484.4	10891	PPARG coactivator 1 alpha [Source:HGNC Symbol;Acc:HGNC:9237]	GO:0005634 // GO:0005737 // GO:0043231 // GO:0005654 // GO:0016605 // GO:0005719 // GO:0005829 // GO:0022626 // GO:0043025 // GO:0097440 // GO:1990843 // GO:1990844	nucleus // cytoplasm // intracellular membrane-bounded organelle // nucleoplasm // PML body // nuclear euchromatin // cytosol // cytosolic ribosome // neuronal cell body // apical dendrite // subsarcolemmal mitochondrion // interfibrillar mitochondrion	GO:0003712 // GO:0003676 // GO:0005102 // GO:0008134 // GO:0003723 // GO:0003677 // GO:0031490 // GO:0005515 // GO:0003713 // GO:0003682 // GO:0030331 // GO:0042975 // GO:0043014 // GO:1990841 // GO:0043565 // GO:0031625 // GO:0016922 // GO:0030374	transcription coregulator activity // nucleic acid binding // signaling receptor binding // transcription factor binding // RNA binding // DNA binding // chromatin DNA binding // protein binding // transcription coactivator activity // chromatin binding // estrogen receptor binding // peroxisome proliferator activated receptor binding // alpha-tubulin binding // promoter-specific chromatin bindin…	GO:0007005 // GO:0050873 // GO:0010628 // GO:0051091 // GO:0045944 // GO:0045893 // GO:0006397 // GO:0008380 // GO:0048511 // GO:0006094 // GO:0032922 // GO:0000302 // GO:0000422 // GO:0001666 // GO:0001933 // GO:0002021 // GO:0002931 // GO:0006012 // GO:0007568 // GO:0008209 // GO:0009409 // GO:0009750 // GO:0010822 // GO:0014070 // GO:0014732 // GO:0014823 // GO:0014850 // GO:0014878 // GO:0014…	mitochondrion organization // brown fat cell differentiation // positive regulation of gene expression // positive regulation of DNA-binding transcription factor activity // positive regulation of transcription by RNA polymerase II // positive regulation of transcription, DNA-templated // mRNA processing // RNA splicing // rhythmic process // gluconeogenesis // circadian regulation of gene expres…	AMPK signaling pathway // Longevity regulating pathway // Apelin signaling pathway // Thermogenesis // Insulin signaling pathway // Adipocytokine signaling pathway // Glucagon signaling pathway // Insulin resistance // Huntington disease
ENSG00000112576.13	-1.01073	0.000412974		chr6	41934934	42050357	2394	-	CCND3	protein_coding	ENST00000372987.8;ENST00000372988.8;ENST00000372991.9;ENST00000414200.6;ENST00000415497.6;ENST00000502771.1;ENST00000505064.1;ENST00000505672.5;ENST00000505884.5;ENST00000506555.5;ENST00000508143.5;ENST00000510058.1;ENST00000510503.5;ENST00000511161.5;ENST00000511642.5;ENST00000511686.5;ENST00000512381.1;ENST00000512426.5;ENST00000513956.5;ENST00000514382.5;ENST00000514588.1;ENST00000612455.1;ENS…	896	cyclin D3 [Source:HGNC Symbol;Acc:HGNC:1585]	GO:0042025 // GO:0005634 // GO:0005737 // GO:0016020 // GO:0005654 // GO:0005829 // GO:0016604 // GO:0000307	host cell nucleus // nucleus // cytoplasm // membrane // nucleoplasm // cytosol // nuclear body // cyclin-dependent protein kinase holoenzyme complex	GO:0005515 // GO:0019901 // GO:0016538 // GO:0004693	protein binding // protein kinase binding // cyclin-dependent protein serine/threonine kinase regulator activity // cyclin-dependent protein serine/threonine kinase activity	GO:0001934 // GO:0007049 // GO:0051301 // GO:1900087 // GO:0000079 // GO:0044772 // GO:0045737 // GO:0000122 // GO:0007165 // GO:0042098 // GO:0042127 // GO:0046626 // GO:0051726	positive regulation of protein phosphorylation // cell cycle // cell division // positive regulation of G1/S transition of mitotic cell cycle // regulation of cyclin-dependent protein serine/threonine kinase activity // mitotic cell cycle phase transition // positive regulation of cyclin-dependent protein serine/threonine kinase activity // negative regulation of transcription by RNA polymerase I…	Cell cycle // p53 signaling pathway // PI3K-Akt signaling pathway // Cellular senescence // Wnt signaling pathway // Hippo signaling pathway // Focal adhesion // JAK-STAT signaling pathway // Measles // Influenza A // Human papillomavirus infection // Human T-cell leukemia virus 1 infection // Epstein-Barr virus infection // Pathways in cancer // Viral carcinogenesis
ENSG00000172247.4	7.37203	0.000412974		chr11	47589667	47594411	1413	-	C1QTNF4	protein_coding	ENST00000302514.4;ENST00000530097.1	114900	C1q and TNF related 4 [Source:HGNC Symbol;Acc:HGNC:14346]	GO:0005576 // GO:0005615	extracellular region // extracellular space	GO:0005515 // GO:0005125 // GO:0003674	protein binding // cytokine activity // molecular_function	GO:0007165 // GO:0032755 // GO:1904469 // GO:1901224 // GO:0070105	signal transduction // positive regulation of interleukin-6 production // positive regulation of tumor necrosis factor secretion // positive regulation of NIK/NF-kappaB signaling // positive regulation of interleukin-6-mediated signaling pathway	-
ENSG00000108671.11	-0.574658	0.000412974		chr17	32444379	32483319	3850	+	PSMD11	protein_coding	ENST00000261712.8;ENST00000457654.6;ENST00000469475.1;ENST00000481992.1;ENST00000493026.2;ENST00000578213.5;ENST00000578397.5;ENST00000579451.1;ENST00000580904.1;ENST00000584340.1;ENST00000585265.1;ENST00000649012.1	5717	proteasome 26S subunit, non-ATPase 11 [Source:HGNC Symbol;Acc:HGNC:9556]	GO:0005634 // GO:0005737 // GO:0016020 // GO:0005829 // GO:0000502 // GO:0005576 // GO:0022624 // GO:0005654 // GO:0005838 // GO:0008541 // GO:0034774 // GO:1904813	nucleus // cytoplasm // membrane // cytosol // proteasome complex // extracellular region // proteasome accessory complex // nucleoplasm // proteasome regulatory particle // proteasome regulatory particle, lid subcomplex // secretory granule lumen // ficolin-1-rich granule lumen	GO:0005515 // GO:0005198	protein binding // structural molecule activity	GO:0043248 // GO:0006511 // GO:0038095 // GO:0050852 // GO:0000165 // GO:0000209 // GO:0002223 // GO:0002479 // GO:0006521 // GO:0010972 // GO:0016579 // GO:0031145 // GO:0031146 // GO:0033209 // GO:0038061 // GO:0043161 // GO:0043488 // GO:0043687 // GO:0055085 // GO:0060071 // GO:0061418 // GO:0070498 // GO:0090090 // GO:0090263 // GO:1901990 // GO:1902036 // GO:0048863 // GO:0043312	proteasome assembly // ubiquitin-dependent protein catabolic process // Fc-epsilon receptor signaling pathway // T cell receptor signaling pathway // MAPK cascade // protein polyubiquitination // stimulatory C-type lectin receptor signaling pathway // antigen processing and presentation of exogenous peptide antigen via MHC class I, TAP-dependent // regulation of cellular amino acid metabolic proc…	Proteasome // Alzheimer disease // Parkinson disease // Amyotrophic lateral sclerosis // Huntington disease // Spinocerebellar ataxia // Epstein-Barr virus infection
ENSG00000153234.15	7.34769	0.000412974		chr2	156324437	156342348	3472	-	NR4A2	protein_coding	ENST00000339562.9;ENST00000406048.2;ENST00000409108.6;ENST00000409572.5;ENST00000417764.5;ENST00000417972.5;ENST00000421709.1;ENST00000424077.1;ENST00000426264.5;ENST00000429376.5;ENST00000675870.1	4929	nuclear receptor subfamily 4 group A member 2 [Source:HGNC Symbol;Acc:HGNC:7981]	GO:0005634 // GO:0042025 // GO:0005737 // GO:0016607 // GO:0000790 // GO:0005667 // GO:0005654 // GO:0032991	nucleus // host cell nucleus // cytoplasm // nuclear speck // nuclear chromatin // transcription factor complex // nucleoplasm // protein-containing complex	GO:0003677 // GO:0003707 // GO:0008270 // GO:0003700 // GO:0043565 // GO:0004879 // GO:0046872 // GO:0005515 // GO:0000978 // GO:0000977 // GO:0000981 // GO:1990837 // GO:0001228 // GO:0035259 // GO:0046982 // GO:0008013 // GO:0046965	DNA binding // steroid hormone receptor activity // zinc ion binding // DNA-binding transcription factor activity // sequence-specific DNA binding // nuclear receptor activity // metal ion binding // protein binding // RNA polymerase II cis-regulatory region sequence-specific DNA binding // RNA polymerase II regulatory region sequence-specific DNA binding // DNA-binding transcription factor activ…	GO:0006355 // GO:0030522 // GO:0006351 // GO:0045944 // GO:0045444 // GO:0001666 // GO:0001764 // GO:0001975 // GO:0007399 // GO:0008344 // GO:0009791 // GO:0010467 // GO:0010468 // GO:0021952 // GO:0021953 // GO:0021986 // GO:0030182 // GO:0031668 // GO:0034599 // GO:0042053 // GO:0042416 // GO:0042417 // GO:0042551 // GO:0043085 // GO:0043524 // GO:0043576 // GO:0045893 // GO:0051866 // GO:0071…	regulation of transcription, DNA-templated // intracellular receptor signaling pathway // transcription, DNA-templated // positive regulation of transcription by RNA polymerase II // fat cell differentiation // response to hypoxia // neuron migration // response to amphetamine // nervous system development // adult locomotory behavior // post-embryonic development // gene expression // regulation…	Aldosterone synthesis and secretion // Parathyroid hormone synthesis, secretion and action
ENSG00000185433.10	7.3352	0.00102283		chr21	25385388	25431701	1490	-	LINC00158	lncRNA	ENST00000332587.8;ENST00000439840.2;ENST00000440205.5;ENST00000441013.5;ENST00000652840.1;ENST00000653079.1;ENST00000655536.1;ENST00000657301.1;ENST00000659435.1;ENST00000659593.1;ENST00000659748.1;ENST00000662287.1;ENST00000662610.1;ENST00000662734.1;ENST00000662827.1;ENST00000664370.1;ENST00000665160.1;ENST00000665829.1;ENST00000667265.1;ENST00000668015.1;ENST00000668944.1;ENST00000669436.1;ENS…	54072	long intergenic non-protein coding RNA 158 [Source:HGNC Symbol;Acc:HGNC:1283]	-	-	-	-	-	-	-
ENSG00000154096.14	-0.348847	0.00102283		chr11	119415476	119424985	4502	-	THY1	protein_coding	ENST00000284240.10;ENST00000524659.1;ENST00000524970.5;ENST00000527590.5;ENST00000528295.5;ENST00000528522.5;ENST00000532974.1;ENST00000533840.1;ENST00000580275.5;ENST00000584021.1	7070	Thy-1 cell surface antigen [Source:HGNC Symbol;Acc:HGNC:11801]	GO:0016020 // GO:0005886 // GO:0005925 // GO:0045121 // GO:0009986 // GO:0031225 // GO:0005576 // GO:0030426 // GO:0070062 // GO:0005783 // GO:0031362 // GO:0005829 // GO:0009897 // GO:0030425 // GO:0030673 // GO:0032590 // GO:0032809 // GO:0046658 // GO:0005887 // GO:0016324	membrane // plasma membrane // focal adhesion // membrane raft // cell surface // anchored component of membrane // extracellular region // growth cone // extracellular exosome // endoplasmic reticulum // anchored component of external side of plasma membrane // cytosol // external side of plasma membrane // dendrite // axolemma // dendrite membrane // neuronal cell body membrane // anchored comp…	GO:0005178 // GO:0005096 // GO:0005515 // GO:0019901 // GO:0019899 // GO:0034235	integrin binding // GTPase activator activity // protein binding // protein kinase binding // enzyme binding // GPI anchor binding	GO:0007155 // GO:0030334 // GO:0007229 // GO:0001525 // GO:0050852 // GO:0043547 // GO:0007010 // GO:0050870 // GO:0006469 // GO:0007267 // GO:0030336 // GO:0043113 // GO:0046549 // GO:0046777 // GO:0048041 // GO:0050771 // GO:0050860 // GO:0051281 // GO:0051894 // GO:0061099 // GO:0070571 // GO:0098609 // GO:2000298 // GO:0034116 // GO:0001952 // GO:0002693	cell adhesion // regulation of cell migration // integrin-mediated signaling pathway // angiogenesis // T cell receptor signaling pathway // positive regulation of GTPase activity // cytoskeleton organization // positive regulation of T cell activation // negative regulation of protein kinase activity // cell-cell signaling // negative regulation of cell migration // receptor clustering // retina…	Leukocyte transendothelial migration
ENSG00000170296.10	0.866022	0.00102299		chr17	7240008	7242449	1319	-	GABARAP	protein_coding	ENST00000302386.10;ENST00000570856.1;ENST00000571129.5;ENST00000571253.1;ENST00000573928.1;ENST00000577035.5	11337	GABA type A receptor-associated protein [Source:HGNC Symbol;Acc:HGNC:4067]	GO:0005737 // GO:0016020 // GO:0005856 // GO:0005794 // GO:0031410 // GO:0000139 // GO:0012505 // GO:0005874 // GO:0005776 // GO:0045202 // GO:0000421 // GO:0005829 // GO:0005930 // GO:0005886 // GO:0005764 // GO:0005790 // GO:0005875 // GO:0015629 // GO:0044297 // GO:0048471 // GO:0097225	cytoplasm // membrane // cytoskeleton // Golgi apparatus // cytoplasmic vesicle // Golgi membrane // endomembrane system // microtubule // autophagosome // synapse // autophagosome membrane // cytosol // axoneme // plasma membrane // lysosome // smooth endoplasmic reticulum // microtubule associated complex // actin cytoskeleton // cell body // perinuclear region of cytoplasm // sperm midpiece	GO:0005515 // GO:0031625 // GO:0050811 // GO:0048487 // GO:0008017	protein binding // ubiquitin protein ligase binding // GABA receptor binding // beta-tubulin binding // microtubule binding	GO:0015031 // GO:0006915 // GO:0006914 // GO:0000045 // GO:0000422 // GO:0006995 // GO:0016236 // GO:0008625 // GO:0007268 // GO:0000226 // GO:0006605 // GO:0097352	protein transport // apoptotic process // autophagy // autophagosome assembly // autophagy of mitochondrion // cellular response to nitrogen starvation // macroautophagy // extrinsic apoptotic signaling pathway via death domain receptors // chemical synaptic transmission // microtubule cytoskeleton organization // protein targeting // autophagosome maturation	FoxO signaling pathway // Autophagy - other // Mitophagy - animal // Autophagy - animal // Apelin signaling pathway // NOD-like receptor signaling pathway // GABAergic synapse // Amyotrophic lateral sclerosis // Shigellosis // Kaposi sarcoma-associated herpesvirus infection
ENSG00000171867.17	0.761262	0.00102628		chr20	4686350	4701590	2539	+	PRNP	protein_coding	ENST00000379440.9;ENST00000424424.1;ENST00000430350.2;ENST00000457586.1	5621	prion protein [Source:HGNC Symbol;Acc:HGNC:9449]	GO:0016020 // GO:0005737 // GO:0016021 // GO:0043231 // GO:0005783 // GO:0005829 // GO:0005886 // GO:0005794 // GO:0031965 // GO:0045121 // GO:0009986 // GO:0031225 // GO:0005634 // GO:0070062 // GO:0019898 // GO:0030425 // GO:0098794 // GO:0014069 // GO:0016234 // GO:0031362 // GO:0043195	membrane // cytoplasm // integral component of membrane // intracellular membrane-bounded organelle // endoplasmic reticulum // cytosol // plasma membrane // Golgi apparatus // nuclear membrane // membrane raft // cell surface // anchored component of membrane // nucleus // extracellular exosome // extrinsic component of membrane // dendrite // postsynapse // postsynaptic density // inclusion bod…	GO:0046872 // GO:0005515 // GO:0008017 // GO:0042802 // GO:0005509 // GO:0005507 // GO:0001540 // GO:0015631 // GO:0002020 // GO:0019828 // GO:0044877 // GO:0005539 // GO:0031802 // GO:0038023 // GO:1903136 // GO:0005521 // GO:0043008 // GO:0044325 // GO:0051087 // GO:1903135	metal ion binding // protein binding // microtubule binding // identical protein binding // calcium ion binding // copper ion binding // amyloid-beta binding // tubulin binding // protease binding // aspartic-type endopeptidase inhibitor activity // protein-containing complex binding // glycosaminoglycan binding // type 5 metabotropic glutamate receptor binding // signaling receptor activity // c…	GO:0051260 // GO:1904646 // GO:1904645 // GO:0043433 // GO:0070885 // GO:1902951 // GO:1902992 // GO:0032700 // GO:0007049 // GO:0010951 // GO:0006878 // GO:0007050 // GO:0032689 // GO:0006979 // GO:1902430 // GO:0001933 // GO:1901216 // GO:0007611 // GO:0090647 // GO:0007616 // GO:1990535 // GO:0010955 // GO:0031648 // GO:0032703 // GO:0035584 // GO:0043525 // GO:0046007 // GO:0050730 // GO:0050…	protein homooligomerization // cellular response to amyloid-beta // response to amyloid-beta // negative regulation of DNA-binding transcription factor activity // negative regulation of calcineurin-NFAT signaling cascade // negative regulation of dendritic spine maintenance // negative regulation of amyloid precursor protein catabolic process // negative regulation of interleukin-17 production /…	Ferroptosis // Prion diseases
ENSG00000083457.12	-0.501387	0.00102628		chr17	3714628	3801188	3803	-	ITGAE	protein_coding	ENST00000263087.9;ENST00000570360.1;ENST00000570415.5;ENST00000571185.1;ENST00000571937.1;ENST00000572121.1;ENST00000572179.5;ENST00000572433.5;ENST00000574026.2	3682	integrin subunit alpha E [Source:HGNC Symbol;Acc:HGNC:6147]	GO:0008305 // GO:0016020 // GO:0016021 // GO:0005886 // GO:0009897	integrin complex // membrane // integral component of membrane // plasma membrane // external side of plasma membrane	GO:0046872	metal ion binding	GO:0007155 // GO:0007229 // GO:0030198	cell adhesion // integrin-mediated signaling pathway // extracellular matrix organization	Regulation of actin cytoskeleton
ENSG00000151632.17	7.31952	0.00102628		chr10	4987400	5018031	3756	-	AKR1C2	protein_coding	ENST00000380753.8;ENST00000421196.7;ENST00000455190.2;ENST00000460124.5;ENST00000603073.1;ENST00000604184.1;ENST00000604428.5;ENST00000604439.1;ENST00000604507.5;ENST00000604711.1	1646	aldo-keto reductase family 1 member C2 [Source:HGNC Symbol;Acc:HGNC:385]	GO:0005737 // GO:0005829	cytoplasm // cytosol	GO:0016491 // GO:0004032 // GO:0008106 // GO:0016655 // GO:0032052 // GO:0005496 // GO:0016229 // GO:0047023 // GO:0047086 // GO:0018636 // GO:0047115 // GO:0031406	oxidoreductase activity // alditol:NADP+ 1-oxidoreductase activity // alcohol dehydrogenase (NADP+) activity // oxidoreductase activity, acting on NAD(P)H, quinone or similar compound as acceptor // bile acid binding // steroid binding // steroid dehydrogenase activity // androsterone dehydrogenase activity // ketosteroid monooxygenase activity // phenanthrene 9,10-monooxygenase activity // trans…	GO:0055114 // GO:0007186 // GO:0006629 // GO:0008202 // GO:0007586 // GO:0008284 // GO:0030855 // GO:0006693 // GO:0051897 // GO:0044597 // GO:0044598 // GO:0042448 // GO:0008207 // GO:0071395 // GO:0071799	oxidation-reduction process // G protein-coupled receptor signaling pathway // lipid metabolic process // steroid metabolic process // digestion // positive regulation of cell population proliferation // epithelial cell differentiation // prostaglandin metabolic process // positive regulation of protein kinase B signaling // daunorubicin metabolic process // doxorubicin metabolic process // proge…	Steroid hormone biosynthesis // Chemical carcinogenesis
ENSG00000099968.18	0.722902	0.00102628		chr22	17628855	17730855	5062	+	BCL2L13	protein_coding	ENST00000317582.10;ENST00000337612.9;ENST00000355028.4;ENST00000399777.1;ENST00000399781.5;ENST00000399782.5;ENST00000418951.6;ENST00000464649.1;ENST00000479296.1;ENST00000485631.1;ENST00000493680.5;ENST00000498133.5;ENST00000538149.5;ENST00000543133.5;ENST00000611738.4;ENST00000616863.4;ENST00000618481.4	23786	BCL2 like 13 [Source:HGNC Symbol;Acc:HGNC:17164]	GO:0005634 // GO:0016020 // GO:0016021 // GO:0005739 // GO:0031966	nucleus // membrane // integral component of membrane // mitochondrion // mitochondrial membrane	GO:0005515 // GO:0008656	protein binding // cysteine-type endopeptidase activator activity involved in apoptotic process	GO:0042981 // GO:0006915 // GO:0006919	regulation of apoptotic process // apoptotic process // activation of cysteine-type endopeptidase activity involved in apoptotic process	Mitophagy - animal // Legionellosis
ENSG00000110917.8	-0.514172	0.00102628		chr12	120687149	120701859	6341	+	MLEC	protein_coding	ENST00000228506.8;ENST00000412616.2;ENST00000535413.1;ENST00000535656.1;ENST00000545525.5	9761	malectin [Source:HGNC Symbol;Acc:HGNC:28973]	GO:0016020 // GO:0016021 // GO:0005783 // GO:0005789 // GO:0005886 // GO:0035579	membrane // integral component of membrane // endoplasmic reticulum // endoplasmic reticulum membrane // plasma membrane // specific granule membrane	GO:0030246 // GO:0005515 // GO:0019899	carbohydrate binding // protein binding // enzyme binding	GO:0005975 // GO:0006457 // GO:0043312	carbohydrate metabolic process // protein folding // neutrophil degranulation	-
ENSG00000279254.1	7.31092	0.00105209		chr2	46668870	46670778	1909	+	AC020604.1	TEC	ENST00000622979.1	-	TEC	-	-	-	-	-	-	-
ENSG00000236754.5	7.2889	0.00105209		chr22	17580157	17589192	1838	-	AC007666.1	lncRNA	ENST00000443935.5;ENST00000611039.1	-	novel transcript	-	-	-	-	-	-	-
ENSG00000135318.12	-0.779128	0.00105209		chr6	85449584	85495791	3918	+	NT5E	protein_coding	ENST00000257770.8;ENST00000369646.7;ENST00000369651.7;ENST00000416334.5;ENST00000437581.1	4907	5'-nucleotidase ecto [Source:HGNC Symbol;Acc:HGNC:8021]	GO:0016020 // GO:0005654 // GO:0005829 // GO:0005886 // GO:0031225 // GO:0009986 // GO:0070062	membrane // nucleoplasm // cytosol // plasma membrane // anchored component of membrane // cell surface // extracellular exosome	GO:0046872 // GO:0016787 // GO:0000166 // GO:0016788 // GO:0008253 // GO:0005515	metal ion binding // hydrolase activity // nucleotide binding // hydrolase activity, acting on ester bonds // 5'-nucleotidase activity // protein binding	GO:0009166 // GO:0016311 // GO:0006259 // GO:0006195 // GO:0046135 // GO:0019674 // GO:0006196 // GO:0007159 // GO:0046086 // GO:0050728	nucleotide catabolic process // dephosphorylation // DNA metabolic process // purine nucleotide catabolic process // pyrimidine nucleoside catabolic process // NAD metabolic process // AMP catabolic process // leukocyte cell-cell adhesion // adenosine biosynthetic process // negative regulation of inflammatory response	Purine metabolism // Pyrimidine metabolism // Nicotinate and nicotinamide metabolism // Metabolic pathways
ENSG00000167775.11	-0.461065	0.00108544		chr19	8302127	8308358	1729	-	CD320	protein_coding	ENST00000301458.10;ENST00000537716.6;ENST00000596002.5;ENST00000596246.1;ENST00000598299.1;ENST00000599573.1	51293	CD320 molecule [Source:HGNC Symbol;Acc:HGNC:16692]	GO:0016020 // GO:0016021 // GO:0005886 // GO:0005887 // GO:0005783 // GO:0010008	membrane // integral component of membrane // plasma membrane // integral component of plasma membrane // endoplasmic reticulum // endosome membrane	GO:0005515 // GO:0046872 // GO:0008083 // GO:0005509 // GO:0015420 // GO:0031419	protein binding // metal ion binding // growth factor activity // calcium ion binding // ATPase-coupled vitamin B12 transmembrane transporter activity // cobalamin binding	GO:0007165 // GO:0009235 // GO:0030890 // GO:0015889 // GO:0031296 // GO:0030656	signal transduction // cobalamin metabolic process // positive regulation of B cell proliferation // cobalamin transport // B cell costimulation // regulation of vitamin metabolic process	-
ENSG00000204272.13	0.733765	0.0010856		chrX	56729241	56819179	2344	+	NBDY	protein_coding	ENST00000374922.9;ENST00000423617.2;ENST00000451583.1;ENST00000637096.1	550643	negative regulator of P-body association [Source:HGNC Symbol;Acc:HGNC:50713]	GO:0005737 // GO:0000932	cytoplasm // P-body	GO:0005515	protein binding	GO:0006397 // GO:0000956 // GO:0010607	mRNA processing // nuclear-transcribed mRNA catabolic process // negative regulation of cytoplasmic mRNA processing body assembly	-
ENSG00000236062.1	7.27421	0.00110343		chr3	12257801	12258460	660	-	GSTM5P1	processed_pseudogene	ENST00000434751.1	-	glutathione S-transferase mu 5 pseudogene 1 [Source:HGNC Symbol;Acc:HGNC:4633]	-	-	-	-	-	-	-
ENSG00000134259.5	-1.05941	0.00110343		chr1	115285917	115338256	1155	-	NGF	protein_coding	ENST00000369512.3;ENST00000675637.1;ENST00000676038.1	4803	nerve growth factor [Source:HGNC Symbol;Acc:HGNC:7808]	GO:0005768 // GO:0005576 // GO:0005615 // GO:0031410 // GO:0005829 // GO:0030424 // GO:0030425 // GO:0005796 // GO:0008021 // GO:0031904	endosome // extracellular region // extracellular space // cytoplasmic vesicle // cytosol // axon // dendrite // Golgi lumen // synaptic vesicle // endosome lumen	GO:0005102 // GO:0005515 // GO:0008289 // GO:0008083 // GO:0030414 // GO:0004857 // GO:0008191 // GO:0005163	signaling receptor binding // protein binding // lipid binding // growth factor activity // peptidase inhibitor activity // enzyme inhibitor activity // metalloendopeptidase inhibitor activity // nerve growth factor receptor binding	GO:0008285 // GO:0010628 // GO:0045666 // GO:0010466 // GO:0048812 // GO:0006919 // GO:0048015 // GO:0043065 // GO:0043066 // GO:0007169 // GO:0050804 // GO:0007422 // GO:0007613 // GO:0033138 // GO:0000186 // GO:0008625 // GO:0021675 // GO:0032455 // GO:0038180 // GO:0043154 // GO:0043281 // GO:0043388 // GO:0043524 // GO:0045664 // GO:0046579 // GO:0048011 // GO:0048672 // GO:0050772	negative regulation of cell population proliferation // positive regulation of gene expression // positive regulation of neuron differentiation // negative regulation of peptidase activity // neuron projection morphogenesis // activation of cysteine-type endopeptidase activity involved in apoptotic process // phosphatidylinositol-mediated signaling // positive regulation of apoptotic process // n…	MAPK signaling pathway // Ras signaling pathway // Rap1 signaling pathway // Cytokine-cytokine receptor interaction // PI3K-Akt signaling pathway // Apoptosis // Neurotrophin signaling pathway // Inflammatory mediator regulation of TRP channels
ENSG00000282591.1	7.24666	0.00110343		chr19	76163	77686	1201	-	FAM138F	lncRNA	ENST00000631376.1;ENST00000632948.1	641702	family with sequence similarity 138 member F [Source:HGNC Symbol;Acc:HGNC:33581]	-	-	-	-	-	-	-
ENSG00000070831.17	-0.497238	0.00110343		chr1	22025511	22101360	10598	+	CDC42	protein_coding	ENST00000315554.13;ENST00000344548.7;ENST00000400259.5;ENST00000411827.1;ENST00000498236.1;ENST00000648594.1;ENST00000651171.1;ENST00000652582.1;ENST00000656825.1;ENST00000662562.1;ENST00000667384.1	998	cell division cycle 42 [Source:HGNC Symbol;Acc:HGNC:1736]	GO:0005815 // GO:0030496 // GO:0005737 // GO:0016020 // GO:0005886 // GO:0005856 // GO:0005925 // GO:0030175 // GO:0042995 // GO:0030425 // GO:0005819 // GO:0005813 // GO:0005789 // GO:0005829 // GO:0070062 // GO:0032991 // GO:0051233 // GO:0072686 // GO:0036464 // GO:0043197 // GO:0043025 // GO:0000139 // GO:0043005 // GO:0017119 // GO:0000322 // GO:0005911 // GO:0030141 // GO:0031256 // GO:0045…	microtubule organizing center // midbody // cytoplasm // membrane // plasma membrane // cytoskeleton // focal adhesion // filopodium // cell projection // dendrite // spindle // centrosome // endoplasmic reticulum membrane // cytosol // extracellular exosome // protein-containing complex // spindle midzone // mitotic spindle // cytoplasmic ribonucleoprotein granule // dendritic spine // neuronal …	GO:0005525 // GO:0003924 // GO:0005515 // GO:0000166 // GO:0016787 // GO:0042802 // GO:0019901 // GO:0031996 // GO:0034191 // GO:0032427 // GO:0061630 // GO:0030742 // GO:0031435	GTP binding // GTPase activity // protein binding // nucleotide binding // hydrolase activity // identical protein binding // protein kinase binding // thioesterase binding // apolipoprotein A-I receptor binding // GBD domain binding // ubiquitin protein ligase activity // GTP-dependent protein binding // mitogen-activated protein kinase kinase kinase binding	GO:0007264 // GO:0051301 // GO:0016567 // GO:0030154 // GO:0007399 // GO:0038096 // GO:0030036 // GO:0051056 // GO:0016477 // GO:0007015 // GO:0031274 // GO:0034329 // GO:0045198 // GO:0021762 // GO:2000251 // GO:0035722 // GO:0048013 // GO:0051491 // GO:0060997 // GO:0048010 // GO:0031333 // GO:0032467 // GO:0060071 // GO:0007229 // GO:0038189 // GO:0051496 // GO:0042059 // GO:0039694 // GO:0007…	small GTPase mediated signal transduction // cell division // protein ubiquitination // cell differentiation // nervous system development // Fc-gamma receptor signaling pathway involved in phagocytosis // actin cytoskeleton organization // regulation of small GTPase mediated signal transduction // cell migration // actin filament organization // positive regulation of pseudopodium assembly // ce…	MAPK signaling pathway // Ras signaling pathway // Rap1 signaling pathway // Chemokine signaling pathway // Endocytosis // Axon guidance // VEGF signaling pathway // Focal adhesion // Adherens junction // Tight junction // T cell receptor signaling pathway // Fc gamma R-mediated phagocytosis // Leukocyte transendothelial migration // Neurotrophin signaling pathway // Regulation of actin cytoskele…
ENSG00000159352.16	-0.471563	0.00111857		chr1	151254709	151267479	1333	+	PSMD4	protein_coding	ENST00000368881.8;ENST00000368884.8;ENST00000427779.5;ENST00000437736.5;ENST00000445776.1;ENST00000453615.1;ENST00000461434.1;ENST00000462970.5;ENST00000469786.2;ENST00000470396.1;ENST00000476855.5;ENST00000491857.1	5710	proteasome 26S subunit, non-ATPase 4 [Source:HGNC Symbol;Acc:HGNC:9561]	GO:0005654 // GO:0005829 // GO:0000502 // GO:0005634 // GO:0022624 // GO:0008540 // GO:0005737	nucleoplasm // cytosol // proteasome complex // nucleus // proteasome accessory complex // proteasome regulatory particle, base subcomplex // cytoplasm	GO:0003723 // GO:0005515 // GO:0042802 // GO:0031593 // GO:0008134	RNA binding // protein binding // identical protein binding // polyubiquitin modification-dependent protein binding // transcription factor binding	GO:0038095 // GO:0050852 // GO:0000165 // GO:0000209 // GO:0002223 // GO:0002479 // GO:0006521 // GO:0010972 // GO:0016579 // GO:0031145 // GO:0031146 // GO:0033209 // GO:0038061 // GO:0043161 // GO:0043488 // GO:0043687 // GO:0055085 // GO:0060071 // GO:0061418 // GO:0070498 // GO:0090090 // GO:0090263 // GO:1901990 // GO:1902036 // GO:0043248	Fc-epsilon receptor signaling pathway // T cell receptor signaling pathway // MAPK cascade // protein polyubiquitination // stimulatory C-type lectin receptor signaling pathway // antigen processing and presentation of exogenous peptide antigen via MHC class I, TAP-dependent // regulation of cellular amino acid metabolic process // negative regulation of G2/M transition of mitotic cell cycle // p…	Proteasome // Alzheimer disease // Parkinson disease // Amyotrophic lateral sclerosis // Huntington disease // Spinocerebellar ataxia // Epstein-Barr virus infection
ENSG00000143401.15	-1.20561	0.00112651		chr1	150218417	150236156	3407	-	ANP32E	protein_coding	ENST00000369114.9;ENST00000369115.3;ENST00000436748.6;ENST00000532744.2;ENST00000533654.5;ENST00000534220.1;ENST00000534437.1;ENST00000583931.6;ENST00000616917.4;ENST00000629042.2	81611	acidic nuclear phosphoprotein 32 family member E [Source:HGNC Symbol;Acc:HGNC:16673]	GO:0005634 // GO:0005737 // GO:0031410 // GO:0000812	nucleus // cytoplasm // cytoplasmic vesicle // Swr1 complex	GO:0005515 // GO:0042393 // GO:0019212	protein binding // histone binding // phosphatase inhibitor activity	GO:0006325 // GO:0043086 // GO:0043486 // GO:0042981	chromatin organization // negative regulation of catalytic activity // histone exchange // regulation of apoptotic process	-
ENSG00000113924.12	7.22161	0.00113538		chr3	120628172	120682269	1674	-	HGD	protein_coding	ENST00000283871.10;ENST00000466528.5;ENST00000470321.1;ENST00000475447.2;ENST00000476082.2;ENST00000480862.1;ENST00000485313.5;ENST00000488183.5;ENST00000492108.5;ENST00000494453.1	3081	homogentisate 1,2-dioxygenase [Source:HGNC Symbol;Acc:HGNC:4892]	GO:0005737 // GO:0005829 // GO:0070062	cytoplasm // cytosol // extracellular exosome	GO:0004411 // GO:0046872 // GO:0016491 // GO:0051213 // GO:0005515 // GO:0042802	homogentisate 1,2-dioxygenase activity // metal ion binding // oxidoreductase activity // dioxygenase activity // protein binding // identical protein binding	GO:0055114 // GO:0006559 // GO:0006570 // GO:0006572 // GO:0006520	oxidation-reduction process // L-phenylalanine catabolic process // tyrosine metabolic process // tyrosine catabolic process // cellular amino acid metabolic process	Tyrosine metabolism // Metabolic pathways
ENSG00000170322.14	0.329101	0.00113538		chr11	129863636	129895590	5093	-	NFRKB	protein_coding	ENST00000446488.7;ENST00000524746.5;ENST00000524794.5;ENST00000526884.1;ENST00000526940.1;ENST00000529319.5;ENST00000530278.5;ENST00000531318.1;ENST00000531755.5;ENST00000532147.1;ENST00000532225.5	4798	nuclear factor related to kappaB binding protein [Source:HGNC Symbol;Acc:HGNC:7802]	GO:0031011 // GO:0005634 // GO:0005654	Ino80 complex // nucleus // nucleoplasm	GO:0003677 // GO:0005515 // GO:0002020	DNA binding // protein binding // protease binding	GO:0006281 // GO:0006974 // GO:0006310 // GO:0016579 // GO:0006954 // GO:0006366	DNA repair // cellular response to DNA damage stimulus // DNA recombination // protein deubiquitination // inflammatory response // transcription by RNA polymerase II	-
ENSG00000276272.1	7.21788	0.00114779		chr12	56411944	56413190	1247	-	AC024884.2	lncRNA	ENST00000610448.1	-	novel transcript	-	-	-	-	-	-	-
ENSG00000233030.2	7.1612	0.00114779		chr1	149785659	149793020	3543	-	AC243772.2	lncRNA	ENST00000428289.1	-	novel transcript, antisense to FCGR1A	-	-	-	-	-	-	-
ENSG00000171509.16	7.11368	0.00114779		chr4	158315311	158653372	3930	+	RXFP1	protein_coding	ENST00000307765.10;ENST00000342048.9;ENST00000343542.9;ENST00000423548.5;ENST00000448688.6;ENST00000460056.6;ENST00000470033.2;ENST00000471616.5;ENST00000472969.1;ENST00000484785.1;ENST00000613319.4	59350	relaxin family peptide receptor 1 [Source:HGNC Symbol;Acc:HGNC:19718]	GO:0016021 // GO:0016020 // GO:0005886 // GO:0005887	integral component of membrane // membrane // plasma membrane // integral component of plasma membrane	GO:0005515 // GO:0004930 // GO:0046872 // GO:0008528 // GO:0042562	protein binding // G protein-coupled receptor activity // metal ion binding // G protein-coupled peptide receptor activity // hormone binding	GO:0007186 // GO:0007165 // GO:0009755 // GO:0007189 // GO:0007190 // GO:0007188 // GO:0007567 // GO:0030154 // GO:0030198 // GO:0060427 // GO:0060658	G protein-coupled receptor signaling pathway // signal transduction // hormone-mediated signaling pathway // adenylate cyclase-activating G protein-coupled receptor signaling pathway // activation of adenylate cyclase activity // adenylate cyclase-modulating G protein-coupled receptor signaling pathway // parturition // cell differentiation // extracellular matrix organization // lung connective …	Neuroactive ligand-receptor interaction // Relaxin signaling pathway
ENSG00000204525.16	0.687658	0.00114779		chr6	31268749	31272130	1880	-	HLA-C	protein_coding	ENST00000376228.9;ENST00000376237.8;ENST00000383329.7;ENST00000415537.1;ENST00000466892.5;ENST00000470363.5;ENST00000484378.1;ENST00000487245.5;ENST00000495835.1;ENST00000640219.1	3107	major histocompatibility complex, class I, C [Source:HGNC Symbol;Acc:HGNC:4933]	GO:0016020 // GO:0016021 // GO:0005783 // GO:0005789 // GO:0005886 // GO:0005794 // GO:0009986 // GO:0005887 // GO:0070062 // GO:0042612 // GO:0030670 // GO:0030667 // GO:0000139 // GO:0012507 // GO:0071556 // GO:0031901 // GO:0055038	membrane // integral component of membrane // endoplasmic reticulum // endoplasmic reticulum membrane // plasma membrane // Golgi apparatus // cell surface // integral component of plasma membrane // extracellular exosome // MHC class I protein complex // phagocytic vesicle membrane // secretory granule membrane // Golgi membrane // ER to Golgi transport vesicle membrane // integral component of …	GO:0005515 // GO:0042605 // GO:0046977	protein binding // peptide antigen binding // TAP binding	GO:0006955 // GO:0019882 // GO:0016032 // GO:0002376 // GO:0045087 // GO:0002250 // GO:0050776 // GO:0002479 // GO:0043312 // GO:0002474 // GO:0060333 // GO:0060337 // GO:0002480 // GO:0002486	immune response // antigen processing and presentation // viral process // immune system process // innate immune response // adaptive immune response // regulation of immune response // antigen processing and presentation of exogenous peptide antigen via MHC class I, TAP-dependent // neutrophil degranulation // antigen processing and presentation of peptide antigen via MHC class I // interferon-…	Endocytosis // Phagosome // Cellular senescence // Cell adhesion molecules // Antigen processing and presentation // Natural killer cell mediated cytotoxicity // Type I diabetes mellitus // Human cytomegalovirus infection // Human papillomavirus infection // Human T-cell leukemia virus 1 infection // Kaposi sarcoma-associated herpesvirus infection // Herpes simplex virus 1 infection // Epstein-Ba…
ENSG00000102172.16	-0.894428	0.00114779		chrX	21940709	21994837	1703	+	SMS	protein_coding	ENST00000379404.5;ENST00000404933.7;ENST00000457085.1;ENST00000478094.1	6611	spermine synthase [Source:HGNC Symbol;Acc:HGNC:11123]	GO:0005829 // GO:0070062	cytosol // extracellular exosome	GO:0016768 // GO:0016740	spermine synthase activity // transferase activity	GO:0006597 // GO:0006596 // GO:0006595 // GO:0006555 // GO:0008215	spermine biosynthetic process // polyamine biosynthetic process // polyamine metabolic process // methionine metabolic process // spermine metabolic process	Cysteine and methionine metabolism // Arginine and proline metabolism // Glutathione metabolism // Metabolic pathways
ENSG00000260537.2	-8.78172			chr16	70299194	70372582	2110	+	AC012184.2	protein_coding	ENST00000443119.7;ENST00000565116.1;ENST00000567706.1	-	novel protein, DDX19B and DDX19A readthrough	-	-	GO:0005524 // GO:0003676 // GO:0000166 // GO:0016787 // GO:0003724	ATP binding // nucleic acid binding // nucleotide binding // hydrolase activity // RNA helicase activity	-	-	-
ENSG00000067064.11	-1.15164	0.00116481		chr10	1039152	1049170	3370	-	IDI1	protein_coding	ENST00000381344.7;ENST00000427898.5;ENST00000429642.2;ENST00000482091.1;ENST00000491735.1	3422	isopentenyl-diphosphate delta isomerase 1 [Source:HGNC Symbol;Acc:HGNC:5387]	GO:0005777 // GO:0005737 // GO:0005829	peroxisome // cytoplasm // cytosol	GO:0016787 // GO:0004452 // GO:0046872 // GO:0016853	hydrolase activity // isopentenyl-diphosphate delta-isomerase activity // metal ion binding // isomerase activity	GO:0008299 // GO:0006629 // GO:0006694 // GO:0006695 // GO:0008202 // GO:0008203 // GO:0016126 // GO:0045540 // GO:0009240 // GO:0050992	isoprenoid biosynthetic process // lipid metabolic process // steroid biosynthetic process // cholesterol biosynthetic process // steroid metabolic process // cholesterol metabolic process // sterol biosynthetic process // regulation of cholesterol biosynthetic process // isopentenyl diphosphate biosynthetic process // dimethylallyl diphosphate biosynthetic process	Terpenoid backbone biosynthesis // Metabolic pathways
ENSG00000178913.8	0.612218	0.00116981		chr5	141260225	141320784	2295	-	TAF7	protein_coding	ENST00000313368.8;ENST00000624699.1;ENST00000624761.1	6879	TATA-box binding protein associated factor 7 [Source:HGNC Symbol;Acc:HGNC:11541]	GO:0005669 // GO:0005634 // GO:0005794 // GO:0005654 // GO:0033276 // GO:0071339 // GO:0005667 // GO:0005737	transcription factor TFIID complex // nucleus // Golgi apparatus // nucleoplasm // transcription factor TFTC complex // MLL1 complex // transcription factor complex // cytoplasm	GO:0005515 // GO:0000976 // GO:0003713 // GO:0008134 // GO:0035035 // GO:0016251 // GO:0046982 // GO:0042809 // GO:0106140 // GO:0046966 // GO:0061628 // GO:0001097	protein binding // transcription regulatory region sequence-specific DNA binding // transcription coactivator activity // transcription factor binding // histone acetyltransferase binding // RNA polymerase II general transcription initiation factor activity // protein heterodimerization activity // vitamin D receptor binding // P-TEFb complex binding // thyroid hormone receptor binding // H3K27me…	GO:0006367 // GO:0006357 // GO:0000122 // GO:0051123 // GO:0045944 // GO:0006366 // GO:0045892 // GO:0006352 // GO:1901796 // GO:0006469 // GO:0035067 // GO:0000296 // GO:0030520 // GO:0045344 // GO:0045347 // GO:0090241	transcription initiation from RNA polymerase II promoter // regulation of transcription by RNA polymerase II // negative regulation of transcription by RNA polymerase II // RNA polymerase II preinitiation complex assembly // positive regulation of transcription by RNA polymerase II // transcription by RNA polymerase II // negative regulation of transcription, DNA-templated // DNA-templated transc…	Basal transcription factors
ENSG00000224048.6	7.08779	0.00118002		chr2	150612381	150635818	1803	+	LINC02612	lncRNA	ENST00000413247.5;ENST00000423428.2;ENST00000427615.5;ENST00000440668.5;ENST00000443811.2;ENST00000652947.1;ENST00000653799.1;ENST00000655103.1;ENST00000655327.1;ENST00000657466.1;ENST00000660328.1;ENST00000661012.1;ENST00000665320.1;ENST00000665399.1;ENST00000665656.1;ENST00000666939.1;ENST00000667037.1;ENST00000667235.1;ENST00000667502.1;ENST00000670597.1	101929282	long intergenic non-protein coding RNA 2612 [Source:HGNC Symbol;Acc:HGNC:54067]	-	-	-	-	-	-	-
ENSG00000102575.13	7.06461	0.00118002		chr19	11574660	11579008	1630	-	ACP5	protein_coding	ENST00000218758.9;ENST00000412435.6;ENST00000588079.1;ENST00000588524.5;ENST00000588625.1;ENST00000589792.5;ENST00000590420.1;ENST00000590832.1;ENST00000591319.1;ENST00000592659.1;ENST00000592828.6;ENST00000648477.1;ENST00000649386.1	54	acid phosphatase 5, tartrate resistant [Source:HGNC Symbol;Acc:HGNC:124]	GO:0005764 // GO:0005829 // GO:0016021	lysosome // cytosol // integral component of membrane	GO:0016787 // GO:0003993 // GO:0046872 // GO:0008198 // GO:0008199	hydrolase activity // acid phosphatase activity // metal ion binding // ferrous iron binding // ferric iron binding	GO:0001503 // GO:0045453 // GO:0006771 // GO:0016311 // GO:0032496 // GO:0032691 // GO:0032695 // GO:0032720 // GO:0032929 // GO:0034097 // GO:0045019 // GO:0050728 // GO:0050830 // GO:0060349	ossification // bone resorption // riboflavin metabolic process // dephosphorylation // response to lipopolysaccharide // negative regulation of interleukin-1 beta production // negative regulation of interleukin-12 production // negative regulation of tumor necrosis factor production // negative regulation of superoxide anion generation // response to cytokine // negative regulation of nitric ox…	Riboflavin metabolism // Metabolic pathways // Lysosome // Osteoclast differentiation // Rheumatoid arthritis
ENSG00000185619.18	0.971418	0.00118002		chr4	705748	770640	5685	+	PCGF3	protein_coding	ENST00000362003.9;ENST00000400151.6;ENST00000419774.5;ENST00000427463.5;ENST00000430644.5;ENST00000433814.5;ENST00000440452.5;ENST00000470161.6;ENST00000475288.5;ENST00000482726.5;ENST00000484141.5;ENST00000488032.1;ENST00000620529.1	10336	polycomb group ring finger 3 [Source:HGNC Symbol;Acc:HGNC:10066]	GO:0005634 // GO:0005654 // GO:0031519 // GO:0035102 // GO:0000805 // GO:0016020 // GO:0016021	nucleus // nucleoplasm // PcG protein complex // PRC1 complex // X chromosome // membrane // integral component of membrane	GO:0046872 // GO:0005515 // GO:0003700 // GO:0000977	metal ion binding // protein binding // DNA-binding transcription factor activity // RNA polymerase II regulatory region sequence-specific DNA binding	GO:0006355 // GO:0036353 // GO:0060819	regulation of transcription, DNA-templated // histone H2A-K119 monoubiquitination // inactivation of X chromosome by genetic imprinting	Signaling pathways regulating pluripotency of stem cells
ENSG00000141504.12	0.875939	0.00118044		chr17	7626234	7627876	1563	-	SAT2	protein_coding	ENST00000269298.10;ENST00000380466.6;ENST00000570850.5;ENST00000570914.5;ENST00000571074.5;ENST00000571195.5;ENST00000572224.1;ENST00000573566.1;ENST00000573930.1;ENST00000575114.1;ENST00000575826.5;ENST00000576579.5;ENST00000576686.1;ENST00000576846.1	112483	spermidine/spermine N1-acetyltransferase family member 2 [Source:HGNC Symbol;Acc:HGNC:23160]	GO:0005737 // GO:0070062	cytoplasm // extracellular exosome	GO:0008080 // GO:0016740 // GO:0016746 // GO:0005515 // GO:0042802 // GO:0004145 // GO:0019809	N-acetyltransferase activity // transferase activity // transferase activity, transferring acyl groups // protein binding // identical protein binding // diamine N-acetyltransferase activity // spermidine binding	GO:0009447 // GO:0032918 // GO:0032919 // GO:0032920 // GO:0046204	putrescine catabolic process // spermidine acetylation // spermine acetylation // putrescine acetylation // nor-spermidine metabolic process	Arginine and proline metabolism // Metabolic pathways // Ferroptosis
ENSG00000149634.4	7.05758	0.00119244		chr20	45886489	45887635	757	-	SPATA25	protein_coding	ENST00000372519.3	128497	spermatogenesis associated 25 [Source:HGNC Symbol;Acc:HGNC:16158]	GO:0016020 // GO:0016021 // GO:0005575	membrane // integral component of membrane // cellular_component	GO:0005515 // GO:0003674	protein binding // molecular_function	GO:0030154 // GO:0007283	cell differentiation // spermatogenesis	-
ENSG00000279026.1	7.04148	0.00119244		chr14	73580694	73582918	2225	+	AC005225.4	TEC	ENST00000623547.1	-	TEC	-	-	-	-	-	-	-
ENSG00000100353.18	0.482872	0.00119244		chr22	36510855	36529184	1880	-	EIF3D	protein_coding	ENST00000216190.13;ENST00000402116.2;ENST00000405442.5;ENST00000426531.5;ENST00000432675.4;ENST00000455547.5;ENST00000457241.5;ENST00000458572.1;ENST00000462641.1;ENST00000462794.1;ENST00000478547.1;ENST00000496875.1	8664	eukaryotic translation initiation factor 3 subunit D [Source:HGNC Symbol;Acc:HGNC:3278]	GO:0005737 // GO:0005852 // GO:0016020 // GO:0016282 // GO:0033290 // GO:0005829 // GO:0071541	cytoplasm // eukaryotic translation initiation factor 3 complex // membrane // eukaryotic 43S preinitiation complex // eukaryotic 48S preinitiation complex // cytosol // eukaryotic translation initiation factor 3 complex, eIF3m	GO:0003743 // GO:0003723 // GO:0005515 // GO:0098808	translation initiation factor activity // RNA binding // protein binding // mRNA cap binding	GO:0001732 // GO:0002183 // GO:0006412 // GO:0006413 // GO:0016032 // GO:0075522 // GO:0002191 // GO:0045727 // GO:0075525 // GO:1902416	formation of cytoplasmic translation initiation complex // cytoplasmic translational initiation // translation // translational initiation // viral process // IRES-dependent viral translational initiation // cap-dependent translational initiation // positive regulation of translation // viral translational termination-reinitiation // positive regulation of mRNA binding	RNA transport
ENSG00000125398.8	0.972124	0.00119244		chr17	72121020	72126416	3931	+	SOX9	protein_coding	ENST00000245479.3	6662	SRY-box transcription factor 9 [Source:HGNC Symbol;Acc:HGNC:11204]	GO:0005634 // GO:0005654 // GO:0000790 // GO:0032991 // GO:0005667	nucleus // nucleoplasm // nuclear chromatin // protein-containing complex // transcription factor complex	GO:0000981 // GO:0003677 // GO:0003700 // GO:0005515 // GO:0043565 // GO:0000987 // GO:1990837 // GO:0003682 // GO:0001228 // GO:0000978 // GO:0034236 // GO:0000976 // GO:0008013 // GO:0043425 // GO:0097157	DNA-binding transcription factor activity, RNA polymerase II-specific // DNA binding // DNA-binding transcription factor activity // protein binding // sequence-specific DNA binding // cis-regulatory region sequence-specific DNA binding // sequence-specific double-stranded DNA binding // chromatin binding // DNA-binding transcription activator activity, RNA polymerase II-specific // RNA polymeras…	GO:0006355 // GO:0045944 // GO:0043066 // GO:0007165 // GO:0006334 // GO:0030154 // GO:0051216 // GO:0045893 // GO:0007283 // GO:0000122 // GO:0001934 // GO:0010628 // GO:0001501 // GO:0090090 // GO:0008584 // GO:0071347 // GO:0007417 // GO:0071260 // GO:0008284 // GO:0042127 // GO:0042981 // GO:0007507 // GO:0070371 // GO:0001502 // GO:0032332 // GO:0045892 // GO:0006367 // GO:0019933 // GO:0071…	regulation of transcription, DNA-templated // positive regulation of transcription by RNA polymerase II // negative regulation of apoptotic process // signal transduction // nucleosome assembly // cell differentiation // cartilage development // positive regulation of transcription, DNA-templated // spermatogenesis // negative regulation of transcription by RNA polymerase II // positive regulatio…	cAMP signaling pathway
ENSG00000131016.17	-1.45128	0.00119244		chr6	151239967	151358559	8466	+	AKAP12	protein_coding	ENST00000253332.5;ENST00000354675.10;ENST00000359755.5;ENST00000402676.7;ENST00000490177.1	9590	A-kinase anchoring protein 12 [Source:HGNC Symbol;Acc:HGNC:370]	GO:0005737 // GO:0016020 // GO:0005829 // GO:0005856 // GO:0005886 // GO:0005925 // GO:0005938 // GO:0043025 // GO:0098685	cytoplasm // membrane // cytosol // cytoskeleton // plasma membrane // focal adhesion // cell cortex // neuronal cell body // Schaffer collateral - CA1 synapse	GO:0005515 // GO:0005516 // GO:0051018 // GO:0008179	protein binding // calmodulin binding // protein kinase A binding // adenylate cyclase binding	GO:0007165 // GO:0006605 // GO:0007193 // GO:0007186 // GO:0010738 // GO:0010739 // GO:0090036 // GO:0032496 // GO:0035733 // GO:0042535 // GO:0043116 // GO:0050804 // GO:0051602 // GO:0051770 // GO:0061870 // GO:0070374 // GO:0071347 // GO:0071356 // GO:1900143 // GO:1904469	signal transduction // protein targeting // adenylate cyclase-inhibiting G protein-coupled receptor signaling pathway // G protein-coupled receptor signaling pathway // regulation of protein kinase A signaling // positive regulation of protein kinase A signaling // regulation of protein kinase C signaling // response to lipopolysaccharide // hepatic stellate cell activation // positive regulation…	-
ENSG00000142675.18	7.02185	0.00120846		chr1	26177484	26189884	2673	+	CNKSR1	protein_coding	ENST00000361530.11;ENST00000374253.9;ENST00000465415.1;ENST00000480348.6;ENST00000480617.1;ENST00000481077.6;ENST00000482227.5;ENST00000484874.2;ENST00000524529.6;ENST00000525687.5;ENST00000528001.1;ENST00000528281.5;ENST00000531150.5;ENST00000531191.5	10256	connector enhancer of kinase suppressor of Ras 1 [Source:HGNC Symbol;Acc:HGNC:19700]	GO:0005737 // GO:0016020 // GO:0005886 // GO:0005911 // GO:0005938	cytoplasm // membrane // plasma membrane // cell-cell junction // cell cortex	GO:0016301 // GO:0005515 // GO:0030674	kinase activity // protein binding // protein-macromolecule adaptor activity	GO:0016310 // GO:0007169 // GO:0007266 // GO:0007265	phosphorylation // transmembrane receptor protein tyrosine kinase signaling pathway // Rho protein signal transduction // Ras protein signal transduction	-
ENSG00000120802.14	-1.37426	0.00120846		chr12	98515579	98550351	4136	+	TMPO	protein_coding	ENST00000261210.9;ENST00000266732.8;ENST00000343315.9;ENST00000393053.6;ENST00000546828.6;ENST00000547214.1;ENST00000548223.5;ENST00000548911.1;ENST00000549938.5;ENST00000551987.1;ENST00000552831.1;ENST00000556029.6;ENST00000556678.1	7112	thymopoietin [Source:HGNC Symbol;Acc:HGNC:11875]	GO:0005634 // GO:0005737 // GO:0016020 // GO:0016021 // GO:0031965 // GO:0005637 // GO:0005635 // GO:0005694 // GO:0000785	nucleus // cytoplasm // membrane // integral component of membrane // nuclear membrane // nuclear inner membrane // nuclear envelope // chromosome // chromatin	GO:0003677 // GO:0005515 // GO:0005521 // GO:0045296	DNA binding // protein binding // lamin binding // cadherin binding	GO:0006355	regulation of transcription, DNA-templated	-
ENSG00000079150.18	0.695481	0.00120846		chr2	178463664	178478600	2876	-	FKBP7	protein_coding	ENST00000233092.10;ENST00000412612.1;ENST00000419184.1;ENST00000424785.7;ENST00000434643.6;ENST00000435079.1;ENST00000464248.1;ENST00000470945.1	51661	FKBP prolyl isomerase 7 [Source:HGNC Symbol;Acc:HGNC:3723]	GO:0005783 // GO:0005788	endoplasmic reticulum // endoplasmic reticulum lumen	GO:0005509 // GO:0003755 // GO:0046872 // GO:0016853 // GO:0005515	calcium ion binding // peptidyl-prolyl cis-trans isomerase activity // metal ion binding // isomerase activity // protein binding	GO:0000413	protein peptidyl-prolyl isomerization	-
ENSG00000102931.8	-0.356714	0.00121086		chr16	57245259	57253635	1969	+	ARL2BP	protein_coding	ENST00000219204.8;ENST00000562023.5;ENST00000563234.1;ENST00000565794.1	23568	ADP ribosylation factor like GTPase 2 binding protein [Source:HGNC Symbol;Acc:HGNC:17146]	GO:0005634 // GO:0005737 // GO:0005856 // GO:0005929 // GO:0005739 // GO:0042995 // GO:0005758 // GO:0005815 // GO:0005819 // GO:0030496 // GO:0005813 // GO:0005829 // GO:0005759	nucleus // cytoplasm // cytoskeleton // cilium // mitochondrion // cell projection // mitochondrial intermembrane space // microtubule organizing center // spindle // midbody // centrosome // cytosol // mitochondrial matrix	GO:0005515 // GO:0003713 // GO:0030695	protein binding // transcription coactivator activity // GTPase regulator activity	GO:1903508 // GO:0050790 // GO:0042531 // GO:0007165 // GO:0050796 // GO:0051457	positive regulation of nucleic acid-templated transcription // regulation of catalytic activity // positive regulation of tyrosine phosphorylation of STAT protein // signal transduction // regulation of insulin secretion // maintenance of protein location in nucleus	-
ENSG00000141759.15	-0.447728	0.00122292		chr18	79970813	80033949	3472	-	TXNL4A	protein_coding	ENST00000269601.10;ENST00000355491.5;ENST00000585474.5;ENST00000585769.5;ENST00000586295.1;ENST00000586612.1;ENST00000586825.1;ENST00000588162.1;ENST00000589926.1;ENST00000591711.5;ENST00000592837.1;ENST00000592957.1	10907	thioredoxin like 4A [Source:HGNC Symbol;Acc:HGNC:30551]	GO:0046540 // GO:0005634 // GO:0005681 // GO:0005654 // GO:0005829 // GO:0031965 // GO:0005682 // GO:0071005 // GO:0005737	U4/U6 x U5 tri-snRNP complex // nucleus // spliceosomal complex // nucleoplasm // cytosol // nuclear membrane // U5 snRNP // U2-type precatalytic spliceosome // cytoplasm	GO:0005515	protein binding	GO:0000398 // GO:0006397 // GO:0008380 // GO:0007049 // GO:0051301 // GO:0000245 // GO:0000375	mRNA splicing, via spliceosome // mRNA processing // RNA splicing // cell cycle // cell division // spliceosomal complex assembly // RNA splicing, via transesterification reactions	Spliceosome
ENSG00000140297.13	6.99672	0.00122486		chr15	59594875	59640239	4934	+	GCNT3	protein_coding	ENST00000396065.3;ENST00000558721.5;ENST00000559189.5;ENST00000559200.1;ENST00000559626.1;ENST00000560111.5;ENST00000560210.1;ENST00000560580.5;ENST00000560585.5;ENST00000560874.5	9245	glucosaminyl (N-acetyl) transferase 3, mucin type [Source:HGNC Symbol;Acc:HGNC:4205]	GO:0016020 // GO:0016021 // GO:0005794 // GO:0000139 // GO:0070062	membrane // integral component of membrane // Golgi apparatus // Golgi membrane // extracellular exosome	GO:0016740 // GO:0016757 // GO:0003829 // GO:0008109 // GO:0047225	transferase activity // transferase activity, transferring glycosyl groups // beta-1,3-galactosyl-O-glycosyl-glycoprotein beta-1,6-N-acetylglucosaminyltransferase activity // N-acetyllactosaminide beta-1,6-N-acetylglucosaminyltransferase activity // acetylgalactosaminyl-O-glycosyl-glycoprotein beta-1,6-N-acetylglucosaminyltransferase activity	GO:0006486 // GO:0005975 // GO:0006493 // GO:0016266 // GO:0002426 // GO:0048729 // GO:0050892 // GO:0060993	protein glycosylation // carbohydrate metabolic process // protein O-linked glycosylation // O-glycan processing // immunoglobulin production in mucosal tissue // tissue morphogenesis // intestinal absorption // kidney morphogenesis	Mucin type O-glycan biosynthesis // Metabolic pathways
ENSG00000182218.9	6.99137	0.00122486		chr14	99645110	99680569	7390	+	HHIPL1	protein_coding	ENST00000330710.9;ENST00000357223.2	84439	HHIP like 1 [Source:HGNC Symbol;Acc:HGNC:19710]	GO:0016020 // GO:0005575 // GO:0005576	membrane // cellular_component // extracellular region	GO:0003824 // GO:0005044 // GO:0003674	catalytic activity // scavenger receptor activity // molecular_function	GO:0008150 // GO:0006897	biological_process // endocytosis	-
ENSG00000164898.13	0.618552	0.00122486		chr7	139339457	139346328	1014	+	FMC1	protein_coding	ENST00000297534.7;ENST00000468383.5;ENST00000481123.1;ENST00000482181.1;ENST00000488886.1	154791	formation of mitochondrial complex V assembly factor 1 homolog [Source:HGNC Symbol;Acc:HGNC:26946]	GO:0005739	mitochondrion	GO:0005515	protein binding	GO:0033615 // GO:0050995 // GO:0061469	mitochondrial proton-transporting ATP synthase complex assembly // negative regulation of lipid catabolic process // regulation of type B pancreatic cell proliferation	-
ENSG00000237560.7	6.98606	0.00123444		chr17	69961568	69994845	1615	+	LINC01497	lncRNA	ENST00000420427.2;ENST00000455460.6;ENST00000649355.1;ENST00000654068.1;ENST00000654711.1	102723487	long intergenic non-protein coding RNA 1497 [Source:HGNC Symbol;Acc:HGNC:51163]	-	-	-	-	-	-	-
ENSG00000184838.15	-1.3138	0.00123444		chr5	120464300	120687332	1826	+	PRR16	protein_coding	ENST00000379551.2;ENST00000407149.7;ENST00000446965.2;ENST00000505123.5;ENST00000509923.1	51334	proline rich 16 [Source:HGNC Symbol;Acc:HGNC:29654]	-	-	GO:0005515	protein binding	GO:0045727 // GO:0045793	positive regulation of translation // positive regulation of cell size	-
ENSG00000108518.8	-0.608548	0.00123444		chr17	4945652	4949061	1173	-	PFN1	protein_coding	ENST00000225655.6;ENST00000572383.1;ENST00000574872.1	5216	profilin 1 [Source:HGNC Symbol;Acc:HGNC:8881]	GO:0005634 // GO:0005737 // GO:0016020 // GO:0005856 // GO:0005925 // GO:0005938 // GO:0005829 // GO:0070062 // GO:0072562 // GO:0043005 // GO:0045202 // GO:0098978	nucleus // cytoplasm // membrane // cytoskeleton // focal adhesion // cell cortex // cytosol // extracellular exosome // blood microparticle // neuron projection // synapse // glutamatergic synapse	GO:0003779 // GO:0003723 // GO:0005515 // GO:0001784 // GO:0045296 // GO:0003785 // GO:0005546 // GO:0070064 // GO:0000774 // GO:0005102 // GO:0017048	actin binding // RNA binding // protein binding // phosphotyrosine residue binding // cadherin binding // actin monomer binding // phosphatidylinositol-4,5-bisphosphate binding // proline-rich region binding // adenyl-nucleotide exchange factor activity // signaling receptor binding // Rho GTPase binding	GO:0030036 // GO:0050821 // GO:0060071 // GO:0030833 // GO:0030838 // GO:0010634 // GO:0032781 // GO:0051497 // GO:0030837 // GO:0001843 // GO:0006357 // GO:0010033 // GO:0032232 // GO:0032233 // GO:0045944 // GO:0050434 // GO:0051054 // GO:0051496 // GO:0060074 // GO:0071363 // GO:0098885 // GO:1900029	actin cytoskeleton organization // protein stabilization // Wnt signaling pathway, planar cell polarity pathway // regulation of actin filament polymerization // positive regulation of actin filament polymerization // positive regulation of epithelial cell migration // positive regulation of ATPase activity // negative regulation of stress fiber assembly // negative regulation of actin filament p…	Rap1 signaling pathway // Regulation of actin cytoskeleton // Amyotrophic lateral sclerosis // Shigellosis // Salmonella infection
ENSG00000148344.11	6.9819	0.00123444		chr9	129738331	129753042	1868	-	PTGES	protein_coding	ENST00000340607.5;ENST00000481476.1	9536	prostaglandin E synthase [Source:HGNC Symbol;Acc:HGNC:9599]	GO:0016020 // GO:0016021 // GO:0005789 // GO:0005641 // GO:0005737 // GO:0043231 // GO:0048471	membrane // integral component of membrane // endoplasmic reticulum membrane // nuclear envelope lumen // cytoplasm // intracellular membrane-bounded organelle // perinuclear region of cytoplasm	GO:0016853 // GO:0005515 // GO:0004364 // GO:0043295 // GO:0004602 // GO:0004667 // GO:0050220	isomerase activity // protein binding // glutathione transferase activity // glutathione binding // glutathione peroxidase activity // prostaglandin-D synthase activity // prostaglandin-E synthase activity	GO:0006629 // GO:0006631 // GO:0006633 // GO:0098869 // GO:0055114 // GO:0001516 // GO:0007165 // GO:0002526 // GO:0002544 // GO:0006693 // GO:0008285 // GO:0014070 // GO:0019233 // GO:0019371 // GO:0031620 // GO:0032308 // GO:0032496 // GO:0032526 // GO:0034097 // GO:0050727 // GO:0051592	lipid metabolic process // fatty acid metabolic process // fatty acid biosynthetic process // cellular oxidant detoxification // oxidation-reduction process // prostaglandin biosynthetic process // signal transduction // acute inflammatory response // chronic inflammatory response // prostaglandin metabolic process // negative regulation of cell population proliferation // response to organic cyc…	Arachidonic acid metabolism // Metabolic pathways
ENSG00000164796.18	6.96375	0.00123444		chr8	112222928	113436939	13052	-	CSMD3	protein_coding	ENST00000297405.10;ENST00000339701.7;ENST00000343508.7;ENST00000455883.2;ENST00000462254.1;ENST00000492692.1;ENST00000493303.1;ENST00000497026.5;ENST00000519485.1;ENST00000534172.1	114788	CUB and Sushi multiple domains 3 [Source:HGNC Symbol;Acc:HGNC:19291]	GO:0016020 // GO:0016021 // GO:0005886	membrane // integral component of membrane // plasma membrane	-	-	GO:0050773	regulation of dendrite development	-
ENSG00000138623.10	-1.94219	0.00123444		chr15	74409289	74433958	3376	-	SEMA7A	protein_coding	ENST00000261918.9;ENST00000542748.6;ENST00000543145.6;ENST00000569617.1	8482	semaphorin 7A (John Milton Hagen blood group) [Source:HGNC Symbol;Acc:HGNC:10741]	GO:0016020 // GO:0005886 // GO:0031225 // GO:0005615 // GO:0009897 // GO:0005887 // GO:0062023	membrane // plasma membrane // anchored component of membrane // extracellular space // external side of plasma membrane // integral component of plasma membrane // collagen-containing extracellular matrix	GO:0005515 // GO:0030215 // GO:0005178 // GO:0045499	protein binding // semaphorin receptor binding // integrin binding // chemorepellent activity	GO:0007275 // GO:0030154 // GO:0007399 // GO:0006954 // GO:0007229 // GO:0045773 // GO:0070374 // GO:0006955 // GO:0050727 // GO:0001755 // GO:0007411 // GO:0030335 // GO:0048843 // GO:0050919 // GO:0071526 // GO:0001649 // GO:0001934 // GO:0021988 // GO:0031175 // GO:0048675 // GO:0060907	multicellular organism development // cell differentiation // nervous system development // inflammatory response // integrin-mediated signaling pathway // positive regulation of axon extension // positive regulation of ERK1 and ERK2 cascade // immune response // regulation of inflammatory response // neural crest cell migration // axon guidance // positive regulation of cell migration // negativ…	Axon guidance
ENSG00000099341.11	-0.260046	0.00125955		chr19	38374536	38383824	1581	+	PSMD8	protein_coding	ENST00000215071.8;ENST00000585598.1;ENST00000590331.1;ENST00000591216.1;ENST00000591250.1;ENST00000592001.5;ENST00000592035.5;ENST00000592561.5;ENST00000602911.5;ENST00000620216.4	5714	proteasome 26S subunit, non-ATPase 8 [Source:HGNC Symbol;Acc:HGNC:9566]	GO:0005634 // GO:0000502 // GO:0022624 // GO:0005829 // GO:0005654 // GO:0005838 // GO:0008541	nucleus // proteasome complex // proteasome accessory complex // cytosol // nucleoplasm // proteasome regulatory particle // proteasome regulatory particle, lid subcomplex	GO:0005515	protein binding	GO:0006508 // GO:0038095 // GO:0050852 // GO:0000165 // GO:0000209 // GO:0002223 // GO:0002479 // GO:0006521 // GO:0010972 // GO:0016579 // GO:0031145 // GO:0031146 // GO:0033209 // GO:0038061 // GO:0043161 // GO:0043488 // GO:0043687 // GO:0055085 // GO:0060071 // GO:0061418 // GO:0070498 // GO:0090090 // GO:0090263 // GO:1901990 // GO:1902036	proteolysis // Fc-epsilon receptor signaling pathway // T cell receptor signaling pathway // MAPK cascade // protein polyubiquitination // stimulatory C-type lectin receptor signaling pathway // antigen processing and presentation of exogenous peptide antigen via MHC class I, TAP-dependent // regulation of cellular amino acid metabolic process // negative regulation of G2/M transition of mitotic …	Proteasome // Alzheimer disease // Parkinson disease // Amyotrophic lateral sclerosis // Huntington disease // Spinocerebellar ataxia // Epstein-Barr virus infection
ENSG00000162613.17	0.500103	0.0012662		chr1	77944055	77979110	6714	-	FUBP1	protein_coding	ENST00000294623.8;ENST00000370767.5;ENST00000370768.7;ENST00000421641.1;ENST00000470287.1;ENST00000474632.5;ENST00000480673.5;ENST00000483894.5;ENST00000487684.1;ENST00000488814.5;ENST00000489495.5;ENST00000492405.5;ENST00000492724.1	8880	far upstream element binding protein 1 [Source:HGNC Symbol;Acc:HGNC:4004]	GO:0005634 // GO:0005654 // GO:0005737	nucleus // nucleoplasm // cytoplasm	GO:0003676 // GO:0003723 // GO:0003677 // GO:0005515 // GO:0003729 // GO:0003697	nucleic acid binding // RNA binding // DNA binding // protein binding // mRNA binding // single-stranded DNA binding	GO:0006355 // GO:0045944 // GO:0010468 // GO:0010628	regulation of transcription, DNA-templated // positive regulation of transcription by RNA polymerase II // regulation of gene expression // positive regulation of gene expression	-
ENSG00000146386.8	-0.784773	0.0012662		chr6	139028745	139043302	782	+	ABRACL	protein_coding	ENST00000367660.4;ENST00000461027.1	58527	ABRA C-terminal like [Source:HGNC Symbol;Acc:HGNC:21230]	-	-	-	-	GO:0032970	regulation of actin filament-based process	-
ENSG00000186283.14	-1.12726	0.00126781		chr1	179082070	179098023	2031	+	TOR3A	protein_coding	ENST00000352445.10;ENST00000367625.8;ENST00000367627.8;ENST00000447595.1;ENST00000472001.1;ENST00000483887.1;ENST00000495145.1	64222	torsin family 3 member A [Source:HGNC Symbol;Acc:HGNC:11997]	GO:0005737 // GO:0005783 // GO:0005788 // GO:0070062 // GO:0005635	cytoplasm // endoplasmic reticulum // endoplasmic reticulum lumen // extracellular exosome // nuclear envelope	GO:0005524 // GO:0000166 // GO:0016887	ATP binding // nucleotide binding // ATPase activity	-	-	-
ENSG00000170445.16	-0.447348	0.00126817		chr5	140673035	140691537	5497	-	HARS1	protein_coding	ENST00000307633.7;ENST00000415192.6;ENST00000431330.7;ENST00000438307.6;ENST00000457527.6;ENST00000502888.2;ENST00000504156.7;ENST00000504366.5;ENST00000506579.6;ENST00000507746.7;ENST00000509087.2;ENST00000512396.6;ENST00000518126.6;ENST00000643686.1;ENST00000645491.1;ENST00000646229.1;ENST00000674523.1;ENST00000674721.1;ENST00000674819.1;ENST00000675094.1;ENST00000675204.1;ENST00000675355.1;ENS…	3035	histidyl-tRNA synthetase 1 [Source:HGNC Symbol;Acc:HGNC:4816]	GO:0005737 // GO:0005829 // GO:0005739	cytoplasm // cytosol // mitochondrion	GO:0005524 // GO:0004812 // GO:0000166 // GO:0004821 // GO:0042803 // GO:0016874 // GO:0042802	ATP binding // aminoacyl-tRNA ligase activity // nucleotide binding // histidine-tRNA ligase activity // protein homodimerization activity // ligase activity // identical protein binding	GO:0006418 // GO:0006412 // GO:0006427 // GO:0032543	tRNA aminoacylation for protein translation // translation // histidyl-tRNA aminoacylation // mitochondrial translation	Aminoacyl-tRNA biosynthesis
ENSG00000149090.12	6.95373	0.00126817		chr11	35431823	35530300	2842	-	PAMR1	protein_coding	ENST00000527605.5;ENST00000529303.1;ENST00000531219.1;ENST00000534803.1;ENST00000611014.4;ENST00000615849.4;ENST00000619888.5;ENST00000621476.4;ENST00000622144.4	25891	peptidase domain containing associated with muscle regeneration 1 [Source:HGNC Symbol;Acc:HGNC:24554]	GO:0005576	extracellular region	GO:0004252 // GO:0005509	serine-type endopeptidase activity // calcium ion binding	GO:0006508	proteolysis	-
ENSG00000272681.2	6.93962	0.00126817		chrX	154632470	154633182	713	-	FAM223B	lncRNA	ENST00000593346.1;ENST00000598177.2	286967	family with sequence similarity 223 member B [Source:HGNC Symbol;Acc:HGNC:34048]	-	-	-	-	-	-	-
ENSG00000082482.14	-1.86434	0.00126817		chr1	215005775	215237090	3875	+	KCNK2	protein_coding	ENST00000391894.6;ENST00000391895.6;ENST00000444842.7;ENST00000457122.1;ENST00000467031.5;ENST00000470177.5;ENST00000474771.5;ENST00000478774.5;ENST00000486921.5	3776	potassium two pore domain channel subfamily K member 2 [Source:HGNC Symbol;Acc:HGNC:6277]	GO:0016020 // GO:0016021 // GO:0005783 // GO:0005789 // GO:0005886 // GO:0005887 // GO:0005634 // GO:0008076 // GO:0009986 // GO:0016324 // GO:0030424 // GO:0043005 // GO:0043025 // GO:0043679 // GO:0044305 // GO:0097449	membrane // integral component of membrane // endoplasmic reticulum // endoplasmic reticulum membrane // plasma membrane // integral component of plasma membrane // nucleus // voltage-gated potassium channel complex // cell surface // apical plasma membrane // axon // neuron projection // neuronal cell body // axon terminus // calyx of Held // astrocyte projection	GO:0005267 // GO:0022841 // GO:0015271 // GO:0005249	potassium channel activity // potassium ion leak channel activity // outward rectifier potassium channel activity // voltage-gated potassium channel activity	GO:0071805 // GO:0006811 // GO:0006813 // GO:0030322 // GO:0003231 // GO:0007186 // GO:0007613 // GO:0009612 // GO:0010942 // GO:0042391 // GO:0048678 // GO:0060044 // GO:0071456 // GO:0090102 // GO:1900039 // GO:2000279	potassium ion transmembrane transport // ion transport // potassium ion transport // stabilization of membrane potential // cardiac ventricle development // G protein-coupled receptor signaling pathway // memory // response to mechanical stimulus // positive regulation of cell death // regulation of membrane potential // response to axon injury // negative regulation of cardiac muscle cell prolif…	Cortisol synthesis and secretion // Cushing syndrome // Gastric acid secretion
ENSG00000272217.1	6.93623	0.00449595		chr6	33246075	33246856	594	-	AL645940.1	lncRNA	ENST00000606432.1	-	novel transcript	-	-	-	-	-	-	-
ENSG00000144290.17	6.92177	0.00449595		chr2	161424332	161985282	5710	+	SLC4A10	protein_coding	ENST00000272716.9;ENST00000375514.9;ENST00000415876.6;ENST00000421911.1;ENST00000446228.5;ENST00000446997.6;ENST00000461456.5;ENST00000481721.1;ENST00000482861.5;ENST00000493021.5;ENST00000605990.5;ENST00000606386.1	57282	solute carrier family 4 member 10 [Source:HGNC Symbol;Acc:HGNC:13811]	GO:0016021 // GO:0016020 // GO:0005886 // GO:0030054 // GO:0016324 // GO:0042995 // GO:0030425 // GO:0045202 // GO:0030424 // GO:0043204 // GO:0016323 // GO:0098793 // GO:0098794 // GO:0043025 // GO:0036477 // GO:0043679 // GO:0097440 // GO:0097441 // GO:0097442	integral component of membrane // membrane // plasma membrane // cell junction // apical plasma membrane // cell projection // dendrite // synapse // axon // perikaryon // basolateral plasma membrane // presynapse // postsynapse // neuronal cell body // somatodendritic compartment // axon terminus // apical dendrite // basal dendrite // CA3 pyramidal cell dendrite	GO:0005452 // GO:0008509 // GO:0015293 // GO:0015297 // GO:0008510 // GO:0015301	inorganic anion exchanger activity // anion transmembrane transporter activity // symporter activity // antiporter activity // sodium:bicarbonate symporter activity // anion:anion antiporter activity	GO:0006820 // GO:0006811 // GO:0006814 // GO:0035725 // GO:0006821 // GO:0007601 // GO:0098656 // GO:0048172 // GO:0015701 // GO:0051453 // GO:0015698 // GO:0006885 // GO:0009416 // GO:0009791 // GO:0021860 // GO:0030641 // GO:0035264 // GO:0035641 // GO:0048854 // GO:1902600	anion transport // ion transport // sodium ion transport // sodium ion transmembrane transport // chloride transport // visual perception // anion transmembrane transport // regulation of short-term neuronal synaptic plasticity // bicarbonate transport // regulation of intracellular pH // inorganic anion transport // regulation of pH // response to light stimulus // post-embryonic development // …	-
ENSG00000288597.1	6.91874	0.00813192		chrX	103707034	103919047	4248	-	AC234782.4	lncRNA	ENST00000674162.1;ENST00000674193.1;ENST00000674212.1;ENST00000674236.1;ENST00000674246.1;ENST00000674255.1;ENST00000674265.1;ENST00000674266.1;ENST00000674271.1;ENST00000674274.1;ENST00000674292.1;ENST00000674338.1;ENST00000674342.1;ENST00000674363.1;ENST00000674403.1;ENST00000674430.1;ENST00000674469.1;ENST00000674488.1	-	novel transcript	-	-	-	-	-	-	-
ENSG00000158815.11	6.91268	0.00813192		chr8	22042398	22048809	2578	+	FGF17	protein_coding	ENST00000359441.4;ENST00000518533.5;ENST00000521709.1;ENST00000524314.1	8822	fibroblast growth factor 17 [Source:HGNC Symbol;Acc:HGNC:3673]	GO:0005576 // GO:0005615	extracellular region // extracellular space	GO:0008083 // GO:0005104 // GO:0005515 // GO:0005111 // GO:0005105	growth factor activity // fibroblast growth factor receptor binding // protein binding // type 2 fibroblast growth factor receptor binding // type 1 fibroblast growth factor receptor binding	GO:0008543 // GO:0007275 // GO:0000165 // GO:0007399 // GO:0007165 // GO:0007267 // GO:0051897 // GO:0008284	fibroblast growth factor receptor signaling pathway // multicellular organism development // MAPK cascade // nervous system development // signal transduction // cell-cell signaling // positive regulation of protein kinase B signaling // positive regulation of cell population proliferation	MAPK signaling pathway // Ras signaling pathway // Rap1 signaling pathway // PI3K-Akt signaling pathway // Regulation of actin cytoskeleton // Pathways in cancer // Melanoma // Breast cancer // Gastric cancer
ENSG00000124610.5	-8.77817			chr6	26017032	26017787	756	-	H1-1	protein_coding	ENST00000244573.5	3024	H1.1 linker histone, cluster member [Source:HGNC Symbol;Acc:HGNC:4715]	GO:0000786 // GO:0042025 // GO:0005634 // GO:0000790 // GO:0005694 // GO:0005719 // GO:0009986 // GO:0031982	nucleosome // host cell nucleus // nucleus // nuclear chromatin // chromosome // nuclear euchromatin // cell surface // vesicle	GO:0003677 // GO:0031490 // GO:0005515 // GO:0003690 // GO:0031492 // GO:0008201	DNA binding // chromatin DNA binding // protein binding // double-stranded DNA binding // nucleosomal DNA binding // heparin binding	GO:0006334 // GO:0006355 // GO:0007283 // GO:0016584 // GO:0030261 // GO:0031936 // GO:0045910 // GO:0048260	nucleosome assembly // regulation of transcription, DNA-templated // spermatogenesis // nucleosome positioning // chromosome condensation // negative regulation of chromatin silencing // negative regulation of DNA recombination // positive regulation of receptor-mediated endocytosis	-
ENSG00000244063.1	6.87548	0.000547731		chr2	113829390	113831119	416	-	AC104653.2	lncRNA	ENST00000435407.1	-	novel transcript	-	-	-	-	-	-	-
ENSG00000173221.14	0.909977	0.000547731		chr5	95751319	95822726	3407	-	GLRX	protein_coding	ENST00000237858.11;ENST00000379979.8;ENST00000505427.1;ENST00000507412.1;ENST00000507605.1;ENST00000508780.5;ENST00000512469.2	2745	glutaredoxin [Source:HGNC Symbol;Acc:HGNC:4330]	GO:0005737 // GO:0005829 // GO:0070062 // GO:0005634	cytoplasm // cytosol // extracellular exosome // nucleus	GO:0009055 // GO:0015035 // GO:0016740 // GO:0005515 // GO:0047485 // GO:0015038 // GO:0097573	electron transfer activity // protein disulfide oxidoreductase activity // transferase activity // protein binding // protein N-terminus binding // glutathione disulfide oxidoreductase activity // glutathione oxidoreductase activity	GO:0045454 // GO:0055114 // GO:0022900 // GO:0015949 // GO:2000651 // GO:0045838 // GO:0080058	cell redox homeostasis // oxidation-reduction process // electron transport chain // nucleobase-containing small molecule interconversion // positive regulation of sodium ion transmembrane transporter activity // positive regulation of membrane potential // protein deglutathionylation	-
ENSG00000168477.19	6.87297	0.000547731		chr6	32041153	32115334	13831	-	TNXB	protein_coding	ENST00000375244.7;ENST00000442721.1;ENST00000451343.4;ENST00000479795.1;ENST00000486148.1;ENST00000490077.5;ENST00000498094.1;ENST00000611016.2;ENST00000613214.4;ENST00000644971.2;ENST00000647633.1	7148	tenascin XB [Source:HGNC Symbol;Acc:HGNC:11976]	GO:0062023 // GO:0005615 // GO:0005576 // GO:0070062 // GO:0031012	collagen-containing extracellular matrix // extracellular space // extracellular region // extracellular exosome // extracellular matrix	GO:0005515 // GO:0008201 // GO:0005178 // GO:0005201 // GO:0098633	protein binding // heparin binding // integrin binding // extracellular matrix structural constituent // collagen fibril binding	GO:0030198 // GO:0030199 // GO:0007155 // GO:0030036 // GO:0032963 // GO:0048251	extracellular matrix organization // collagen fibril organization // cell adhesion // actin cytoskeleton organization // collagen metabolic process // elastic fiber assembly	PI3K-Akt signaling pathway // Focal adhesion // ECM-receptor interaction // Human papillomavirus infection // MicroRNAs in cancer
ENSG00000286785.1	6.8474	0.000547731		chr6	958323	1101400	2465	-	LINC01622	lncRNA	ENST00000612554.2;ENST00000655659.1;ENST00000661526.1;ENST00000662378.1;ENST00000663447.1;ENST00000664781.1;ENST00000668813.1;ENST00000669177.1	285768	long intergenic non-protein coding RNA 1622 [Source:HGNC Symbol;Acc:HGNC:27768]	-	-	-	-	-	-	-
ENSG00000164292.13	0.602368	0.000547731		chr5	95713522	95824383	5370	+	RHOBTB3	protein_coding	ENST00000379982.8;ENST00000502541.1;ENST00000503737.1;ENST00000504179.5;ENST00000504949.1;ENST00000506817.1;ENST00000506959.5;ENST00000507186.1;ENST00000510226.5;ENST00000510313.1;ENST00000510623.1;ENST00000511558.1;ENST00000512878.1;ENST00000513091.1;ENST00000514198.1;ENST00000515852.5	22836	Rho related BTB domain containing 3 [Source:HGNC Symbol;Acc:HGNC:18757]	GO:0005829 // GO:0005794 // GO:0005737 // GO:0005886 // GO:0043231 // GO:0031410 // GO:0070062 // GO:0005856 // GO:0005938 // GO:0032588 // GO:0042995	cytosol // Golgi apparatus // cytoplasm // plasma membrane // intracellular membrane-bounded organelle // cytoplasmic vesicle // extracellular exosome // cytoskeleton // cell cortex // trans-Golgi network membrane // cell projection	GO:0005525 // GO:0003924 // GO:0016887 // GO:0017137 // GO:0005515 // GO:0000166 // GO:0005524 // GO:0016787 // GO:0019901	GTP binding // GTPase activity // ATPase activity // Rab GTPase binding // protein binding // nucleotide binding // ATP binding // hydrolase activity // protein kinase binding	GO:0016192 // GO:0016477 // GO:0042147 // GO:0008360 // GO:0030036 // GO:0007015 // GO:0030865 // GO:0032956 // GO:0008584	vesicle-mediated transport // cell migration // retrograde transport, endosome to Golgi // regulation of cell shape // actin cytoskeleton organization // actin filament organization // cortical cytoskeleton organization // regulation of actin cytoskeleton organization // male gonad development	-
ENSG00000196072.12	0.630309	0.000547731		chr10	100273280	100286680	2634	-	BLOC1S2	protein_coding	ENST00000361832.2;ENST00000370372.7;ENST00000441611.5;ENST00000579542.1;ENST00000614731.4;ENST00000618916.4	282991	biogenesis of lysosomal organelles complex 1 subunit 2 [Source:HGNC Symbol;Acc:HGNC:20984]	GO:0005737 // GO:0016020 // GO:0005856 // GO:0005739 // GO:0005765 // GO:1904115 // GO:0005764 // GO:0005815 // GO:0031083 // GO:0099078 // GO:0000930 // GO:0005829	cytoplasm // membrane // cytoskeleton // mitochondrion // lysosomal membrane // axon cytoplasm // lysosome // microtubule organizing center // BLOC-1 complex // BORC complex // gamma-tubulin complex // cytosol	GO:0005515 // GO:0043015	protein binding // gamma-tubulin binding	GO:0008089 // GO:0032438 // GO:0048490 // GO:0008625 // GO:0031175 // GO:0032418 // GO:0016197 // GO:0060155 // GO:0097345	anterograde axonal transport // melanosome organization // anterograde synaptic vesicle transport // extrinsic apoptotic signaling pathway via death domain receptors // neuron projection development // lysosome localization // endosomal transport // platelet dense granule organization // mitochondrial outer membrane permeabilization	-
ENSG00000117707.16	6.84392	0.000547731		chr1	213983181	214041510	8498	+	PROX1	protein_coding	ENST00000261454.8;ENST00000366958.9;ENST00000435016.2;ENST00000471129.1;ENST00000498508.6;ENST00000607425.1;ENST00000607726.1	5629	prospero homeobox 1 [Source:HGNC Symbol;Acc:HGNC:9459]	GO:0005737 // GO:0005634 // GO:0000790	cytoplasm // nucleus // nuclear chromatin	GO:0003677 // GO:0000976 // GO:0005515 // GO:0003700 // GO:0000981 // GO:1990837 // GO:0000978 // GO:0016922 // GO:0001227 // GO:0043565 // GO:0050692 // GO:0050693	DNA binding // transcription regulatory region sequence-specific DNA binding // protein binding // DNA-binding transcription factor activity // DNA-binding transcription factor activity, RNA polymerase II-specific // sequence-specific double-stranded DNA binding // RNA polymerase II cis-regulatory region sequence-specific DNA binding // nuclear receptor binding // DNA-binding transcription repres…	GO:0006355 // GO:0008284 // GO:0008285 // GO:0010595 // GO:0043433 // GO:0060298 // GO:0060412 // GO:0045893 // GO:0070858 // GO:0060414 // GO:0045787 // GO:0007275 // GO:0048511 // GO:0045944 // GO:0000122 // GO:0001938 // GO:0045892 // GO:0042752 // GO:0021915 // GO:0055010 // GO:0030240 // GO:0021707 // GO:0060042 // GO:0001822 // GO:0030324 // GO:0001889 // GO:0055009 // GO:0045737 // GO:0045…	regulation of transcription, DNA-templated // positive regulation of cell population proliferation // negative regulation of cell population proliferation // positive regulation of endothelial cell migration // negative regulation of DNA-binding transcription factor activity // positive regulation of sarcomere organization // ventricular septum morphogenesis // positive regulation of transcriptio…	-
ENSG00000197785.14	-1.90536	0.000547731		chr1	1512162	1534685	2612	+	ATAD3A	protein_coding	ENST00000339113.9;ENST00000378755.9;ENST00000378756.8;ENST00000400830.4;ENST00000429957.1;ENST00000439513.1;ENST00000536055.6;ENST00000672388.1	55210	ATPase family AAA domain containing 3A [Source:HGNC Symbol;Acc:HGNC:25567]	GO:0005739 // GO:0016020 // GO:0016021 // GO:0005743 // GO:0042645	mitochondrion // membrane // integral component of membrane // mitochondrial inner membrane // mitochondrial nucleoid	GO:0005524 // GO:0000166 // GO:0005515 // GO:0008270	ATP binding // nucleotide binding // protein binding // zinc ion binding	GO:0007005 // GO:0043066 // GO:0001558 // GO:0140374	mitochondrion organization // negative regulation of apoptotic process // regulation of cell growth // antiviral innate immune response	-
ENSG00000167085.12	-0.453268	0.000547731		chr17	49404049	49414905	1952	-	PHB	protein_coding	ENST00000300408.8;ENST00000393345.8;ENST00000419140.6;ENST00000434917.2;ENST00000446735.5;ENST00000504124.5;ENST00000506273.1;ENST00000507748.1;ENST00000508009.5;ENST00000511832.5;ENST00000511933.1;ENST00000512041.6;ENST00000513412.1;ENST00000614445.4;ENST00000617874.4	5245	prohibitin [Source:HGNC Symbol;Acc:HGNC:8912]	GO:0016020 // GO:0005737 // GO:0005634 // GO:0005886 // GO:0005743 // GO:0005739 // GO:0005769 // GO:0009986 // GO:0005654 // GO:0070062 // GO:0005887 // GO:0035632 // GO:0014069 // GO:0030061 // GO:0031315 // GO:0098978	membrane // cytoplasm // nucleus // plasma membrane // mitochondrial inner membrane // mitochondrion // early endosome // cell surface // nucleoplasm // extracellular exosome // integral component of plasma membrane // mitochondrial prohibitin complex // postsynaptic density // mitochondrial crista // extrinsic component of mitochondrial outer membrane // glutamatergic synapse	GO:0005515 // GO:0008022 // GO:0046982 // GO:0019899 // GO:0003714 // GO:0042826 // GO:0001851 // GO:0001850 // GO:0031871	protein binding // protein C-terminus binding // protein heterodimerization activity // enzyme binding // transcription corepressor activity // histone deacetylase binding // complement component C3b binding // complement component C3a binding // proteinase activated receptor binding	GO:0008285 // GO:0007165 // GO:0045893 // GO:0071897 // GO:0007005 // GO:0050821 // GO:0070374 // GO:0006355 // GO:0042113 // GO:0042981 // GO:1901224 // GO:0000122 // GO:0045892 // GO:0046718 // GO:0042177 // GO:0051897 // GO:0070373 // GO:0048661 // GO:0010944 // GO:0032620 // GO:0030308 // GO:0010942 // GO:0001649 // GO:0060766 // GO:0010628 // GO:0006851 // GO:0039529 // GO:0140374 // GO:0007…	negative regulation of cell population proliferation // signal transduction // positive regulation of transcription, DNA-templated // DNA biosynthetic process // mitochondrion organization // protein stabilization // positive regulation of ERK1 and ERK2 cascade // regulation of transcription, DNA-templated // B cell activation // regulation of apoptotic process // positive regulation of NIK/NF-ka…	-
ENSG00000108528.14	-0.484811	0.000547731		chr17	4937130	4940053	2176	-	SLC25A11	protein_coding	ENST00000225665.12;ENST00000544061.6;ENST00000570543.1;ENST00000574710.1;ENST00000576951.1	8402	solute carrier family 25 member 11 [Source:HGNC Symbol;Acc:HGNC:10981]	GO:0005634 // GO:0016020 // GO:0016021 // GO:0005743 // GO:0005739 // GO:0005887	nucleus // membrane // integral component of membrane // mitochondrial inner membrane // mitochondrion // integral component of plasma membrane	GO:0003723 // GO:0015297 // GO:0015116 // GO:0015117 // GO:0015131 // GO:0015140 // GO:0015141 // GO:0015367	RNA binding // antiporter activity // sulfate transmembrane transporter activity // thiosulfate transmembrane transporter activity // oxaloacetate transmembrane transporter activity // malate transmembrane transporter activity // succinate transmembrane transporter activity // oxoglutarate:malate antiporter activity	GO:1902358 // GO:0006094 // GO:0008272 // GO:0015709 // GO:0015729 // GO:0035435 // GO:0071422 // GO:0071423 // GO:1902356 // GO:0015742	sulfate transmembrane transport // gluconeogenesis // sulfate transport // thiosulfate transport // oxaloacetate transport // phosphate ion transmembrane transport // succinate transmembrane transport // malate transmembrane transport // oxaloacetate(2-) transmembrane transport // alpha-ketoglutarate transport	-
ENSG00000151388.11	-0.596495	0.000547731		chr5	33523535	33892019	8572	-	ADAMTS12	protein_coding	ENST00000352040.7;ENST00000504582.5;ENST00000504830.6;ENST00000506952.1;ENST00000509762.1;ENST00000515401.1	81792	ADAM metallopeptidase with thrombospondin type 1 motif 12 [Source:HGNC Symbol;Acc:HGNC:14605]	GO:0005576 // GO:0031012	extracellular region // extracellular matrix	GO:0004222 // GO:0008233 // GO:0008237 // GO:0046872 // GO:0016787 // GO:0005515	metalloendopeptidase activity // peptidase activity // metallopeptidase activity // metal ion binding // hydrolase activity // protein binding	GO:0006508 // GO:0071356 // GO:0030198 // GO:0071773 // GO:0032331 // GO:0016477 // GO:0050727 // GO:0007160 // GO:0051603 // GO:0071347 // GO:0030167 // GO:1901509 // GO:1902203 // GO:1902548 // GO:2001113	proteolysis // cellular response to tumor necrosis factor // extracellular matrix organization // cellular response to BMP stimulus // negative regulation of chondrocyte differentiation // cell migration // regulation of inflammatory response // cell-matrix adhesion // proteolysis involved in cellular protein catabolic process // cellular response to interleukin-1 // proteoglycan catabolic proces…	-
ENSG00000140264.20	0.356661	0.000547731		chr15	43777087	43804427	4630	+	SERF2	protein_coding	ENST00000249786.8;ENST00000339624.9;ENST00000381359.5;ENST00000402131.5;ENST00000403425.5;ENST00000409291.5;ENST00000409614.1;ENST00000409617.6;ENST00000409646.5;ENST00000409960.6;ENST00000430901.1;ENST00000445816.5;ENST00000448830.2;ENST00000474290.1;ENST00000475927.5;ENST00000486144.1;ENST00000630046.2;ENST00000674451.1	10169	small EDRK-rich factor 2 [Source:HGNC Symbol;Acc:HGNC:10757]	GO:0005634 // GO:0005829	nucleus // cytosol	GO:0003674	molecular_function	GO:0031648	protein destabilization	-
ENSG00000276644.5	6.82245	0.000547731		chr13	71437966	71867204	5245	-	DACH1	protein_coding	ENST00000611519.4;ENST00000613252.5;ENST00000619232.1;ENST00000620444.4	1602	dachshund family transcription factor 1 [Source:HGNC Symbol;Acc:HGNC:2663]	GO:0005634 // GO:0005667 // GO:0005737	nucleus // transcription factor complex // cytoplasm	GO:0003677 // GO:0005515 // GO:0000977 // GO:0000978 // GO:0001227 // GO:0000981 // GO:0003700	DNA binding // protein binding // RNA polymerase II regulatory region sequence-specific DNA binding // RNA polymerase II cis-regulatory region sequence-specific DNA binding // DNA-binding transcription repressor activity, RNA polymerase II-specific // DNA-binding transcription factor activity, RNA polymerase II-specific // DNA-binding transcription factor activity	GO:0030336 // GO:0007275 // GO:0006355 // GO:0000122 // GO:0010944 // GO:0045892 // GO:0001967 // GO:0007585 // GO:0008283 // GO:0033262 // GO:0046545 // GO:0048147 // GO:0060244 // GO:2000279	negative regulation of cell migration // multicellular organism development // regulation of transcription, DNA-templated // negative regulation of transcription by RNA polymerase II // negative regulation of transcription by competitive promoter binding // negative regulation of transcription, DNA-templated // suckling behavior // respiratory gaseous exchange by respiratory system // cell popula…	-
ENSG00000134539.17	6.81379	0.000547731		chr12	10226058	10329608	15563	+	KLRD1	protein_coding	ENST00000336164.9;ENST00000344825.10;ENST00000350274.9;ENST00000381908.7;ENST00000538997.1;ENST00000539374.1;ENST00000539792.1;ENST00000540271.1;ENST00000543420.5;ENST00000543777.5;ENST00000544747.5	3824	killer cell lectin like receptor D1 [Source:HGNC Symbol;Acc:HGNC:6378]	GO:0016020 // GO:0016021 // GO:0005886 // GO:0043235 // GO:0009897	membrane // integral component of membrane // plasma membrane // receptor complex // external side of plasma membrane	GO:0030246 // GO:0005515 // GO:0004888 // GO:0023024 // GO:1990405 // GO:0023030	carbohydrate binding // protein binding // transmembrane signaling receptor activity // MHC class I protein complex binding // protein antigen binding // MHC class Ib protein binding, via antigen binding groove	GO:0050776 // GO:0045087 // GO:0007166 // GO:0002228	regulation of immune response // innate immune response // cell surface receptor signaling pathway // natural killer cell mediated immunity	Antigen processing and presentation // Natural killer cell mediated cytotoxicity // Graft-versus-host disease
[truncated: 60,291 more rows]

## Sheet: summary related to Fig7
	downregulation				upregulation
Genes	log2FC	FDR		Genes	log2FC	FDR
MCM2	-0.91	0.000157039		ZNF384	1.02	0.000150699
MCM3	-0.89	0.000179038		ZNF432	1.44	0.000150699
MCM4	-1.26	0.000157039		ZNF433	2.67	0.000150699
MCM5	-1.43	0.000157039		ZNF460	1.3	0.000150699
MCM6	-1.66	0.000157039		DUSP1	3.19	0.000150699
[truncated: 18 more rows]
